# Supplementary material for: Effects of phytosterols' intake on systemic and tissue-specific lipid metabolism in C57BL/6J mice
Source: Front Nutr. 2022 Jul 27;9:924236. doi: 10.3389/fnut.2022.924236 (PMC9364813; doi:10.3389/fnut.2022.924236)
Supplement: Supplementary file 1 [file Table_1.XLS]

Table S1 GO term enrichment analysis for significantly up-regulated DEGs in liver (All pathways)
Category	GOID	Description	GeneRatio	BgRatio	pvalue	padj	geneID	geneName	Count
BP	GO:0008202	steroid metabolic process	39/283	278/21335	1.70E-28	5.97E-25	ENSMUSG00000001467/ENSMUSG00000002588/ENSMUSG00000002633/ENSMUSG00000004815/ENSMUSG00000006517/ENSMUSG00000006724/ENSMUSG00000016194/ENSMUSG00000020538/ENSMUSG00000020889/ENSMUSG00000021252/ENSMUSG00000021273/ENSMUSG00000021670/ENSMUSG00000022351/ENSMUSG00000022676/ENSMUSG00000024378/ENSMUSG00000026726/ENSMUSG00000029167/ENSMUSG00000030483/ENSMUSG00000030747/ENSMUSG00000031349/ENSMUSG00000031604/…	Cyp51/Pon1/Shh/Dgkq/Mvd/Cyp27b1/Hsd11b1/Srebf1/Nr1d1/Erg28/Fdft1/Hmgcr/Sqle/Snai2/Stard4/Cubn/Ppargc1a/Cyp2b10/Dgat2/Nsdhl/Msmo1/Fdx1/Slc37a4/Ldlr/Lss/Akr1c14/Gc/Akr1d1/Baat/Mvk/Pcsk9/Insig1/Akr1c20/Afp/Dhcr7/Fdps/Serpina6/Hsd3b3/Hmgcs1	39
BP	GO:0006694	steroid biosynthetic process	27/283	148/21335	4.10E-23	7.21E-20	ENSMUSG00000001467/ENSMUSG00000004815/ENSMUSG00000006517/ENSMUSG00000006724/ENSMUSG00000016194/ENSMUSG00000020538/ENSMUSG00000020889/ENSMUSG00000021252/ENSMUSG00000021273/ENSMUSG00000021670/ENSMUSG00000022351/ENSMUSG00000022676/ENSMUSG00000024378/ENSMUSG00000029167/ENSMUSG00000031349/ENSMUSG00000031604/ENSMUSG00000032051/ENSMUSG00000033105/ENSMUSG00000038641/ENSMUSG00000039653/ENSMUSG00000041939/…	Cyp51/Dgkq/Mvd/Cyp27b1/Hsd11b1/Srebf1/Nr1d1/Erg28/Fdft1/Hmgcr/Sqle/Snai2/Stard4/Ppargc1a/Nsdhl/Msmo1/Fdx1/Lss/Akr1d1/Baat/Mvk/Insig1/Akr1c20/Dhcr7/Fdps/Hsd3b3/Hmgcs1	27
BP	GO:1901615	organic hydroxy compound metabolic process	40/283	436/21335	3.92E-22	4.59E-19	ENSMUSG00000001467/ENSMUSG00000002588/ENSMUSG00000004815/ENSMUSG00000006517/ENSMUSG00000006724/ENSMUSG00000017754/ENSMUSG00000019762/ENSMUSG00000020098/ENSMUSG00000020538/ENSMUSG00000020889/ENSMUSG00000021252/ENSMUSG00000021273/ENSMUSG00000021670/ENSMUSG00000021707/ENSMUSG00000022351/ENSMUSG00000022676/ENSMUSG00000024378/ENSMUSG00000026189/ENSMUSG00000026726/ENSMUSG00000027870/ENSMUSG00000030747/…	Cyp51/Pon1/Dgkq/Mvd/Cyp27b1/Pltp/Iyd/Pcbd1/Srebf1/Nr1d1/Erg28/Fdft1/Hmgcr/Dhfr/Sqle/Snai2/Stard4/Pecr/Cubn/Hao2/Dgat2/Nsdhl/Msmo1/Fdx1/Slc37a4/Ldlr/Lss/Gc/Adh4/Akr1d1/Baat/Mvk/Pcsk9/Insig1/Aldh1a1/Per2/Dhcr7/Fdps/Adh1/Hmgcs1	40
BP	GO:1902652	secondary alcohol metabolic process	23/283	122/21335	3.42E-20	3.01E-17	ENSMUSG00000001467/ENSMUSG00000002588/ENSMUSG00000004815/ENSMUSG00000006517/ENSMUSG00000006724/ENSMUSG00000020538/ENSMUSG00000021252/ENSMUSG00000021273/ENSMUSG00000021670/ENSMUSG00000022351/ENSMUSG00000026726/ENSMUSG00000030747/ENSMUSG00000031349/ENSMUSG00000032051/ENSMUSG00000032193/ENSMUSG00000033105/ENSMUSG00000038641/ENSMUSG00000041939/ENSMUSG00000044254/ENSMUSG00000045294/ENSMUSG00000058454/…	Cyp51/Pon1/Dgkq/Mvd/Cyp27b1/Srebf1/Erg28/Fdft1/Hmgcr/Sqle/Cubn/Dgat2/Nsdhl/Fdx1/Ldlr/Lss/Akr1d1/Mvk/Pcsk9/Insig1/Dhcr7/Fdps/Hmgcs1	23
BP	GO:0016125	sterol metabolic process	23/283	128/21335	1.07E-19	7.56E-17	ENSMUSG00000001467/ENSMUSG00000002588/ENSMUSG00000004815/ENSMUSG00000006517/ENSMUSG00000020538/ENSMUSG00000021252/ENSMUSG00000021273/ENSMUSG00000021670/ENSMUSG00000022351/ENSMUSG00000026726/ENSMUSG00000030747/ENSMUSG00000031349/ENSMUSG00000031604/ENSMUSG00000032051/ENSMUSG00000032193/ENSMUSG00000033105/ENSMUSG00000038641/ENSMUSG00000041939/ENSMUSG00000044254/ENSMUSG00000045294/ENSMUSG00000058454/…	Cyp51/Pon1/Dgkq/Mvd/Srebf1/Erg28/Fdft1/Hmgcr/Sqle/Cubn/Dgat2/Nsdhl/Msmo1/Fdx1/Ldlr/Lss/Akr1d1/Mvk/Pcsk9/Insig1/Dhcr7/Fdps/Hmgcs1	23
BP	GO:0006066	alcohol metabolic process	29/283	264/21335	2.09E-18	1.23E-15	ENSMUSG00000001467/ENSMUSG00000002588/ENSMUSG00000004815/ENSMUSG00000006517/ENSMUSG00000006724/ENSMUSG00000020098/ENSMUSG00000020538/ENSMUSG00000021252/ENSMUSG00000021273/ENSMUSG00000021670/ENSMUSG00000021707/ENSMUSG00000022351/ENSMUSG00000026189/ENSMUSG00000026726/ENSMUSG00000030747/ENSMUSG00000031349/ENSMUSG00000032051/ENSMUSG00000032193/ENSMUSG00000033105/ENSMUSG00000037797/ENSMUSG00000038641/…	Cyp51/Pon1/Dgkq/Mvd/Cyp27b1/Pcbd1/Srebf1/Erg28/Fdft1/Hmgcr/Dhfr/Sqle/Pecr/Cubn/Dgat2/Nsdhl/Fdx1/Ldlr/Lss/Adh4/Akr1d1/Mvk/Pcsk9/Insig1/Aldh1a1/Dhcr7/Fdps/Adh1/Hmgcs1	29
BP	GO:0008203	cholesterol metabolic process	21/283	117/21335	4.49E-18	2.26E-15	ENSMUSG00000001467/ENSMUSG00000002588/ENSMUSG00000004815/ENSMUSG00000006517/ENSMUSG00000020538/ENSMUSG00000021273/ENSMUSG00000021670/ENSMUSG00000022351/ENSMUSG00000026726/ENSMUSG00000030747/ENSMUSG00000031349/ENSMUSG00000032051/ENSMUSG00000032193/ENSMUSG00000033105/ENSMUSG00000038641/ENSMUSG00000041939/ENSMUSG00000044254/ENSMUSG00000045294/ENSMUSG00000058454/ENSMUSG00000059743/ENSMUSG00000093930	Cyp51/Pon1/Dgkq/Mvd/Srebf1/Fdft1/Hmgcr/Sqle/Cubn/Dgat2/Nsdhl/Fdx1/Ldlr/Lss/Akr1d1/Mvk/Pcsk9/Insig1/Dhcr7/Fdps/Hmgcs1	21
BP	GO:1901617	organic hydroxy compound biosynthetic process	26/283	210/21335	6.57E-18	2.89E-15	ENSMUSG00000001467/ENSMUSG00000004815/ENSMUSG00000006517/ENSMUSG00000006724/ENSMUSG00000017754/ENSMUSG00000020098/ENSMUSG00000020538/ENSMUSG00000020889/ENSMUSG00000021252/ENSMUSG00000021273/ENSMUSG00000021670/ENSMUSG00000021707/ENSMUSG00000022351/ENSMUSG00000022676/ENSMUSG00000024378/ENSMUSG00000031349/ENSMUSG00000031604/ENSMUSG00000033105/ENSMUSG00000038641/ENSMUSG00000039653/ENSMUSG00000041939/…	Cyp51/Dgkq/Mvd/Cyp27b1/Pltp/Pcbd1/Srebf1/Nr1d1/Erg28/Fdft1/Hmgcr/Dhfr/Sqle/Snai2/Stard4/Nsdhl/Msmo1/Lss/Akr1d1/Baat/Mvk/Insig1/Per2/Dhcr7/Fdps/Hmgcs1	26
BP	GO:0016126	sterol biosynthetic process	15/283	51/21335	9.93E-17	3.88E-14	ENSMUSG00000001467/ENSMUSG00000006517/ENSMUSG00000020538/ENSMUSG00000021252/ENSMUSG00000021273/ENSMUSG00000021670/ENSMUSG00000022351/ENSMUSG00000031349/ENSMUSG00000031604/ENSMUSG00000033105/ENSMUSG00000041939/ENSMUSG00000045294/ENSMUSG00000058454/ENSMUSG00000059743/ENSMUSG00000093930	Cyp51/Mvd/Srebf1/Erg28/Fdft1/Hmgcr/Sqle/Nsdhl/Msmo1/Lss/Mvk/Insig1/Dhcr7/Fdps/Hmgcs1	15
BP	GO:0051186	cofactor metabolic process	34/283	464/21335	6.17E-16	2.17E-13	ENSMUSG00000001665/ENSMUSG00000005547/ENSMUSG00000006494/ENSMUSG00000006517/ENSMUSG00000016194/ENSMUSG00000017453/ENSMUSG00000020098/ENSMUSG00000020108/ENSMUSG00000020572/ENSMUSG00000021670/ENSMUSG00000021707/ENSMUSG00000023070/ENSMUSG00000025153/ENSMUSG00000025503/ENSMUSG00000025747/ENSMUSG00000026726/ENSMUSG00000026784/ENSMUSG00000027605/ENSMUSG00000028124/ENSMUSG00000029162/ENSMUSG00000029167/…	Gstt3/Cyp2a5/Pdk1/Mvd/Hsd11b1/Pipox/Pcbd1/Ddit4/Nampt/Hmgcr/Dhfr/Rgn/Fasn/Taldo1/Tyms/Cubn/Pdss1/Acss2/Gclm/Khk/Ppargc1a/Mmab/Tpk1/Dgat2/Fdx1/Alas1/Akr1c14/Adh4/Baat/Pklr/Mvk/Akr1c20/Ggh/Hmgcs1	34
BP	GO:1902653	secondary alcohol biosynthetic process	13/283	45/21335	1.49E-14	4.78E-12	ENSMUSG00000001467/ENSMUSG00000006517/ENSMUSG00000020538/ENSMUSG00000021252/ENSMUSG00000021273/ENSMUSG00000021670/ENSMUSG00000031349/ENSMUSG00000033105/ENSMUSG00000041939/ENSMUSG00000045294/ENSMUSG00000058454/ENSMUSG00000059743/ENSMUSG00000093930	Cyp51/Mvd/Srebf1/Erg28/Fdft1/Hmgcr/Nsdhl/Lss/Mvk/Insig1/Dhcr7/Fdps/Hmgcs1	13
BP	GO:0006631	fatty acid metabolic process	28/283	376/21335	1.78E-13	5.23E-11	ENSMUSG00000005547/ENSMUSG00000006494/ENSMUSG00000008035/ENSMUSG00000020333/ENSMUSG00000020538/ENSMUSG00000020593/ENSMUSG00000021460/ENSMUSG00000023070/ENSMUSG00000023832/ENSMUSG00000025003/ENSMUSG00000025153/ENSMUSG00000026189/ENSMUSG00000027605/ENSMUSG00000027870/ENSMUSG00000029167/ENSMUSG00000029482/ENSMUSG00000030483/ENSMUSG00000030747/ENSMUSG00000032808/ENSMUSG00000033715/ENSMUSG00000039653/…	Cyp2a5/Pdk1/Mid1ip1/Acsl6/Srebf1/Lpin1/Auh/Rgn/Acat2/Cyp2c39/Fasn/Pecr/Acss2/Hao2/Ppargc1a/Aacs/Cyp2b10/Dgat2/Cyp2c38/Akr1c14/Baat/Insig1/Akr1c20/Abcd2/Per2/Acat3/Cyp2c54/Cyp2c68	28
BP	GO:0006695	cholesterol biosynthetic process	12/283	43/21335	2.50E-13	6.77E-11	ENSMUSG00000001467/ENSMUSG00000006517/ENSMUSG00000020538/ENSMUSG00000021273/ENSMUSG00000021670/ENSMUSG00000031349/ENSMUSG00000033105/ENSMUSG00000041939/ENSMUSG00000045294/ENSMUSG00000058454/ENSMUSG00000059743/ENSMUSG00000093930	Cyp51/Mvd/Srebf1/Fdft1/Hmgcr/Nsdhl/Lss/Mvk/Insig1/Dhcr7/Fdps/Hmgcs1	12
BP	GO:0006732	coenzyme metabolic process	25/283	306/21335	4.78E-13	1.20E-10	ENSMUSG00000006494/ENSMUSG00000006517/ENSMUSG00000016194/ENSMUSG00000017453/ENSMUSG00000020098/ENSMUSG00000020108/ENSMUSG00000020572/ENSMUSG00000021670/ENSMUSG00000021707/ENSMUSG00000023070/ENSMUSG00000025153/ENSMUSG00000025503/ENSMUSG00000025747/ENSMUSG00000026784/ENSMUSG00000027605/ENSMUSG00000029162/ENSMUSG00000029167/ENSMUSG00000029735/ENSMUSG00000030747/ENSMUSG00000032051/ENSMUSG00000039653/…	Pdk1/Mvd/Hsd11b1/Pipox/Pcbd1/Ddit4/Nampt/Hmgcr/Dhfr/Rgn/Fasn/Taldo1/Tyms/Pdss1/Acss2/Khk/Ppargc1a/Tpk1/Dgat2/Fdx1/Baat/Pklr/Mvk/Ggh/Hmgcs1	25
BP	GO:0046165	alcohol biosynthetic process	16/283	111/21335	1.59E-12	3.72E-10	ENSMUSG00000001467/ENSMUSG00000006517/ENSMUSG00000006724/ENSMUSG00000020098/ENSMUSG00000020538/ENSMUSG00000021252/ENSMUSG00000021273/ENSMUSG00000021670/ENSMUSG00000021707/ENSMUSG00000031349/ENSMUSG00000033105/ENSMUSG00000041939/ENSMUSG00000045294/ENSMUSG00000058454/ENSMUSG00000059743/ENSMUSG00000093930	Cyp51/Mvd/Cyp27b1/Pcbd1/Srebf1/Erg28/Fdft1/Hmgcr/Dhfr/Nsdhl/Lss/Mvk/Insig1/Dhcr7/Fdps/Hmgcs1	16
BP	GO:0046890	regulation of lipid biosynthetic process	17/283	153/21335	2.31E-11	5.08E-09	ENSMUSG00000004815/ENSMUSG00000006724/ENSMUSG00000008035/ENSMUSG00000020333/ENSMUSG00000020538/ENSMUSG00000020889/ENSMUSG00000022676/ENSMUSG00000023070/ENSMUSG00000024378/ENSMUSG00000029167/ENSMUSG00000030747/ENSMUSG00000032193/ENSMUSG00000035686/ENSMUSG00000036810/ENSMUSG00000045294/ENSMUSG00000058454/ENSMUSG00000059743	Dgkq/Cyp27b1/Mid1ip1/Acsl6/Srebf1/Nr1d1/Snai2/Rgn/Stard4/Ppargc1a/Dgat2/Ldlr/Thrsp/Cnep1r1/Insig1/Dhcr7/Fdps	17
BP	GO:0019216	regulation of lipid metabolic process	23/283	313/21335	3.69E-11	7.65E-09	ENSMUSG00000000049/ENSMUSG00000004815/ENSMUSG00000006494/ENSMUSG00000006724/ENSMUSG00000008035/ENSMUSG00000020333/ENSMUSG00000020538/ENSMUSG00000020889/ENSMUSG00000021775/ENSMUSG00000022676/ENSMUSG00000023070/ENSMUSG00000024378/ENSMUSG00000029167/ENSMUSG00000030747/ENSMUSG00000032193/ENSMUSG00000035686/ENSMUSG00000036810/ENSMUSG00000037706/ENSMUSG00000041417/ENSMUSG00000045294/ENSMUSG00000055782/…	Apoh/Dgkq/Pdk1/Cyp27b1/Mid1ip1/Acsl6/Srebf1/Nr1d1/Nr1d2/Snai2/Rgn/Stard4/Ppargc1a/Dgat2/Ldlr/Thrsp/Cnep1r1/Cd81/Pik3r1/Insig1/Abcd2/Dhcr7/Fdps	23
BP	GO:0042180	cellular ketone metabolic process	18/283	185/21335	5.54E-11	1.08E-08	ENSMUSG00000004815/ENSMUSG00000006494/ENSMUSG00000008035/ENSMUSG00000020538/ENSMUSG00000020889/ENSMUSG00000021670/ENSMUSG00000023070/ENSMUSG00000024378/ENSMUSG00000026784/ENSMUSG00000029167/ENSMUSG00000030483/ENSMUSG00000030747/ENSMUSG00000033715/ENSMUSG00000037797/ENSMUSG00000045294/ENSMUSG00000054757/ENSMUSG00000054932/ENSMUSG00000055782	Dgkq/Pdk1/Mid1ip1/Srebf1/Nr1d1/Hmgcr/Rgn/Stard4/Pdss1/Ppargc1a/Cyp2b10/Dgat2/Akr1c14/Adh4/Insig1/Akr1c20/Afp/Abcd2	18
BP	GO:0006720	isoprenoid metabolic process	12/283	74/21335	2.48E-10	4.60E-08	ENSMUSG00000006517/ENSMUSG00000021273/ENSMUSG00000021670/ENSMUSG00000026189/ENSMUSG00000026784/ENSMUSG00000037797/ENSMUSG00000041939/ENSMUSG00000053279/ENSMUSG00000059743/ENSMUSG00000066441/ENSMUSG00000074207/ENSMUSG00000093930	Mvd/Fdft1/Hmgcr/Pecr/Pdss1/Adh4/Mvk/Aldh1a1/Fdps/Rdh11/Adh1/Hmgcs1	12
BP	GO:0032922	circadian regulation of gene expression	11/283	60/21335	3.55E-10	6.25E-08	ENSMUSG00000019256/ENSMUSG00000020572/ENSMUSG00000020889/ENSMUSG00000020893/ENSMUSG00000028957/ENSMUSG00000029167/ENSMUSG00000030103/ENSMUSG00000030256/ENSMUSG00000032010/ENSMUSG00000038550/ENSMUSG00000055866	Ahr/Nampt/Nr1d1/Per1/Per3/Ppargc1a/Bhlhe40/Bhlhe41/Usp2/Ciart/Per2	11
BP	GO:0006639	acylglycerol metabolic process	14/283	115/21335	4.07E-10	6.83E-08	ENSMUSG00000000049/ENSMUSG00000004815/ENSMUSG00000020333/ENSMUSG00000020538/ENSMUSG00000020593/ENSMUSG00000023070/ENSMUSG00000030747/ENSMUSG00000032114/ENSMUSG00000032193/ENSMUSG00000035686/ENSMUSG00000036810/ENSMUSG00000044254/ENSMUSG00000045294/ENSMUSG00000060675	Apoh/Dgkq/Acsl6/Srebf1/Lpin1/Rgn/Dgat2/Slc37a4/Ldlr/Thrsp/Cnep1r1/Pcsk9/Insig1/Pla2g16	14
BP	GO:0006641	triglyceride metabolic process	13/283	96/21335	4.52E-10	7.23E-08	ENSMUSG00000000049/ENSMUSG00000020333/ENSMUSG00000020538/ENSMUSG00000020593/ENSMUSG00000023070/ENSMUSG00000030747/ENSMUSG00000032114/ENSMUSG00000032193/ENSMUSG00000035686/ENSMUSG00000036810/ENSMUSG00000044254/ENSMUSG00000045294/ENSMUSG00000060675	Apoh/Acsl6/Srebf1/Lpin1/Rgn/Dgat2/Slc37a4/Ldlr/Thrsp/Cnep1r1/Pcsk9/Insig1/Pla2g16	13
BP	GO:0006638	neutral lipid metabolic process	14/283	117/21335	5.14E-10	7.86E-08	ENSMUSG00000000049/ENSMUSG00000004815/ENSMUSG00000020333/ENSMUSG00000020538/ENSMUSG00000020593/ENSMUSG00000023070/ENSMUSG00000030747/ENSMUSG00000032114/ENSMUSG00000032193/ENSMUSG00000035686/ENSMUSG00000036810/ENSMUSG00000044254/ENSMUSG00000045294/ENSMUSG00000060675	Apoh/Dgkq/Acsl6/Srebf1/Lpin1/Rgn/Dgat2/Slc37a4/Ldlr/Thrsp/Cnep1r1/Pcsk9/Insig1/Pla2g16	14
BP	GO:0042445	hormone metabolic process	17/283	203/21335	1.97E-09	2.89E-07	ENSMUSG00000002633/ENSMUSG00000004815/ENSMUSG00000006724/ENSMUSG00000016194/ENSMUSG00000019762/ENSMUSG00000029167/ENSMUSG00000031007/ENSMUSG00000032051/ENSMUSG00000033715/ENSMUSG00000037797/ENSMUSG00000038641/ENSMUSG00000053279/ENSMUSG00000054757/ENSMUSG00000054932/ENSMUSG00000058454/ENSMUSG00000060807/ENSMUSG00000074207	Shh/Dgkq/Cyp27b1/Hsd11b1/Iyd/Ppargc1a/Atp6ap2/Fdx1/Akr1c14/Adh4/Akr1d1/Aldh1a1/Akr1c20/Afp/Dhcr7/Serpina6/Adh1	17
BP	GO:0048511	rhythmic process	19/283	268/21335	3.55E-09	5.00E-07	ENSMUSG00000003949/ENSMUSG00000019256/ENSMUSG00000020538/ENSMUSG00000020572/ENSMUSG00000020826/ENSMUSG00000020889/ENSMUSG00000020893/ENSMUSG00000021775/ENSMUSG00000022389/ENSMUSG00000028957/ENSMUSG00000029167/ENSMUSG00000029368/ENSMUSG00000030103/ENSMUSG00000030256/ENSMUSG00000032010/ENSMUSG00000038550/ENSMUSG00000054932/ENSMUSG00000055866/ENSMUSG00000059824	Hlf/Ahr/Srebf1/Nampt/Nos2/Nr1d1/Per1/Nr1d2/Tef/Per3/Ppargc1a/Alb/Bhlhe40/Bhlhe41/Usp2/Ciart/Afp/Per2/Dbp	19
BP	GO:0008299	isoprenoid biosynthetic process	8/283	30/21335	3.95E-09	5.34E-07	ENSMUSG00000006517/ENSMUSG00000021273/ENSMUSG00000021670/ENSMUSG00000026784/ENSMUSG00000041939/ENSMUSG00000053279/ENSMUSG00000059743/ENSMUSG00000093930	Mvd/Fdft1/Hmgcr/Pdss1/Mvk/Aldh1a1/Fdps/Hmgcs1	8
BP	GO:0019218	regulation of steroid metabolic process	12/283	96/21335	5.45E-09	7.10E-07	ENSMUSG00000004815/ENSMUSG00000006724/ENSMUSG00000020538/ENSMUSG00000020889/ENSMUSG00000022676/ENSMUSG00000024378/ENSMUSG00000029167/ENSMUSG00000030747/ENSMUSG00000032193/ENSMUSG00000045294/ENSMUSG00000058454/ENSMUSG00000059743	Dgkq/Cyp27b1/Srebf1/Nr1d1/Snai2/Stard4/Ppargc1a/Dgat2/Ldlr/Insig1/Dhcr7/Fdps	12
BP	GO:0062012	regulation of small molecule metabolic process	23/283	405/21335	5.64E-09	7.10E-07	ENSMUSG00000004815/ENSMUSG00000006494/ENSMUSG00000006724/ENSMUSG00000008035/ENSMUSG00000016194/ENSMUSG00000020108/ENSMUSG00000020538/ENSMUSG00000020826/ENSMUSG00000020889/ENSMUSG00000022676/ENSMUSG00000023070/ENSMUSG00000023951/ENSMUSG00000024378/ENSMUSG00000029162/ENSMUSG00000029167/ENSMUSG00000030747/ENSMUSG00000032193/ENSMUSG00000045294/ENSMUSG00000046794/ENSMUSG00000055782/ENSMUSG00000058454/…	Dgkq/Pdk1/Cyp27b1/Mid1ip1/Hsd11b1/Ddit4/Srebf1/Nos2/Nr1d1/Snai2/Rgn/Vegfa/Stard4/Khk/Ppargc1a/Dgat2/Ldlr/Insig1/Ppp1r3b/Abcd2/Dhcr7/Fdps/Hmgb1	23
BP	GO:0007623	circadian rhythm	16/283	191/21335	5.92E-09	7.19E-07	ENSMUSG00000019256/ENSMUSG00000020538/ENSMUSG00000020572/ENSMUSG00000020826/ENSMUSG00000020889/ENSMUSG00000020893/ENSMUSG00000021775/ENSMUSG00000028957/ENSMUSG00000029167/ENSMUSG00000029368/ENSMUSG00000030103/ENSMUSG00000030256/ENSMUSG00000032010/ENSMUSG00000038550/ENSMUSG00000055866/ENSMUSG00000059824	Ahr/Srebf1/Nampt/Nos2/Nr1d1/Per1/Nr1d2/Per3/Ppargc1a/Alb/Bhlhe40/Bhlhe41/Usp2/Ciart/Per2/Dbp	16
BP	GO:0010866	regulation of triglyceride biosynthetic process	7/283	21/21335	6.65E-09	7.81E-07	ENSMUSG00000020333/ENSMUSG00000020538/ENSMUSG00000023070/ENSMUSG00000030747/ENSMUSG00000032193/ENSMUSG00000035686/ENSMUSG00000036810	Acsl6/Srebf1/Rgn/Dgat2/Ldlr/Thrsp/Cnep1r1	7
BP	GO:0045834	positive regulation of lipid metabolic process	14/283	144/21335	7.99E-09	9.08E-07	ENSMUSG00000000049/ENSMUSG00000008035/ENSMUSG00000020333/ENSMUSG00000020538/ENSMUSG00000020889/ENSMUSG00000023070/ENSMUSG00000024378/ENSMUSG00000029167/ENSMUSG00000030747/ENSMUSG00000032193/ENSMUSG00000036810/ENSMUSG00000037706/ENSMUSG00000055782/ENSMUSG00000059743	Apoh/Mid1ip1/Acsl6/Srebf1/Nr1d1/Rgn/Stard4/Ppargc1a/Dgat2/Ldlr/Cnep1r1/Cd81/Abcd2/Fdps	14
BP	GO:0019432	triglyceride biosynthetic process	8/283	33/21335	9.04E-09	9.95E-07	ENSMUSG00000020333/ENSMUSG00000020538/ENSMUSG00000020593/ENSMUSG00000023070/ENSMUSG00000030747/ENSMUSG00000032193/ENSMUSG00000035686/ENSMUSG00000036810	Acsl6/Srebf1/Lpin1/Rgn/Dgat2/Ldlr/Thrsp/Cnep1r1	8
BP	GO:0046889	positive regulation of lipid biosynthetic process	11/283	83/21335	1.28E-08	1.36E-06	ENSMUSG00000008035/ENSMUSG00000020333/ENSMUSG00000020538/ENSMUSG00000020889/ENSMUSG00000023070/ENSMUSG00000024378/ENSMUSG00000029167/ENSMUSG00000030747/ENSMUSG00000032193/ENSMUSG00000036810/ENSMUSG00000059743	Mid1ip1/Acsl6/Srebf1/Nr1d1/Rgn/Stard4/Ppargc1a/Dgat2/Ldlr/Cnep1r1/Fdps	11
BP	GO:0046460	neutral lipid biosynthetic process	8/283	36/21335	1.90E-08	1.86E-06	ENSMUSG00000020333/ENSMUSG00000020538/ENSMUSG00000020593/ENSMUSG00000023070/ENSMUSG00000030747/ENSMUSG00000032193/ENSMUSG00000035686/ENSMUSG00000036810	Acsl6/Srebf1/Lpin1/Rgn/Dgat2/Ldlr/Thrsp/Cnep1r1	8
BP	GO:0046463	acylglycerol biosynthetic process	8/283	36/21335	1.90E-08	1.86E-06	ENSMUSG00000020333/ENSMUSG00000020538/ENSMUSG00000020593/ENSMUSG00000023070/ENSMUSG00000030747/ENSMUSG00000032193/ENSMUSG00000035686/ENSMUSG00000036810	Acsl6/Srebf1/Lpin1/Rgn/Dgat2/Ldlr/Thrsp/Cnep1r1	8
BP	GO:0072330	monocarboxylic acid biosynthetic process	17/283	236/21335	1.90E-08	1.86E-06	ENSMUSG00000008035/ENSMUSG00000020108/ENSMUSG00000020538/ENSMUSG00000020889/ENSMUSG00000023070/ENSMUSG00000024378/ENSMUSG00000025153/ENSMUSG00000026189/ENSMUSG00000027605/ENSMUSG00000029162/ENSMUSG00000029167/ENSMUSG00000038641/ENSMUSG00000039653/ENSMUSG00000041237/ENSMUSG00000045294/ENSMUSG00000053279/ENSMUSG00000055866	Mid1ip1/Ddit4/Srebf1/Nr1d1/Rgn/Stard4/Fasn/Pecr/Acss2/Khk/Ppargc1a/Akr1d1/Baat/Pklr/Insig1/Aldh1a1/Per2	17
BP	GO:0044282	small molecule catabolic process	19/283	300/21335	2.22E-08	2.12E-06	ENSMUSG00000002588/ENSMUSG00000006724/ENSMUSG00000017453/ENSMUSG00000020593/ENSMUSG00000020826/ENSMUSG00000021460/ENSMUSG00000023832/ENSMUSG00000024579/ENSMUSG00000026726/ENSMUSG00000029162/ENSMUSG00000029246/ENSMUSG00000029776/ENSMUSG00000031173/ENSMUSG00000035473/ENSMUSG00000037797/ENSMUSG00000038641/ENSMUSG00000055782/ENSMUSG00000062480/ENSMUSG00000074207	Pon1/Cyp27b1/Pipox/Lpin1/Nos2/Auh/Acat2/Pcyox1l/Cubn/Khk/Ppat/Hibadh/Otc/Galm/Adh4/Akr1d1/Abcd2/Acat3/Adh1	19
BP	GO:0050810	regulation of steroid biosynthetic process	10/283	69/21335	2.46E-08	2.27E-06	ENSMUSG00000004815/ENSMUSG00000006724/ENSMUSG00000020538/ENSMUSG00000020889/ENSMUSG00000022676/ENSMUSG00000024378/ENSMUSG00000029167/ENSMUSG00000045294/ENSMUSG00000058454/ENSMUSG00000059743	Dgkq/Cyp27b1/Srebf1/Nr1d1/Snai2/Stard4/Ppargc1a/Insig1/Dhcr7/Fdps	10
BP	GO:0090208	positive regulation of triglyceride metabolic process	7/283	27/21335	4.75E-08	4.29E-06	ENSMUSG00000000049/ENSMUSG00000020333/ENSMUSG00000020538/ENSMUSG00000023070/ENSMUSG00000030747/ENSMUSG00000032193/ENSMUSG00000036810	Apoh/Acsl6/Srebf1/Rgn/Dgat2/Ldlr/Cnep1r1	7
BP	GO:0010867	positive regulation of triglyceride biosynthetic process	6/283	17/21335	5.66E-08	4.98E-06	ENSMUSG00000020333/ENSMUSG00000020538/ENSMUSG00000023070/ENSMUSG00000030747/ENSMUSG00000032193/ENSMUSG00000036810	Acsl6/Srebf1/Rgn/Dgat2/Ldlr/Cnep1r1	6
BP	GO:0090207	regulation of triglyceride metabolic process	8/283	44/21335	1.02E-07	8.74E-06	ENSMUSG00000000049/ENSMUSG00000020333/ENSMUSG00000020538/ENSMUSG00000023070/ENSMUSG00000030747/ENSMUSG00000032193/ENSMUSG00000035686/ENSMUSG00000036810	Apoh/Acsl6/Srebf1/Rgn/Dgat2/Ldlr/Thrsp/Cnep1r1	8
BP	GO:0046394	carboxylic acid biosynthetic process	19/283	336/21335	1.33E-07	1.12E-05	ENSMUSG00000008035/ENSMUSG00000020108/ENSMUSG00000020538/ENSMUSG00000020889/ENSMUSG00000021707/ENSMUSG00000023070/ENSMUSG00000024378/ENSMUSG00000025153/ENSMUSG00000026189/ENSMUSG00000027605/ENSMUSG00000029162/ENSMUSG00000029167/ENSMUSG00000031173/ENSMUSG00000038641/ENSMUSG00000039653/ENSMUSG00000041237/ENSMUSG00000045294/ENSMUSG00000053279/ENSMUSG00000055866	Mid1ip1/Ddit4/Srebf1/Nr1d1/Dhfr/Rgn/Stard4/Fasn/Pecr/Acss2/Khk/Ppargc1a/Otc/Akr1d1/Baat/Pklr/Insig1/Aldh1a1/Per2	19
BP	GO:0016053	organic acid biosynthetic process	19/283	337/21335	1.39E-07	1.14E-05	ENSMUSG00000008035/ENSMUSG00000020108/ENSMUSG00000020538/ENSMUSG00000020889/ENSMUSG00000021707/ENSMUSG00000023070/ENSMUSG00000024378/ENSMUSG00000025153/ENSMUSG00000026189/ENSMUSG00000027605/ENSMUSG00000029162/ENSMUSG00000029167/ENSMUSG00000031173/ENSMUSG00000038641/ENSMUSG00000039653/ENSMUSG00000041237/ENSMUSG00000045294/ENSMUSG00000053279/ENSMUSG00000055866	Mid1ip1/Ddit4/Srebf1/Nr1d1/Dhfr/Rgn/Stard4/Fasn/Pecr/Acss2/Khk/Ppargc1a/Otc/Akr1d1/Baat/Pklr/Insig1/Aldh1a1/Per2	19
BP	GO:0006084	acetyl-CoA metabolic process	7/283	32/21335	1.70E-07	1.36E-05	ENSMUSG00000006494/ENSMUSG00000006517/ENSMUSG00000017453/ENSMUSG00000025153/ENSMUSG00000027605/ENSMUSG00000041939/ENSMUSG00000093930	Pdk1/Mvd/Pipox/Fasn/Acss2/Mvk/Hmgcs1	7
BP	GO:0006766	vitamin metabolic process	9/283	69/21335	3.16E-07	2.48E-05	ENSMUSG00000006724/ENSMUSG00000017754/ENSMUSG00000021707/ENSMUSG00000022676/ENSMUSG00000023070/ENSMUSG00000026726/ENSMUSG00000029575/ENSMUSG00000029735/ENSMUSG00000035540	Cyp27b1/Pltp/Dhfr/Snai2/Rgn/Cubn/Mmab/Tpk1/Gc	9
BP	GO:0010876	lipid localization	19/283	358/21335	3.53E-07	2.71E-05	ENSMUSG00000000049/ENSMUSG00000002588/ENSMUSG00000002633/ENSMUSG00000017754/ENSMUSG00000020189/ENSMUSG00000020333/ENSMUSG00000020623/ENSMUSG00000020826/ENSMUSG00000021135/ENSMUSG00000023073/ENSMUSG00000023832/ENSMUSG00000024378/ENSMUSG00000030747/ENSMUSG00000032193/ENSMUSG00000040584/ENSMUSG00000042677/ENSMUSG00000044254/ENSMUSG00000051412/ENSMUSG00000053846	Apoh/Pon1/Shh/Pltp/Osbpl8/Acsl6/Map2k6/Nos2/Slc10a1/Slc10a2/Acat2/Stard4/Dgat2/Ldlr/Abcb1a/Zc3h12a/Pcsk9/Vamp7/Lipg	19
BP	GO:0010565	regulation of cellular ketone metabolic process	11/283	116/21335	4.22E-07	3.14E-05	ENSMUSG00000004815/ENSMUSG00000006494/ENSMUSG00000008035/ENSMUSG00000020538/ENSMUSG00000020889/ENSMUSG00000023070/ENSMUSG00000024378/ENSMUSG00000029167/ENSMUSG00000030747/ENSMUSG00000045294/ENSMUSG00000055782	Dgkq/Pdk1/Mid1ip1/Srebf1/Nr1d1/Rgn/Stard4/Ppargc1a/Dgat2/Insig1/Abcd2	11
BP	GO:0045444	fat cell differentiation	15/283	228/21335	4.28E-07	3.14E-05	ENSMUSG00000020189/ENSMUSG00000020538/ENSMUSG00000020593/ENSMUSG00000020889/ENSMUSG00000022676/ENSMUSG00000023951/ENSMUSG00000029167/ENSMUSG00000042677/ENSMUSG00000044786/ENSMUSG00000045294/ENSMUSG00000045730/ENSMUSG00000055866/ENSMUSG00000056501/ENSMUSG00000066687/ENSMUSG00000068874	Osbpl8/Srebf1/Lpin1/Nr1d1/Snai2/Vegfa/Ppargc1a/Zc3h12a/Zfp36/Insig1/Adrb2/Per2/Cebpb/Zbtb16/Selenbp1	15
BP	GO:0034754	cellular hormone metabolic process	10/283	93/21335	4.41E-07	3.17E-05	ENSMUSG00000002633/ENSMUSG00000004815/ENSMUSG00000029167/ENSMUSG00000033715/ENSMUSG00000037797/ENSMUSG00000038641/ENSMUSG00000053279/ENSMUSG00000054757/ENSMUSG00000054932/ENSMUSG00000074207	Shh/Dgkq/Ppargc1a/Akr1c14/Adh4/Akr1d1/Aldh1a1/Akr1c20/Afp/Adh1	10
BP	GO:0006721	terpenoid metabolic process	8/283	55/21335	6.16E-07	4.34E-05	ENSMUSG00000021273/ENSMUSG00000026189/ENSMUSG00000037797/ENSMUSG00000053279/ENSMUSG00000059743/ENSMUSG00000066441/ENSMUSG00000074207/ENSMUSG00000093930	Fdft1/Pecr/Adh4/Aldh1a1/Fdps/Rdh11/Adh1/Hmgcs1	8
BP	GO:0006637	acyl-CoA metabolic process	9/283	78/21335	9.17E-07	6.21E-05	ENSMUSG00000006494/ENSMUSG00000006517/ENSMUSG00000017453/ENSMUSG00000025153/ENSMUSG00000027605/ENSMUSG00000030747/ENSMUSG00000039653/ENSMUSG00000041939/ENSMUSG00000093930	Pdk1/Mvd/Pipox/Fasn/Acss2/Dgat2/Baat/Mvk/Hmgcs1	9
BP	GO:0035383	thioester metabolic process	9/283	78/21335	9.17E-07	6.21E-05	ENSMUSG00000006494/ENSMUSG00000006517/ENSMUSG00000017453/ENSMUSG00000025153/ENSMUSG00000027605/ENSMUSG00000030747/ENSMUSG00000039653/ENSMUSG00000041939/ENSMUSG00000093930	Pdk1/Mvd/Pipox/Fasn/Acss2/Dgat2/Baat/Mvk/Hmgcs1	9
BP	GO:0090181	regulation of cholesterol metabolic process	6/283	26/21335	9.52E-07	6.32E-05	ENSMUSG00000004815/ENSMUSG00000020538/ENSMUSG00000030747/ENSMUSG00000032193/ENSMUSG00000058454/ENSMUSG00000059743	Dgkq/Srebf1/Dgat2/Ldlr/Dhcr7/Fdps	6
BP	GO:0051188	cofactor biosynthetic process	14/283	216/21335	1.24E-06	8.12E-05	ENSMUSG00000006494/ENSMUSG00000020098/ENSMUSG00000020108/ENSMUSG00000020572/ENSMUSG00000021707/ENSMUSG00000023070/ENSMUSG00000026784/ENSMUSG00000027605/ENSMUSG00000028124/ENSMUSG00000029162/ENSMUSG00000029167/ENSMUSG00000029735/ENSMUSG00000032786/ENSMUSG00000041237	Pdk1/Pcbd1/Ddit4/Nampt/Dhfr/Rgn/Pdss1/Acss2/Gclm/Khk/Ppargc1a/Tpk1/Alas1/Pklr	14
BP	GO:0006869	lipid transport	17/283	320/21335	1.46E-06	9.34E-05	ENSMUSG00000000049/ENSMUSG00000002588/ENSMUSG00000002633/ENSMUSG00000017754/ENSMUSG00000020189/ENSMUSG00000020333/ENSMUSG00000020623/ENSMUSG00000020826/ENSMUSG00000021135/ENSMUSG00000023073/ENSMUSG00000023832/ENSMUSG00000024378/ENSMUSG00000032193/ENSMUSG00000040584/ENSMUSG00000044254/ENSMUSG00000051412/ENSMUSG00000053846	Apoh/Pon1/Shh/Pltp/Osbpl8/Acsl6/Map2k6/Nos2/Slc10a1/Slc10a2/Acat2/Stard4/Ldlr/Abcb1a/Pcsk9/Vamp7/Lipg	17
BP	GO:0051591	response to cAMP	8/283	62/21335	1.58E-06	9.92E-05	ENSMUSG00000004815/ENSMUSG00000006724/ENSMUSG00000019256/ENSMUSG00000020893/ENSMUSG00000032051/ENSMUSG00000041237/ENSMUSG00000041417/ENSMUSG00000068798	Dgkq/Cyp27b1/Ahr/Per1/Fdx1/Pklr/Pik3r1/Rap1a	8
BP	GO:1901361	organic cyclic compound catabolic process	21/283	483/21335	2.17E-06	0.000134146	ENSMUSG00000006724/ENSMUSG00000007050/ENSMUSG00000015085/ENSMUSG00000015337/ENSMUSG00000016194/ENSMUSG00000020108/ENSMUSG00000021460/ENSMUSG00000023070/ENSMUSG00000023951/ENSMUSG00000025934/ENSMUSG00000026726/ENSMUSG00000026839/ENSMUSG00000027203/ENSMUSG00000029162/ENSMUSG00000029167/ENSMUSG00000038641/ENSMUSG00000041237/ENSMUSG00000042677/ENSMUSG00000044786/ENSMUSG00000058624/ENSMUSG00000091625	Cyp27b1/Lsm2/Entpd2/Endog/Hsd11b1/Ddit4/Auh/Rgn/Vegfa/Gsta3/Cubn/Upp2/Dut/Khk/Ppargc1a/Akr1d1/Pklr/Zc3h12a/Zfp36/Gda/Lsm5	21
BP	GO:0009108	coenzyme biosynthetic process	12/283	168/21335	2.64E-06	0.000160519	ENSMUSG00000006494/ENSMUSG00000020098/ENSMUSG00000020108/ENSMUSG00000020572/ENSMUSG00000021707/ENSMUSG00000023070/ENSMUSG00000026784/ENSMUSG00000027605/ENSMUSG00000029162/ENSMUSG00000029167/ENSMUSG00000029735/ENSMUSG00000041237	Pdk1/Pcbd1/Ddit4/Nampt/Dhfr/Rgn/Pdss1/Acss2/Khk/Ppargc1a/Tpk1/Pklr	12
BP	GO:0044262	cellular carbohydrate metabolic process	15/283	266/21335	2.95E-06	0.000176062	ENSMUSG00000001891/ENSMUSG00000004815/ENSMUSG00000006494/ENSMUSG00000016194/ENSMUSG00000020108/ENSMUSG00000020889/ENSMUSG00000023070/ENSMUSG00000029162/ENSMUSG00000029167/ENSMUSG00000030747/ENSMUSG00000032114/ENSMUSG00000039197/ENSMUSG00000046794/ENSMUSG00000055866/ENSMUSG00000066551	Ugp2/Dgkq/Pdk1/Hsd11b1/Ddit4/Nr1d1/Rgn/Khk/Ppargc1a/Dgat2/Slc37a4/Adk/Ppp1r3b/Per2/Hmgb1	15
BP	GO:0010675	regulation of cellular carbohydrate metabolic process	11/283	143/21335	3.38E-06	0.000198544	ENSMUSG00000004815/ENSMUSG00000006494/ENSMUSG00000016194/ENSMUSG00000020108/ENSMUSG00000020889/ENSMUSG00000023070/ENSMUSG00000029162/ENSMUSG00000029167/ENSMUSG00000030747/ENSMUSG00000046794/ENSMUSG00000066551	Dgkq/Pdk1/Hsd11b1/Ddit4/Nr1d1/Rgn/Khk/Ppargc1a/Dgat2/Ppp1r3b/Hmgb1	11
BP	GO:0019373	epoxygenase P450 pathway	6/283	32/21335	3.50E-06	0.000202194	ENSMUSG00000005547/ENSMUSG00000025003/ENSMUSG00000030483/ENSMUSG00000032808/ENSMUSG00000067225/ENSMUSG00000074882	Cyp2a5/Cyp2c39/Cyp2b10/Cyp2c38/Cyp2c54/Cyp2c68	6
BP	GO:0046486	glycerolipid metabolic process	16/283	308/21335	3.97E-06	0.000225594	ENSMUSG00000000049/ENSMUSG00000002588/ENSMUSG00000004815/ENSMUSG00000020333/ENSMUSG00000020538/ENSMUSG00000020593/ENSMUSG00000023070/ENSMUSG00000030747/ENSMUSG00000032114/ENSMUSG00000032193/ENSMUSG00000035686/ENSMUSG00000036810/ENSMUSG00000041417/ENSMUSG00000044254/ENSMUSG00000045294/ENSMUSG00000060675	Apoh/Pon1/Dgkq/Acsl6/Srebf1/Lpin1/Rgn/Dgat2/Slc37a4/Ldlr/Thrsp/Cnep1r1/Pik3r1/Pcsk9/Insig1/Pla2g16	16
BP	GO:0030301	cholesterol transport	8/283	72/21335	4.98E-06	0.000274538	ENSMUSG00000002588/ENSMUSG00000002633/ENSMUSG00000017754/ENSMUSG00000023832/ENSMUSG00000024378/ENSMUSG00000032193/ENSMUSG00000044254/ENSMUSG00000053846	Pon1/Shh/Pltp/Acat2/Stard4/Ldlr/Pcsk9/Lipg	8
BP	GO:0008207	C21-steroid hormone metabolic process	6/283	34/21335	5.08E-06	0.000274538	ENSMUSG00000004815/ENSMUSG00000029167/ENSMUSG00000033715/ENSMUSG00000038641/ENSMUSG00000054757/ENSMUSG00000054932	Dgkq/Ppargc1a/Akr1c14/Akr1d1/Akr1c20/Afp	6
BP	GO:0042448	progesterone metabolic process	5/283	20/21335	5.22E-06	0.000274538	ENSMUSG00000004815/ENSMUSG00000029167/ENSMUSG00000033715/ENSMUSG00000054757/ENSMUSG00000054932	Dgkq/Ppargc1a/Akr1c14/Akr1c20/Afp	5
BP	GO:0016054	organic acid catabolic process	13/283	211/21335	5.22E-06	0.000274538	ENSMUSG00000002588/ENSMUSG00000017453/ENSMUSG00000020593/ENSMUSG00000020826/ENSMUSG00000021460/ENSMUSG00000023832/ENSMUSG00000024579/ENSMUSG00000029246/ENSMUSG00000029776/ENSMUSG00000031173/ENSMUSG00000038641/ENSMUSG00000055782/ENSMUSG00000062480	Pon1/Pipox/Lpin1/Nos2/Auh/Acat2/Pcyox1l/Ppat/Hibadh/Otc/Akr1d1/Abcd2/Acat3	13
BP	GO:0046395	carboxylic acid catabolic process	13/283	211/21335	5.22E-06	0.000274538	ENSMUSG00000002588/ENSMUSG00000017453/ENSMUSG00000020593/ENSMUSG00000020826/ENSMUSG00000021460/ENSMUSG00000023832/ENSMUSG00000024579/ENSMUSG00000029246/ENSMUSG00000029776/ENSMUSG00000031173/ENSMUSG00000038641/ENSMUSG00000055782/ENSMUSG00000062480	Pon1/Pipox/Lpin1/Nos2/Auh/Acat2/Pcyox1l/Ppat/Hibadh/Otc/Akr1d1/Abcd2/Acat3	13
BP	GO:0015918	sterol transport	8/283	73/21335	5.53E-06	0.000286492	ENSMUSG00000002588/ENSMUSG00000002633/ENSMUSG00000017754/ENSMUSG00000023832/ENSMUSG00000024378/ENSMUSG00000032193/ENSMUSG00000044254/ENSMUSG00000053846	Pon1/Shh/Pltp/Acat2/Stard4/Ldlr/Pcsk9/Lipg	8
BP	GO:0006805	xenobiotic metabolic process	9/283	97/21335	5.77E-06	0.000294554	ENSMUSG00000005547/ENSMUSG00000019256/ENSMUSG00000025003/ENSMUSG00000030483/ENSMUSG00000032808/ENSMUSG00000039653/ENSMUSG00000054545/ENSMUSG00000067225/ENSMUSG00000074882	Cyp2a5/Ahr/Cyp2c39/Cyp2b10/Cyp2c38/Baat/Ugt1a6a/Cyp2c54/Cyp2c68	9
BP	GO:0043153	entrainment of circadian clock by photoperiod	5/283	21/21335	6.78E-06	0.000340903	ENSMUSG00000020893/ENSMUSG00000028957/ENSMUSG00000030103/ENSMUSG00000032010/ENSMUSG00000055866	Per1/Per3/Bhlhe40/Usp2/Per2	5
BP	GO:0002053	positive regulation of mesenchymal cell proliferation	6/283	37/21335	8.50E-06	0.000421534	ENSMUSG00000002633/ENSMUSG00000006538/ENSMUSG00000023951/ENSMUSG00000035133/ENSMUSG00000037169/ENSMUSG00000066551	Shh/Ihh/Vegfa/Arhgap5/Mycn/Hmgb1	6
BP	GO:0009648	photoperiodism	5/283	22/21335	8.68E-06	0.000424276	ENSMUSG00000020893/ENSMUSG00000028957/ENSMUSG00000030103/ENSMUSG00000032010/ENSMUSG00000055866	Per1/Per3/Bhlhe40/Usp2/Per2	5
BP	GO:0014074	response to purine-containing compound	9/283	104/21335	1.02E-05	0.000493708	ENSMUSG00000004815/ENSMUSG00000006724/ENSMUSG00000019256/ENSMUSG00000020893/ENSMUSG00000032051/ENSMUSG00000041237/ENSMUSG00000041417/ENSMUSG00000068798/ENSMUSG00000093930	Dgkq/Cyp27b1/Ahr/Per1/Fdx1/Pklr/Pik3r1/Rap1a/Hmgcs1	9
BP	GO:0019217	regulation of fatty acid metabolic process	8/283	81/21335	1.21E-05	0.000574852	ENSMUSG00000006494/ENSMUSG00000008035/ENSMUSG00000020538/ENSMUSG00000023070/ENSMUSG00000029167/ENSMUSG00000030747/ENSMUSG00000045294/ENSMUSG00000055782	Pdk1/Mid1ip1/Srebf1/Rgn/Ppargc1a/Dgat2/Insig1/Abcd2	8
BP	GO:0042752	regulation of circadian rhythm	9/283	107/21335	1.29E-05	0.000605781	ENSMUSG00000020889/ENSMUSG00000020893/ENSMUSG00000021775/ENSMUSG00000028957/ENSMUSG00000029167/ENSMUSG00000029368/ENSMUSG00000030103/ENSMUSG00000032010/ENSMUSG00000055866	Nr1d1/Per1/Nr1d2/Per3/Ppargc1a/Alb/Bhlhe40/Usp2/Per2	9
BP	GO:0009649	entrainment of circadian clock	5/283	24/21335	1.37E-05	0.000634807	ENSMUSG00000020893/ENSMUSG00000028957/ENSMUSG00000030103/ENSMUSG00000032010/ENSMUSG00000055866	Per1/Per3/Bhlhe40/Usp2/Per2	5
BP	GO:0006109	regulation of carbohydrate metabolic process	11/283	167/21335	1.49E-05	0.000677448	ENSMUSG00000004815/ENSMUSG00000006494/ENSMUSG00000016194/ENSMUSG00000020108/ENSMUSG00000020889/ENSMUSG00000023070/ENSMUSG00000029162/ENSMUSG00000029167/ENSMUSG00000030747/ENSMUSG00000046794/ENSMUSG00000066551	Dgkq/Pdk1/Hsd11b1/Ddit4/Nr1d1/Rgn/Khk/Ppargc1a/Dgat2/Ppp1r3b/Hmgb1	11
BP	GO:1905952	regulation of lipid localization	10/283	137/21335	1.50E-05	0.000677448	ENSMUSG00000002588/ENSMUSG00000002633/ENSMUSG00000017754/ENSMUSG00000020189/ENSMUSG00000020333/ENSMUSG00000020623/ENSMUSG00000023832/ENSMUSG00000042677/ENSMUSG00000044254/ENSMUSG00000053846	Pon1/Shh/Pltp/Osbpl8/Acsl6/Map2k6/Acat2/Zc3h12a/Pcsk9/Lipg	10
BP	GO:0032371	regulation of sterol transport	6/283	41/21335	1.57E-05	0.000692093	ENSMUSG00000002588/ENSMUSG00000002633/ENSMUSG00000017754/ENSMUSG00000023832/ENSMUSG00000044254/ENSMUSG00000053846	Pon1/Shh/Pltp/Acat2/Pcsk9/Lipg	6
BP	GO:0032374	regulation of cholesterol transport	6/283	41/21335	1.57E-05	0.000692093	ENSMUSG00000002588/ENSMUSG00000002633/ENSMUSG00000017754/ENSMUSG00000023832/ENSMUSG00000044254/ENSMUSG00000053846	Pon1/Shh/Pltp/Acat2/Pcsk9/Lipg	6
BP	GO:0010893	positive regulation of steroid biosynthetic process	5/283	25/21335	1.69E-05	0.000736484	ENSMUSG00000020538/ENSMUSG00000020889/ENSMUSG00000024378/ENSMUSG00000029167/ENSMUSG00000059743	Srebf1/Nr1d1/Stard4/Ppargc1a/Fdps	5
BP	GO:0042737	drug catabolic process	10/283	141/21335	1.93E-05	0.000818392	ENSMUSG00000005547/ENSMUSG00000017453/ENSMUSG00000025003/ENSMUSG00000025464/ENSMUSG00000026726/ENSMUSG00000030483/ENSMUSG00000032808/ENSMUSG00000067225/ENSMUSG00000074207/ENSMUSG00000074882	Cyp2a5/Pipox/Cyp2c39/Paox/Cubn/Cyp2b10/Cyp2c38/Cyp2c54/Adh1/Cyp2c68	10
BP	GO:0071466	cellular response to xenobiotic stimulus	10/283	141/21335	1.93E-05	0.000818392	ENSMUSG00000005547/ENSMUSG00000019256/ENSMUSG00000020108/ENSMUSG00000025003/ENSMUSG00000030483/ENSMUSG00000032808/ENSMUSG00000039653/ENSMUSG00000054545/ENSMUSG00000067225/ENSMUSG00000074882	Cyp2a5/Ahr/Ddit4/Cyp2c39/Cyp2b10/Cyp2c38/Baat/Ugt1a6a/Cyp2c54/Cyp2c68	10
BP	GO:0031667	response to nutrient levels	16/283	356/21335	2.41E-05	0.00101115	ENSMUSG00000004815/ENSMUSG00000006724/ENSMUSG00000020538/ENSMUSG00000022676/ENSMUSG00000026726/ENSMUSG00000027792/ENSMUSG00000029167/ENSMUSG00000029368/ENSMUSG00000029482/ENSMUSG00000032193/ENSMUSG00000040359/ENSMUSG00000041237/ENSMUSG00000042677/ENSMUSG00000044254/ENSMUSG00000044786/ENSMUSG00000045730	Dgkq/Cyp27b1/Srebf1/Snai2/Cubn/Bche/Ppargc1a/Alb/Aacs/Ldlr/Ufl1/Pklr/Zc3h12a/Pcsk9/Zfp36/Adrb2	16
BP	GO:0007584	response to nutrient	8/283	90/21335	2.63E-05	0.001088242	ENSMUSG00000004815/ENSMUSG00000006724/ENSMUSG00000022676/ENSMUSG00000026726/ENSMUSG00000027792/ENSMUSG00000029482/ENSMUSG00000040359/ENSMUSG00000041237	Dgkq/Cyp27b1/Snai2/Cubn/Bche/Aacs/Ufl1/Pklr	8
BP	GO:0046700	heterocycle catabolic process	18/283	441/21335	2.72E-05	0.001093125	ENSMUSG00000007050/ENSMUSG00000015085/ENSMUSG00000015337/ENSMUSG00000020108/ENSMUSG00000021460/ENSMUSG00000023070/ENSMUSG00000023951/ENSMUSG00000025934/ENSMUSG00000026726/ENSMUSG00000026839/ENSMUSG00000027203/ENSMUSG00000029162/ENSMUSG00000029167/ENSMUSG00000041237/ENSMUSG00000042677/ENSMUSG00000044786/ENSMUSG00000058624/ENSMUSG00000091625	Lsm2/Entpd2/Endog/Ddit4/Auh/Rgn/Vegfa/Gsta3/Cubn/Upp2/Dut/Khk/Ppargc1a/Pklr/Zc3h12a/Zfp36/Gda/Lsm5	18
BP	GO:0010464	regulation of mesenchymal cell proliferation	6/283	45/21335	2.72E-05	0.001093125	ENSMUSG00000002633/ENSMUSG00000006538/ENSMUSG00000023951/ENSMUSG00000035133/ENSMUSG00000037169/ENSMUSG00000066551	Shh/Ihh/Vegfa/Arhgap5/Mycn/Hmgb1	6
BP	GO:0009263	deoxyribonucleotide biosynthetic process	4/283	14/21335	2.73E-05	0.001093125	ENSMUSG00000020649/ENSMUSG00000025747/ENSMUSG00000027203/ENSMUSG00000039197	Rrm2/Tyms/Dut/Adk	4
BP	GO:0046683	response to organophosphorus	8/283	92/21335	3.08E-05	0.001219858	ENSMUSG00000004815/ENSMUSG00000006724/ENSMUSG00000019256/ENSMUSG00000020893/ENSMUSG00000032051/ENSMUSG00000041237/ENSMUSG00000041417/ENSMUSG00000068798	Dgkq/Cyp27b1/Ahr/Per1/Fdx1/Pklr/Pik3r1/Rap1a	8
BP	GO:0062013	positive regulation of small molecule metabolic process	11/283	183/21335	3.49E-05	0.001366171	ENSMUSG00000008035/ENSMUSG00000020538/ENSMUSG00000020826/ENSMUSG00000020889/ENSMUSG00000023070/ENSMUSG00000024378/ENSMUSG00000029167/ENSMUSG00000030747/ENSMUSG00000055782/ENSMUSG00000059743/ENSMUSG00000066551	Mid1ip1/Srebf1/Nos2/Nr1d1/Rgn/Stard4/Ppargc1a/Dgat2/Abcd2/Fdps/Hmgb1	11
BP	GO:0071404	cellular response to low-density lipoprotein particle stimulus	4/283	15/21335	3.69E-05	0.001426462	ENSMUSG00000030342/ENSMUSG00000032193/ENSMUSG00000037706/ENSMUSG00000093930	Cd9/Ldlr/Cd81/Hmgcs1	4
BP	GO:0006733	oxidoreduction coenzyme metabolic process	10/283	153/21335	3.90E-05	0.001492471	ENSMUSG00000016194/ENSMUSG00000020108/ENSMUSG00000020572/ENSMUSG00000021670/ENSMUSG00000025503/ENSMUSG00000026784/ENSMUSG00000029162/ENSMUSG00000029167/ENSMUSG00000032051/ENSMUSG00000041237	Hsd11b1/Ddit4/Nampt/Hmgcr/Taldo1/Pdss1/Khk/Ppargc1a/Fdx1/Pklr	10
BP	GO:0019439	aromatic compound catabolic process	18/283	455/21335	4.08E-05	0.001546584	ENSMUSG00000002588/ENSMUSG00000007050/ENSMUSG00000015085/ENSMUSG00000015337/ENSMUSG00000020108/ENSMUSG00000021460/ENSMUSG00000023070/ENSMUSG00000023951/ENSMUSG00000026726/ENSMUSG00000026839/ENSMUSG00000027203/ENSMUSG00000029162/ENSMUSG00000029167/ENSMUSG00000041237/ENSMUSG00000042677/ENSMUSG00000044786/ENSMUSG00000058624/ENSMUSG00000091625	Pon1/Lsm2/Entpd2/Endog/Ddit4/Auh/Rgn/Vegfa/Cubn/Upp2/Dut/Khk/Ppargc1a/Pklr/Zc3h12a/Zfp36/Gda/Lsm5	18
BP	GO:0006006	glucose metabolic process	11/283	187/21335	4.26E-05	0.001594324	ENSMUSG00000004815/ENSMUSG00000006494/ENSMUSG00000020889/ENSMUSG00000023070/ENSMUSG00000029162/ENSMUSG00000030747/ENSMUSG00000035473/ENSMUSG00000041417/ENSMUSG00000046794/ENSMUSG00000055866/ENSMUSG00000066551	Dgkq/Pdk1/Nr1d1/Rgn/Khk/Dgat2/Galm/Pik3r1/Ppp1r3b/Per2/Hmgb1	11
BP	GO:0006790	sulfur compound metabolic process	13/283	260/21335	4.77E-05	0.001767146	ENSMUSG00000001665/ENSMUSG00000006494/ENSMUSG00000006517/ENSMUSG00000017453/ENSMUSG00000024579/ENSMUSG00000025153/ENSMUSG00000027605/ENSMUSG00000028124/ENSMUSG00000029735/ENSMUSG00000030747/ENSMUSG00000039653/ENSMUSG00000041939/ENSMUSG00000093930	Gstt3/Pdk1/Mvd/Pipox/Pcyox1l/Fasn/Acss2/Gclm/Tpk1/Dgat2/Baat/Mvk/Hmgcs1	13
BP	GO:0009262	deoxyribonucleotide metabolic process	5/283	31/21335	5.08E-05	0.001862018	ENSMUSG00000020649/ENSMUSG00000024782/ENSMUSG00000025747/ENSMUSG00000027203/ENSMUSG00000039197	Rrm2/Ak3/Tyms/Dut/Adk	5
BP	GO:0045598	regulation of fat cell differentiation	9/283	128/21335	5.39E-05	0.001955223	ENSMUSG00000020593/ENSMUSG00000020889/ENSMUSG00000022676/ENSMUSG00000023951/ENSMUSG00000042677/ENSMUSG00000044786/ENSMUSG00000045294/ENSMUSG00000056501/ENSMUSG00000066687	Lpin1/Nr1d1/Snai2/Vegfa/Zc3h12a/Zfp36/Insig1/Cebpb/Zbtb16	9
BP	GO:0072527	pyrimidine-containing compound metabolic process	6/283	51/21335	5.64E-05	0.002025088	ENSMUSG00000022814/ENSMUSG00000024782/ENSMUSG00000025574/ENSMUSG00000025747/ENSMUSG00000027203/ENSMUSG00000029735	Umps/Ak3/Tk1/Tyms/Dut/Tpk1	6
BP	GO:0009991	response to extracellular stimulus	16/283	383/21335	5.79E-05	0.002058179	ENSMUSG00000004815/ENSMUSG00000006724/ENSMUSG00000020538/ENSMUSG00000022676/ENSMUSG00000026726/ENSMUSG00000027792/ENSMUSG00000029167/ENSMUSG00000029368/ENSMUSG00000029482/ENSMUSG00000032193/ENSMUSG00000040359/ENSMUSG00000041237/ENSMUSG00000042677/ENSMUSG00000044254/ENSMUSG00000044786/ENSMUSG00000045730	Dgkq/Cyp27b1/Srebf1/Snai2/Cubn/Bche/Ppargc1a/Alb/Aacs/Ldlr/Ufl1/Pklr/Zc3h12a/Pcsk9/Zfp36/Adrb2	16
BP	GO:0051181	cofactor transport	5/283	32/21335	5.95E-05	0.002095722	ENSMUSG00000001436/ENSMUSG00000020733/ENSMUSG00000022877/ENSMUSG00000026726/ENSMUSG00000071253	Slc19a1/Slc9a3r1/Hrg/Cubn/Slc25a16	5
BP	GO:1901568	fatty acid derivative metabolic process	9/283	130/21335	6.08E-05	0.002119437	ENSMUSG00000005547/ENSMUSG00000025003/ENSMUSG00000030483/ENSMUSG00000030747/ENSMUSG00000032808/ENSMUSG00000033715/ENSMUSG00000054757/ENSMUSG00000067225/ENSMUSG00000074882	Cyp2a5/Cyp2c39/Cyp2b10/Dgat2/Cyp2c38/Akr1c14/Akr1c20/Cyp2c54/Cyp2c68	9
BP	GO:1901605	alpha-amino acid metabolic process	11/283	195/21335	6.22E-05	0.002148835	ENSMUSG00000017453/ENSMUSG00000019762/ENSMUSG00000020098/ENSMUSG00000020826/ENSMUSG00000021707/ENSMUSG00000022751/ENSMUSG00000028124/ENSMUSG00000029246/ENSMUSG00000029776/ENSMUSG00000031173/ENSMUSG00000039653	Pipox/Iyd/Pcbd1/Nos2/Dhfr/Nit2/Gclm/Ppat/Hibadh/Otc/Baat	11
BP	GO:0042738	exogenous drug catabolic process	6/283	52/21335	6.30E-05	0.002154081	ENSMUSG00000005547/ENSMUSG00000025003/ENSMUSG00000030483/ENSMUSG00000032808/ENSMUSG00000067225/ENSMUSG00000074882	Cyp2a5/Cyp2c39/Cyp2b10/Cyp2c38/Cyp2c54/Cyp2c68	6
BP	GO:0033559	unsaturated fatty acid metabolic process	8/283	102/21335	6.48E-05	0.002194265	ENSMUSG00000005547/ENSMUSG00000025003/ENSMUSG00000030483/ENSMUSG00000032808/ENSMUSG00000033715/ENSMUSG00000054757/ENSMUSG00000067225/ENSMUSG00000074882	Cyp2a5/Cyp2c39/Cyp2b10/Cyp2c38/Akr1c14/Akr1c20/Cyp2c54/Cyp2c68	8
BP	GO:0005977	glycogen metabolic process	7/283	76/21335	6.71E-05	0.002209385	ENSMUSG00000001891/ENSMUSG00000020889/ENSMUSG00000029162/ENSMUSG00000032114/ENSMUSG00000046794/ENSMUSG00000055866/ENSMUSG00000066551	Ugp2/Nr1d1/Khk/Slc37a4/Ppp1r3b/Per2/Hmgb1	7
BP	GO:0006073	cellular glucan metabolic process	7/283	76/21335	6.71E-05	0.002209385	ENSMUSG00000001891/ENSMUSG00000020889/ENSMUSG00000029162/ENSMUSG00000032114/ENSMUSG00000046794/ENSMUSG00000055866/ENSMUSG00000066551	Ugp2/Nr1d1/Khk/Slc37a4/Ppp1r3b/Per2/Hmgb1	7
BP	GO:0044042	glucan metabolic process	7/283	76/21335	6.71E-05	0.002209385	ENSMUSG00000001891/ENSMUSG00000020889/ENSMUSG00000029162/ENSMUSG00000032114/ENSMUSG00000046794/ENSMUSG00000055866/ENSMUSG00000066551	Ugp2/Nr1d1/Khk/Slc37a4/Ppp1r3b/Per2/Hmgb1	7
BP	GO:0006767	water-soluble vitamin metabolic process	5/283	33/21335	6.94E-05	0.002221216	ENSMUSG00000021707/ENSMUSG00000023070/ENSMUSG00000026726/ENSMUSG00000029575/ENSMUSG00000029735	Dhfr/Rgn/Cubn/Mmab/Tpk1	5
BP	GO:0045940	positive regulation of steroid metabolic process	5/283	33/21335	6.94E-05	0.002221216	ENSMUSG00000020538/ENSMUSG00000020889/ENSMUSG00000024378/ENSMUSG00000029167/ENSMUSG00000059743	Srebf1/Nr1d1/Stard4/Ppargc1a/Fdps	5
BP	GO:1901661	quinone metabolic process	5/283	33/21335	6.94E-05	0.002221216	ENSMUSG00000021670/ENSMUSG00000026784/ENSMUSG00000033715/ENSMUSG00000037797/ENSMUSG00000054757	Hmgcr/Pdss1/Akr1c14/Adh4/Akr1c20	5
BP	GO:0006520	cellular amino acid metabolic process	13/283	270/21335	7.01E-05	0.002222136	ENSMUSG00000017453/ENSMUSG00000019762/ENSMUSG00000020098/ENSMUSG00000020826/ENSMUSG00000021460/ENSMUSG00000021707/ENSMUSG00000022751/ENSMUSG00000024579/ENSMUSG00000028124/ENSMUSG00000029246/ENSMUSG00000029776/ENSMUSG00000031173/ENSMUSG00000039653	Pipox/Iyd/Pcbd1/Nos2/Auh/Dhfr/Nit2/Pcyox1l/Gclm/Ppat/Hibadh/Otc/Baat	13
BP	GO:0044270	cellular nitrogen compound catabolic process	17/283	435/21335	7.76E-05	0.002437997	ENSMUSG00000007050/ENSMUSG00000015085/ENSMUSG00000015337/ENSMUSG00000020108/ENSMUSG00000021460/ENSMUSG00000023070/ENSMUSG00000023951/ENSMUSG00000026726/ENSMUSG00000026839/ENSMUSG00000027203/ENSMUSG00000029162/ENSMUSG00000029167/ENSMUSG00000041237/ENSMUSG00000042677/ENSMUSG00000044786/ENSMUSG00000058624/ENSMUSG00000091625	Lsm2/Entpd2/Endog/Ddit4/Auh/Rgn/Vegfa/Cubn/Upp2/Dut/Khk/Ppargc1a/Pklr/Zc3h12a/Zfp36/Gda/Lsm5	17
BP	GO:1901293	nucleoside phosphate biosynthetic process	14/283	312/21335	7.91E-05	0.002463755	ENSMUSG00000020108/ENSMUSG00000020528/ENSMUSG00000020572/ENSMUSG00000020649/ENSMUSG00000020826/ENSMUSG00000022814/ENSMUSG00000024782/ENSMUSG00000025747/ENSMUSG00000027203/ENSMUSG00000029162/ENSMUSG00000029167/ENSMUSG00000029246/ENSMUSG00000039197/ENSMUSG00000041237	Ddit4/Prpsap2/Nampt/Rrm2/Nos2/Umps/Ak3/Tyms/Dut/Khk/Ppargc1a/Ppat/Adk/Pklr	14
BP	GO:0042558	pteridine-containing compound metabolic process	5/283	34/21335	8.05E-05	0.002485734	ENSMUSG00000017453/ENSMUSG00000020098/ENSMUSG00000021707/ENSMUSG00000025747/ENSMUSG00000073987	Pipox/Pcbd1/Dhfr/Tyms/Ggh	5
BP	GO:1901863	positive regulation of muscle tissue development	7/283	79/21335	8.61E-05	0.002635149	ENSMUSG00000002633/ENSMUSG00000021670/ENSMUSG00000029167/ENSMUSG00000032010/ENSMUSG00000045730/ENSMUSG00000059743/ENSMUSG00000062209	Shh/Hmgcr/Ppargc1a/Usp2/Adrb2/Fdps/Erbb4	7
BP	GO:0022408	negative regulation of cell-cell adhesion	10/283	170/21335	9.47E-05	0.002874774	ENSMUSG00000002633/ENSMUSG00000006538/ENSMUSG00000022676/ENSMUSG00000023951/ENSMUSG00000029816/ENSMUSG00000030342/ENSMUSG00000041417/ENSMUSG00000045730/ENSMUSG00000056501/ENSMUSG00000079037	Shh/Ihh/Snai2/Vegfa/Gpnmb/Cd9/Pik3r1/Adrb2/Cebpb/Prnp	10
BP	GO:0032368	regulation of lipid transport	8/283	108/21335	9.72E-05	0.002924065	ENSMUSG00000002588/ENSMUSG00000002633/ENSMUSG00000017754/ENSMUSG00000020333/ENSMUSG00000020623/ENSMUSG00000023832/ENSMUSG00000044254/ENSMUSG00000053846	Pon1/Shh/Pltp/Acsl6/Map2k6/Acat2/Pcsk9/Lipg	8
BP	GO:0006699	bile acid biosynthetic process	4/283	19/21335	0.000100394	0.002995653	ENSMUSG00000020889/ENSMUSG00000024378/ENSMUSG00000038641/ENSMUSG00000039653	Nr1d1/Stard4/Akr1d1/Baat	4
BP	GO:0010463	mesenchymal cell proliferation	6/283	57/21335	0.000106264	0.003144175	ENSMUSG00000002633/ENSMUSG00000006538/ENSMUSG00000023951/ENSMUSG00000035133/ENSMUSG00000037169/ENSMUSG00000066551	Shh/Ihh/Vegfa/Arhgap5/Mycn/Hmgb1	6
BP	GO:0005996	monosaccharide metabolic process	12/283	245/21335	0.00011293	0.003312176	ENSMUSG00000004815/ENSMUSG00000006494/ENSMUSG00000020889/ENSMUSG00000023070/ENSMUSG00000029162/ENSMUSG00000030747/ENSMUSG00000035473/ENSMUSG00000041417/ENSMUSG00000046794/ENSMUSG00000054545/ENSMUSG00000055866/ENSMUSG00000066551	Dgkq/Pdk1/Nr1d1/Rgn/Khk/Dgat2/Galm/Pik3r1/Ppp1r3b/Ugt1a6a/Per2/Hmgb1	12
BP	GO:0045017	glycerolipid biosynthetic process	9/283	141/21335	0.000113824	0.003312176	ENSMUSG00000004815/ENSMUSG00000020333/ENSMUSG00000020538/ENSMUSG00000020593/ENSMUSG00000023070/ENSMUSG00000030747/ENSMUSG00000032193/ENSMUSG00000035686/ENSMUSG00000036810	Dgkq/Acsl6/Srebf1/Lpin1/Rgn/Dgat2/Ldlr/Thrsp/Cnep1r1	9
BP	GO:0006690	icosanoid metabolic process	8/283	111/21335	0.000117775	0.003346289	ENSMUSG00000005547/ENSMUSG00000025003/ENSMUSG00000030483/ENSMUSG00000032808/ENSMUSG00000033715/ENSMUSG00000054757/ENSMUSG00000067225/ENSMUSG00000074882	Cyp2a5/Cyp2c39/Cyp2b10/Cyp2c38/Akr1c14/Akr1c20/Cyp2c54/Cyp2c68	8
BP	GO:0042632	cholesterol homeostasis	7/283	83/21335	0.000117847	0.003346289	ENSMUSG00000020889/ENSMUSG00000030747/ENSMUSG00000032114/ENSMUSG00000032193/ENSMUSG00000044254/ENSMUSG00000045294/ENSMUSG00000053846	Nr1d1/Dgat2/Slc37a4/Ldlr/Pcsk9/Insig1/Lipg	7
BP	GO:0055092	sterol homeostasis	7/283	83/21335	0.000117847	0.003346289	ENSMUSG00000020889/ENSMUSG00000030747/ENSMUSG00000032114/ENSMUSG00000032193/ENSMUSG00000044254/ENSMUSG00000045294/ENSMUSG00000053846	Nr1d1/Dgat2/Slc37a4/Ldlr/Pcsk9/Insig1/Lipg	7
BP	GO:0009110	vitamin biosynthetic process	4/283	20/21335	0.000124187	0.003470347	ENSMUSG00000006724/ENSMUSG00000017754/ENSMUSG00000022676/ENSMUSG00000023070	Cyp27b1/Pltp/Snai2/Rgn	4
BP	GO:0055094	response to lipoprotein particle	4/283	20/21335	0.000124187	0.003470347	ENSMUSG00000030342/ENSMUSG00000032193/ENSMUSG00000037706/ENSMUSG00000093930	Cd9/Ldlr/Cd81/Hmgcs1	4
BP	GO:1905954	positive regulation of lipid localization	7/283	84/21335	0.000127122	0.003524384	ENSMUSG00000002588/ENSMUSG00000017754/ENSMUSG00000020333/ENSMUSG00000020623/ENSMUSG00000023832/ENSMUSG00000042677/ENSMUSG00000053846	Pon1/Pltp/Acsl6/Map2k6/Acat2/Zc3h12a/Lipg	7
BP	GO:0019369	arachidonic acid metabolic process	6/283	59/21335	0.000129054	0.00354998	ENSMUSG00000005547/ENSMUSG00000025003/ENSMUSG00000030483/ENSMUSG00000032808/ENSMUSG00000067225/ENSMUSG00000074882	Cyp2a5/Cyp2c39/Cyp2b10/Cyp2c38/Cyp2c54/Cyp2c68	6
BP	GO:0010906	regulation of glucose metabolic process	8/283	113/21335	0.000133425	0.003641776	ENSMUSG00000004815/ENSMUSG00000006494/ENSMUSG00000020889/ENSMUSG00000023070/ENSMUSG00000029162/ENSMUSG00000030747/ENSMUSG00000046794/ENSMUSG00000066551	Dgkq/Pdk1/Nr1d1/Rgn/Khk/Dgat2/Ppp1r3b/Hmgb1	8
BP	GO:0009124	nucleoside monophosphate biosynthetic process	9/283	145/21335	0.000140865	0.003815285	ENSMUSG00000020108/ENSMUSG00000022814/ENSMUSG00000024782/ENSMUSG00000025747/ENSMUSG00000027203/ENSMUSG00000029162/ENSMUSG00000029167/ENSMUSG00000029246/ENSMUSG00000041237	Ddit4/Umps/Ak3/Tyms/Dut/Khk/Ppargc1a/Ppat/Pklr	9
BP	GO:0006112	energy reserve metabolic process	7/283	86/21335	0.00014745	0.003963149	ENSMUSG00000001891/ENSMUSG00000020889/ENSMUSG00000029162/ENSMUSG00000032114/ENSMUSG00000046794/ENSMUSG00000055866/ENSMUSG00000066551	Ugp2/Nr1d1/Khk/Slc37a4/Ppp1r3b/Per2/Hmgb1	7
BP	GO:0019318	hexose metabolic process	11/283	216/21335	0.000154516	0.004121585	ENSMUSG00000004815/ENSMUSG00000006494/ENSMUSG00000020889/ENSMUSG00000023070/ENSMUSG00000029162/ENSMUSG00000030747/ENSMUSG00000035473/ENSMUSG00000041417/ENSMUSG00000046794/ENSMUSG00000055866/ENSMUSG00000066551	Dgkq/Pdk1/Nr1d1/Rgn/Khk/Dgat2/Galm/Pik3r1/Ppp1r3b/Per2/Hmgb1	11
BP	GO:0048545	response to steroid hormone	12/283	254/21335	0.000158289	0.004190485	ENSMUSG00000020108/ENSMUSG00000020889/ENSMUSG00000020893/ENSMUSG00000021775/ENSMUSG00000027792/ENSMUSG00000037583/ENSMUSG00000040359/ENSMUSG00000041417/ENSMUSG00000044786/ENSMUSG00000048154/ENSMUSG00000066551/ENSMUSG00000074207	Ddit4/Nr1d1/Per1/Nr1d2/Bche/Nr0b2/Ufl1/Pik3r1/Zfp36/Kmt2d/Hmgb1/Adh1	12
BP	GO:0016052	carbohydrate catabolic process	8/283	117/21335	0.000169893	0.004440434	ENSMUSG00000016194/ENSMUSG00000020108/ENSMUSG00000029162/ENSMUSG00000029167/ENSMUSG00000035473/ENSMUSG00000041237/ENSMUSG00000046794/ENSMUSG00000066551	Hsd11b1/Ddit4/Khk/Ppargc1a/Galm/Pklr/Ppp1r3b/Hmgb1	8
BP	GO:0032409	regulation of transporter activity	12/283	256/21335	0.000170252	0.004440434	ENSMUSG00000002588/ENSMUSG00000020733/ENSMUSG00000023070/ENSMUSG00000024873/ENSMUSG00000029167/ENSMUSG00000037541/ENSMUSG00000040584/ENSMUSG00000044254/ENSMUSG00000045103/ENSMUSG00000045730/ENSMUSG00000046516/ENSMUSG00000079037	Pon1/Slc9a3r1/Rgn/Cnih2/Ppargc1a/Shank2/Abcb1a/Pcsk9/Dmd/Adrb2/Cox17/Prnp	12
BP	GO:0038066	p38MAPK cascade	5/283	40/21335	0.000178353	0.004617513	ENSMUSG00000020893/ENSMUSG00000023951/ENSMUSG00000036390/ENSMUSG00000042677/ENSMUSG00000044786	Per1/Vegfa/Gadd45a/Zc3h12a/Zfp36	5
BP	GO:0009063	cellular amino acid catabolic process	7/283	89/21335	0.00018281	0.00468501	ENSMUSG00000017453/ENSMUSG00000020826/ENSMUSG00000021460/ENSMUSG00000024579/ENSMUSG00000029246/ENSMUSG00000029776/ENSMUSG00000031173	Pipox/Nos2/Auh/Pcyox1l/Ppat/Hibadh/Otc	7
BP	GO:0071402	cellular response to lipoprotein particle stimulus	4/283	22/21335	0.000183622	0.00468501	ENSMUSG00000030342/ENSMUSG00000032193/ENSMUSG00000037706/ENSMUSG00000093930	Cd9/Ldlr/Cd81/Hmgcs1	4
BP	GO:0045923	positive regulation of fatty acid metabolic process	5/283	41/21335	0.000200941	0.005090011	ENSMUSG00000008035/ENSMUSG00000020538/ENSMUSG00000023070/ENSMUSG00000029167/ENSMUSG00000055782	Mid1ip1/Srebf1/Rgn/Ppargc1a/Abcd2	5
BP	GO:0032370	positive regulation of lipid transport	6/283	64/21335	0.000203184	0.005110066	ENSMUSG00000002588/ENSMUSG00000017754/ENSMUSG00000020333/ENSMUSG00000020623/ENSMUSG00000023832/ENSMUSG00000053846	Pon1/Pltp/Acsl6/Map2k6/Acat2/Lipg	6
BP	GO:1901657	glycosyl compound metabolic process	8/283	121/21335	0.00021419	0.005348682	ENSMUSG00000020528/ENSMUSG00000022814/ENSMUSG00000024782/ENSMUSG00000025574/ENSMUSG00000026839/ENSMUSG00000033715/ENSMUSG00000039197/ENSMUSG00000054757	Prpsap2/Umps/Ak3/Tk1/Upp2/Akr1c14/Adk/Akr1c20	8
BP	GO:0032373	positive regulation of sterol transport	4/283	23/21335	0.00021997	0.005416186	ENSMUSG00000002588/ENSMUSG00000017754/ENSMUSG00000023832/ENSMUSG00000053846	Pon1/Pltp/Acat2/Lipg	4
BP	GO:0032376	positive regulation of cholesterol transport	4/283	23/21335	0.00021997	0.005416186	ENSMUSG00000002588/ENSMUSG00000017754/ENSMUSG00000023832/ENSMUSG00000053846	Pon1/Pltp/Acat2/Lipg	4
BP	GO:0001676	long-chain fatty acid metabolic process	7/283	92/21335	0.000224725	0.005494849	ENSMUSG00000005547/ENSMUSG00000020333/ENSMUSG00000025003/ENSMUSG00000030483/ENSMUSG00000032808/ENSMUSG00000067225/ENSMUSG00000074882	Cyp2a5/Acsl6/Cyp2c39/Cyp2b10/Cyp2c38/Cyp2c54/Cyp2c68	7
BP	GO:0009165	nucleotide biosynthetic process	13/283	305/21335	0.000234568	0.005695966	ENSMUSG00000020108/ENSMUSG00000020528/ENSMUSG00000020572/ENSMUSG00000020649/ENSMUSG00000020826/ENSMUSG00000022814/ENSMUSG00000024782/ENSMUSG00000025747/ENSMUSG00000027203/ENSMUSG00000029162/ENSMUSG00000029167/ENSMUSG00000039197/ENSMUSG00000041237	Ddit4/Prpsap2/Nampt/Rrm2/Nos2/Umps/Ak3/Tyms/Dut/Khk/Ppargc1a/Adk/Pklr	13
BP	GO:0010035	response to inorganic substance	16/283	437/21335	0.000262653	0.006334267	ENSMUSG00000002588/ENSMUSG00000002633/ENSMUSG00000003031/ENSMUSG00000005547/ENSMUSG00000006724/ENSMUSG00000015291/ENSMUSG00000015337/ENSMUSG00000021707/ENSMUSG00000022877/ENSMUSG00000023070/ENSMUSG00000029162/ENSMUSG00000041237/ENSMUSG00000042677/ENSMUSG00000060802/ENSMUSG00000073987/ENSMUSG00000079037	Pon1/Shh/Cdkn1b/Cyp2a5/Cyp27b1/Gdi1/Endog/Dhfr/Hrg/Rgn/Khk/Pklr/Zc3h12a/B2m/Ggh/Prnp	16
BP	GO:0010038	response to metal ion	11/283	231/21335	0.000276338	0.006589819	ENSMUSG00000002633/ENSMUSG00000003031/ENSMUSG00000005547/ENSMUSG00000006724/ENSMUSG00000015291/ENSMUSG00000022877/ENSMUSG00000029162/ENSMUSG00000041237/ENSMUSG00000060802/ENSMUSG00000073987/ENSMUSG00000079037	Shh/Cdkn1b/Cyp2a5/Cyp27b1/Gdi1/Hrg/Khk/Pklr/B2m/Ggh/Prnp	11
BP	GO:0034655	nucleobase-containing compound catabolic process	15/283	395/21335	0.000276993	0.006589819	ENSMUSG00000007050/ENSMUSG00000015085/ENSMUSG00000015337/ENSMUSG00000020108/ENSMUSG00000021460/ENSMUSG00000023070/ENSMUSG00000023951/ENSMUSG00000026839/ENSMUSG00000027203/ENSMUSG00000029162/ENSMUSG00000029167/ENSMUSG00000041237/ENSMUSG00000042677/ENSMUSG00000044786/ENSMUSG00000091625	Lsm2/Entpd2/Endog/Ddit4/Auh/Rgn/Vegfa/Upp2/Dut/Khk/Ppargc1a/Pklr/Zc3h12a/Zfp36/Lsm5	15
BP	GO:0051353	positive regulation of oxidoreductase activity	5/283	44/21335	0.000281911	0.006617468	ENSMUSG00000006724/ENSMUSG00000021707/ENSMUSG00000023070/ENSMUSG00000032051/ENSMUSG00000046516	Cyp27b1/Dhfr/Rgn/Fdx1/Cox17	5
BP	GO:0048641	regulation of skeletal muscle tissue development	6/283	68/21335	0.000283794	0.006617468	ENSMUSG00000002633/ENSMUSG00000021670/ENSMUSG00000021775/ENSMUSG00000031431/ENSMUSG00000032010/ENSMUSG00000045730	Shh/Hmgcr/Nr1d2/Tsc22d3/Usp2/Adrb2	6
BP	GO:0061045	negative regulation of wound healing	6/283	68/21335	0.000283794	0.006617468	ENSMUSG00000000049/ENSMUSG00000021670/ENSMUSG00000022877/ENSMUSG00000030342/ENSMUSG00000045730/ENSMUSG00000047953	Apoh/Hmgcr/Hrg/Cd9/Adrb2/Gp5	6
BP	GO:0044264	cellular polysaccharide metabolic process	7/283	96/21335	0.000292319	0.006771417	ENSMUSG00000001891/ENSMUSG00000020889/ENSMUSG00000029162/ENSMUSG00000032114/ENSMUSG00000046794/ENSMUSG00000055866/ENSMUSG00000066551	Ugp2/Nr1d1/Khk/Slc37a4/Ppp1r3b/Per2/Hmgb1	7
BP	GO:0060537	muscle tissue development	16/283	444/21335	0.000313242	0.007208655	ENSMUSG00000002633/ENSMUSG00000003949/ENSMUSG00000006538/ENSMUSG00000014226/ENSMUSG00000019256/ENSMUSG00000021670/ENSMUSG00000021775/ENSMUSG00000023951/ENSMUSG00000029167/ENSMUSG00000031431/ENSMUSG00000032010/ENSMUSG00000042622/ENSMUSG00000045103/ENSMUSG00000045730/ENSMUSG00000059743/ENSMUSG00000062209	Shh/Hlf/Ihh/Cacybp/Ahr/Hmgcr/Nr1d2/Vegfa/Ppargc1a/Tsc22d3/Usp2/Maff/Dmd/Adrb2/Fdps/Erbb4	16
BP	GO:0019395	fatty acid oxidation	7/283	98/21335	0.000331758	0.007553868	ENSMUSG00000021460/ENSMUSG00000023832/ENSMUSG00000027870/ENSMUSG00000029167/ENSMUSG00000030747/ENSMUSG00000055782/ENSMUSG00000062480	Auh/Acat2/Hao2/Ppargc1a/Dgat2/Abcd2/Acat3	7
BP	GO:0006081	cellular aldehyde metabolic process	6/283	70/21335	0.000332533	0.007553868	ENSMUSG00000016194/ENSMUSG00000025503/ENSMUSG00000029162/ENSMUSG00000037797/ENSMUSG00000066441/ENSMUSG00000074207	Hsd11b1/Taldo1/Khk/Adh4/Rdh11/Adh1	6
BP	GO:0015711	organic anion transport	15/283	403/21335	0.000342413	0.00763625	ENSMUSG00000001436/ENSMUSG00000017754/ENSMUSG00000020189/ENSMUSG00000020333/ENSMUSG00000020623/ENSMUSG00000020733/ENSMUSG00000020826/ENSMUSG00000021135/ENSMUSG00000023073/ENSMUSG00000027690/ENSMUSG00000032193/ENSMUSG00000040584/ENSMUSG00000055866/ENSMUSG00000067656/ENSMUSG00000071253	Slc19a1/Pltp/Osbpl8/Acsl6/Map2k6/Slc9a3r1/Nos2/Slc10a1/Slc10a2/Slc2a2/Ldlr/Abcb1a/Per2/Slc22a27/Slc25a16	15
BP	GO:0032412	regulation of ion transmembrane transporter activity	11/283	237/21335	0.000343867	0.00763625	ENSMUSG00000020733/ENSMUSG00000023070/ENSMUSG00000024873/ENSMUSG00000029167/ENSMUSG00000037541/ENSMUSG00000040584/ENSMUSG00000044254/ENSMUSG00000045103/ENSMUSG00000045730/ENSMUSG00000046516/ENSMUSG00000079037	Slc9a3r1/Rgn/Cnih2/Ppargc1a/Shank2/Abcb1a/Pcsk9/Dmd/Adrb2/Cox17/Prnp	11
BP	GO:0043470	regulation of carbohydrate catabolic process	5/283	46/21335	0.000348226	0.00763625	ENSMUSG00000016194/ENSMUSG00000020108/ENSMUSG00000029167/ENSMUSG00000046794/ENSMUSG00000066551	Hsd11b1/Ddit4/Ppargc1a/Ppp1r3b/Hmgb1	5
BP	GO:0070542	response to fatty acid	5/283	46/21335	0.000348226	0.00763625	ENSMUSG00000006724/ENSMUSG00000029482/ENSMUSG00000030747/ENSMUSG00000032193/ENSMUSG00000042677	Cyp27b1/Aacs/Dgat2/Ldlr/Zc3h12a	5
BP	GO:0055088	lipid homeostasis	8/283	130/21335	0.000349058	0.00763625	ENSMUSG00000020889/ENSMUSG00000021775/ENSMUSG00000030747/ENSMUSG00000032114/ENSMUSG00000032193/ENSMUSG00000044254/ENSMUSG00000045294/ENSMUSG00000053846	Nr1d1/Nr1d2/Dgat2/Slc37a4/Ldlr/Pcsk9/Insig1/Lipg	8
BP	GO:0009265	2'-deoxyribonucleotide biosynthetic process	3/283	11/21335	0.000352138	0.00763625	ENSMUSG00000025747/ENSMUSG00000027203/ENSMUSG00000039197	Tyms/Dut/Adk	3
BP	GO:0046385	deoxyribose phosphate biosynthetic process	3/283	11/21335	0.000352138	0.00763625	ENSMUSG00000025747/ENSMUSG00000027203/ENSMUSG00000039197	Tyms/Dut/Adk	3
BP	GO:1901861	regulation of muscle tissue development	9/283	164/21335	0.00035351	0.00763625	ENSMUSG00000002633/ENSMUSG00000021670/ENSMUSG00000021775/ENSMUSG00000029167/ENSMUSG00000031431/ENSMUSG00000032010/ENSMUSG00000045730/ENSMUSG00000059743/ENSMUSG00000062209	Shh/Hmgcr/Nr1d2/Ppargc1a/Tsc22d3/Usp2/Adrb2/Fdps/Erbb4	9
BP	GO:0009394	2'-deoxyribonucleotide metabolic process	4/283	26/21335	0.000359936	0.007680811	ENSMUSG00000024782/ENSMUSG00000025747/ENSMUSG00000027203/ENSMUSG00000039197	Ak3/Tyms/Dut/Adk	4
BP	GO:0019692	deoxyribose phosphate metabolic process	4/283	26/21335	0.000359936	0.007680811	ENSMUSG00000024782/ENSMUSG00000025747/ENSMUSG00000027203/ENSMUSG00000039197	Ak3/Tyms/Dut/Adk	4
BP	GO:0034440	lipid oxidation	7/283	100/21335	0.000375352	0.007961541	ENSMUSG00000021460/ENSMUSG00000023832/ENSMUSG00000027870/ENSMUSG00000029167/ENSMUSG00000030747/ENSMUSG00000055782/ENSMUSG00000062480	Auh/Acat2/Hao2/Ppargc1a/Dgat2/Abcd2/Acat3	7
BP	GO:0034404	nucleobase-containing small molecule biosynthetic process	9/283	166/21335	0.000386383	0.008123357	ENSMUSG00000015085/ENSMUSG00000020108/ENSMUSG00000022814/ENSMUSG00000026839/ENSMUSG00000027203/ENSMUSG00000029162/ENSMUSG00000029167/ENSMUSG00000039197/ENSMUSG00000041237	Entpd2/Ddit4/Umps/Upp2/Dut/Khk/Ppargc1a/Adk/Pklr	9
BP	GO:0042446	hormone biosynthetic process	6/283	72/21335	0.000387596	0.008123357	ENSMUSG00000004815/ENSMUSG00000006724/ENSMUSG00000016194/ENSMUSG00000029167/ENSMUSG00000032051/ENSMUSG00000058454	Dgkq/Cyp27b1/Hsd11b1/Ppargc1a/Fdx1/Dhcr7	6
BP	GO:0030258	lipid modification	10/283	203/21335	0.000398676	0.00830615	ENSMUSG00000004815/ENSMUSG00000021460/ENSMUSG00000023832/ENSMUSG00000024378/ENSMUSG00000027870/ENSMUSG00000029167/ENSMUSG00000030747/ENSMUSG00000041417/ENSMUSG00000055782/ENSMUSG00000062480	Dgkq/Auh/Acat2/Stard4/Hao2/Ppargc1a/Dgat2/Pik3r1/Abcd2/Acat3	10
BP	GO:0022898	regulation of transmembrane transporter activity	11/283	243/21335	0.000424773	0.00876561	ENSMUSG00000020733/ENSMUSG00000023070/ENSMUSG00000024873/ENSMUSG00000029167/ENSMUSG00000037541/ENSMUSG00000040584/ENSMUSG00000044254/ENSMUSG00000045103/ENSMUSG00000045730/ENSMUSG00000046516/ENSMUSG00000079037	Slc9a3r1/Rgn/Cnih2/Ppargc1a/Shank2/Abcb1a/Pcsk9/Dmd/Adrb2/Cox17/Prnp	11
BP	GO:0016101	diterpenoid metabolic process	5/283	48/21335	0.000425708	0.00876561	ENSMUSG00000026189/ENSMUSG00000037797/ENSMUSG00000053279/ENSMUSG00000066441/ENSMUSG00000074207	Pecr/Adh4/Aldh1a1/Rdh11/Adh1	5
BP	GO:0048732	gland development	16/283	458/21335	0.00044014	0.009010067	ENSMUSG00000002633/ENSMUSG00000003031/ENSMUSG00000005268/ENSMUSG00000019256/ENSMUSG00000020733/ENSMUSG00000022676/ENSMUSG00000023951/ENSMUSG00000025153/ENSMUSG00000027676/ENSMUSG00000029482/ENSMUSG00000034101/ENSMUSG00000035133/ENSMUSG00000044254/ENSMUSG00000056501/ENSMUSG00000062209/ENSMUSG00000074622	Shh/Cdkn1b/Prlr/Ahr/Slc9a3r1/Snai2/Vegfa/Fasn/Ccdc39/Aacs/Ctnnd1/Arhgap5/Pcsk9/Cebpb/Erbb4/Mafb	16
BP	GO:0046496	nicotinamide nucleotide metabolic process	8/283	135/21335	0.000449752	0.009153622	ENSMUSG00000016194/ENSMUSG00000020108/ENSMUSG00000020572/ENSMUSG00000025503/ENSMUSG00000029162/ENSMUSG00000029167/ENSMUSG00000032051/ENSMUSG00000041237	Hsd11b1/Ddit4/Nampt/Taldo1/Khk/Ppargc1a/Fdx1/Pklr	8
BP	GO:0042362	fat-soluble vitamin biosynthetic process	3/283	12/21335	0.000464918	0.009382654	ENSMUSG00000006724/ENSMUSG00000017754/ENSMUSG00000022676	Cyp27b1/Pltp/Snai2	3
BP	GO:0030195	negative regulation of blood coagulation	5/283	49/21335	0.000468999	0.009382654	ENSMUSG00000000049/ENSMUSG00000022877/ENSMUSG00000030342/ENSMUSG00000045730/ENSMUSG00000047953	Apoh/Hrg/Cd9/Adrb2/Gp5	5
BP	GO:1900047	negative regulation of hemostasis	5/283	49/21335	0.000468999	0.009382654	ENSMUSG00000000049/ENSMUSG00000022877/ENSMUSG00000030342/ENSMUSG00000045730/ENSMUSG00000047953	Apoh/Hrg/Cd9/Adrb2/Gp5	5
BP	GO:0006760	folic acid-containing compound metabolic process	4/283	28/21335	0.000482788	0.009549984	ENSMUSG00000017453/ENSMUSG00000021707/ENSMUSG00000025747/ENSMUSG00000073987	Pipox/Dhfr/Tyms/Ggh	4
BP	GO:0035767	endothelial cell chemotaxis	4/283	28/21335	0.000482788	0.009549984	ENSMUSG00000002633/ENSMUSG00000022676/ENSMUSG00000023951/ENSMUSG00000066551	Shh/Snai2/Vegfa/Hmgb1	4
BP	GO:0019362	pyridine nucleotide metabolic process	8/283	137/21335	0.00049611	0.009758685	ENSMUSG00000016194/ENSMUSG00000020108/ENSMUSG00000020572/ENSMUSG00000025503/ENSMUSG00000029162/ENSMUSG00000029167/ENSMUSG00000032051/ENSMUSG00000041237	Hsd11b1/Ddit4/Nampt/Taldo1/Khk/Ppargc1a/Fdx1/Pklr	8
BP	GO:0034764	positive regulation of transmembrane transport	10/283	209/21335	0.000501098	0.009802036	ENSMUSG00000020189/ENSMUSG00000020333/ENSMUSG00000023070/ENSMUSG00000030087/ENSMUSG00000040584/ENSMUSG00000045103/ENSMUSG00000045730/ENSMUSG00000046516/ENSMUSG00000062209/ENSMUSG00000068798	Osbpl8/Acsl6/Rgn/Klf15/Abcb1a/Dmd/Adrb2/Cox17/Erbb4/Rap1a	10
BP	GO:0032868	response to insulin	10/283	210/21335	0.000520122	0.010117952	ENSMUSG00000006724/ENSMUSG00000020189/ENSMUSG00000020538/ENSMUSG00000020593/ENSMUSG00000029162/ENSMUSG00000030087/ENSMUSG00000041237/ENSMUSG00000041417/ENSMUSG00000044254/ENSMUSG00000073987	Cyp27b1/Osbpl8/Srebf1/Lpin1/Khk/Klf15/Pklr/Pik3r1/Pcsk9/Ggh	10
BP	GO:0006644	phospholipid metabolic process	13/283	332/21335	0.00052631	0.010182076	ENSMUSG00000002588/ENSMUSG00000004815/ENSMUSG00000006517/ENSMUSG00000020333/ENSMUSG00000021273/ENSMUSG00000032193/ENSMUSG00000037706/ENSMUSG00000041417/ENSMUSG00000041939/ENSMUSG00000044254/ENSMUSG00000059743/ENSMUSG00000060675/ENSMUSG00000093930	Pon1/Dgkq/Mvd/Acsl6/Fdft1/Ldlr/Cd81/Pik3r1/Mvk/Pcsk9/Fdps/Pla2g16/Hmgcs1	13
BP	GO:0008206	bile acid metabolic process	4/283	29/21335	0.000554233	0.010548394	ENSMUSG00000020889/ENSMUSG00000024378/ENSMUSG00000038641/ENSMUSG00000039653	Nr1d1/Stard4/Akr1d1/Baat	4
BP	GO:0048643	positive regulation of skeletal muscle tissue development	4/283	29/21335	0.000554233	0.010548394	ENSMUSG00000002633/ENSMUSG00000021670/ENSMUSG00000032010/ENSMUSG00000045730	Shh/Hmgcr/Usp2/Adrb2	4
BP	GO:0072528	pyrimidine-containing compound biosynthetic process	4/283	29/21335	0.000554233	0.010548394	ENSMUSG00000022814/ENSMUSG00000025747/ENSMUSG00000027203/ENSMUSG00000029735	Umps/Tyms/Dut/Tpk1	4
BP	GO:0050819	negative regulation of coagulation	5/283	51/21335	0.000565432	0.010703679	ENSMUSG00000000049/ENSMUSG00000022877/ENSMUSG00000030342/ENSMUSG00000045730/ENSMUSG00000047953	Apoh/Hrg/Cd9/Adrb2/Gp5	5
BP	GO:0045844	positive regulation of striated muscle tissue development	6/283	78/21335	0.000596389	0.011032671	ENSMUSG00000002633/ENSMUSG00000021670/ENSMUSG00000032010/ENSMUSG00000045730/ENSMUSG00000059743/ENSMUSG00000062209	Shh/Hmgcr/Usp2/Adrb2/Fdps/Erbb4	6
BP	GO:0048636	positive regulation of muscle organ development	6/283	78/21335	0.000596389	0.011032671	ENSMUSG00000002633/ENSMUSG00000021670/ENSMUSG00000032010/ENSMUSG00000045730/ENSMUSG00000059743/ENSMUSG00000062209	Shh/Hmgcr/Usp2/Adrb2/Fdps/Erbb4	6
BP	GO:0005976	polysaccharide metabolic process	7/283	108/21335	0.000597734	0.011032671	ENSMUSG00000001891/ENSMUSG00000020889/ENSMUSG00000029162/ENSMUSG00000032114/ENSMUSG00000046794/ENSMUSG00000055866/ENSMUSG00000066551	Ugp2/Nr1d1/Khk/Slc37a4/Ppp1r3b/Per2/Hmgb1	7
BP	GO:0010226	response to lithium ion	3/283	13/21335	0.000598478	0.011032671	ENSMUSG00000002633/ENSMUSG00000003031/ENSMUSG00000041237	Shh/Cdkn1b/Pklr	3
BP	GO:0043471	regulation of cellular carbohydrate catabolic process	3/283	13/21335	0.000598478	0.011032671	ENSMUSG00000016194/ENSMUSG00000046794/ENSMUSG00000066551	Hsd11b1/Ppp1r3b/Hmgb1	3
BP	GO:0010656	negative regulation of muscle cell apoptotic process	5/283	52/21335	0.00061888	0.011349361	ENSMUSG00000000049/ENSMUSG00000021670/ENSMUSG00000041417/ENSMUSG00000042677/ENSMUSG00000062209	Apoh/Hmgcr/Pik3r1/Zc3h12a/Erbb4	5
BP	GO:0009410	response to xenobiotic stimulus	10/283	215/21335	0.000624455	0.011369183	ENSMUSG00000005547/ENSMUSG00000019256/ENSMUSG00000020108/ENSMUSG00000025003/ENSMUSG00000030483/ENSMUSG00000032808/ENSMUSG00000039653/ENSMUSG00000054545/ENSMUSG00000067225/ENSMUSG00000074882	Cyp2a5/Ahr/Ddit4/Cyp2c39/Cyp2b10/Cyp2c38/Baat/Ugt1a6a/Cyp2c54/Cyp2c68	10
BP	GO:0030856	regulation of epithelial cell differentiation	8/283	142/21335	0.000629128	0.011369183	ENSMUSG00000003031/ENSMUSG00000005268/ENSMUSG00000006724/ENSMUSG00000023951/ENSMUSG00000037169/ENSMUSG00000042622/ENSMUSG00000044786/ENSMUSG00000056501	Cdkn1b/Prlr/Cyp27b1/Vegfa/Mycn/Maff/Zfp36/Cebpb	8
BP	GO:0016042	lipid catabolic process	12/283	296/21335	0.000632049	0.011369183	ENSMUSG00000000049/ENSMUSG00000006724/ENSMUSG00000016194/ENSMUSG00000020593/ENSMUSG00000021460/ENSMUSG00000023832/ENSMUSG00000032193/ENSMUSG00000038641/ENSMUSG00000053846/ENSMUSG00000055782/ENSMUSG00000060675/ENSMUSG00000062480	Apoh/Cyp27b1/Hsd11b1/Lpin1/Auh/Acat2/Ldlr/Akr1d1/Lipg/Abcd2/Pla2g16/Acat3	12
BP	GO:0006220	pyrimidine nucleotide metabolic process	4/283	30/21335	0.000632877	0.011369183	ENSMUSG00000022814/ENSMUSG00000024782/ENSMUSG00000025747/ENSMUSG00000027203	Umps/Ak3/Tyms/Dut	4
BP	GO:0072524	pyridine-containing compound metabolic process	8/283	143/21335	0.000658899	0.011776573	ENSMUSG00000016194/ENSMUSG00000020108/ENSMUSG00000020572/ENSMUSG00000025503/ENSMUSG00000029162/ENSMUSG00000029167/ENSMUSG00000032051/ENSMUSG00000041237	Hsd11b1/Ddit4/Nampt/Taldo1/Khk/Ppargc1a/Fdx1/Pklr	8
BP	GO:0009314	response to radiation	14/283	387/21335	0.000708821	0.012543764	ENSMUSG00000007646/ENSMUSG00000020893/ENSMUSG00000021670/ENSMUSG00000022676/ENSMUSG00000025076/ENSMUSG00000026072/ENSMUSG00000028957/ENSMUSG00000030103/ENSMUSG00000032010/ENSMUSG00000036390/ENSMUSG00000041417/ENSMUSG00000055866/ENSMUSG00000064289/ENSMUSG00000066441	Rad51c/Per1/Hmgcr/Snai2/Casp7/Il1r1/Per3/Bhlhe40/Usp2/Gadd45a/Pik3r1/Per2/Tank/Rdh11	14
BP	GO:0001101	response to acid chemical	13/283	343/21335	0.000712511	0.012543764	ENSMUSG00000002588/ENSMUSG00000006724/ENSMUSG00000021707/ENSMUSG00000023951/ENSMUSG00000027792/ENSMUSG00000029482/ENSMUSG00000030747/ENSMUSG00000032193/ENSMUSG00000038751/ENSMUSG00000040359/ENSMUSG00000042677/ENSMUSG00000056501/ENSMUSG00000074207	Pon1/Cyp27b1/Dhfr/Vegfa/Bche/Aacs/Dgat2/Ldlr/Ptk6/Ufl1/Zc3h12a/Cebpb/Adh1	13
BP	GO:0006091	generation of precursor metabolites and energy	13/283	343/21335	0.000712511	0.012543764	ENSMUSG00000001891/ENSMUSG00000020108/ENSMUSG00000020889/ENSMUSG00000029162/ENSMUSG00000029167/ENSMUSG00000032114/ENSMUSG00000037797/ENSMUSG00000041237/ENSMUSG00000046516/ENSMUSG00000046794/ENSMUSG00000055866/ENSMUSG00000066551/ENSMUSG00000074207	Ugp2/Ddit4/Nr1d1/Khk/Ppargc1a/Slc37a4/Adh4/Pklr/Cox17/Ppp1r3b/Per2/Hmgb1/Adh1	13
BP	GO:0051180	vitamin transport	4/283	31/21335	0.000719115	0.012597041	ENSMUSG00000001436/ENSMUSG00000026726/ENSMUSG00000027690/ENSMUSG00000035540	Slc19a1/Cubn/Slc2a2/Gc	4
BP	GO:0015748	organophosphate ester transport	6/283	81/21335	0.000729055	0.012707932	ENSMUSG00000017754/ENSMUSG00000020189/ENSMUSG00000032114/ENSMUSG00000032193/ENSMUSG00000040584/ENSMUSG00000071253	Pltp/Osbpl8/Slc37a4/Ldlr/Abcb1a/Slc25a16	6
BP	GO:0015850	organic hydroxy compound transport	10/283	220/21335	0.000745517	0.012930861	ENSMUSG00000002588/ENSMUSG00000002633/ENSMUSG00000017754/ENSMUSG00000021135/ENSMUSG00000023073/ENSMUSG00000023832/ENSMUSG00000024378/ENSMUSG00000032193/ENSMUSG00000044254/ENSMUSG00000053846	Pon1/Shh/Pltp/Slc10a1/Slc10a2/Acat2/Stard4/Ldlr/Pcsk9/Lipg	10
BP	GO:0050866	negative regulation of cell activation	9/283	183/21335	0.000781016	0.013480183	ENSMUSG00000002633/ENSMUSG00000006538/ENSMUSG00000029816/ENSMUSG00000030342/ENSMUSG00000032193/ENSMUSG00000045730/ENSMUSG00000047953/ENSMUSG00000056501/ENSMUSG00000079037	Shh/Ihh/Gpnmb/Cd9/Ldlr/Adrb2/Gp5/Cebpb/Prnp	9
BP	GO:0006775	fat-soluble vitamin metabolic process	4/283	32/21335	0.000813343	0.013969665	ENSMUSG00000006724/ENSMUSG00000017754/ENSMUSG00000022676/ENSMUSG00000035540	Cyp27b1/Pltp/Snai2/Gc	4
BP	GO:0009135	purine nucleoside diphosphate metabolic process	6/283	83/21335	0.000829437	0.014040606	ENSMUSG00000015085/ENSMUSG00000020108/ENSMUSG00000024782/ENSMUSG00000029162/ENSMUSG00000029167/ENSMUSG00000041237	Entpd2/Ddit4/Ak3/Khk/Ppargc1a/Pklr	6
BP	GO:0009179	purine ribonucleoside diphosphate metabolic process	6/283	83/21335	0.000829437	0.014040606	ENSMUSG00000015085/ENSMUSG00000020108/ENSMUSG00000024782/ENSMUSG00000029162/ENSMUSG00000029167/ENSMUSG00000041237	Entpd2/Ddit4/Ak3/Khk/Ppargc1a/Pklr	6
BP	GO:1903035	negative regulation of response to wounding	6/283	83/21335	0.000829437	0.014040606	ENSMUSG00000000049/ENSMUSG00000021670/ENSMUSG00000022877/ENSMUSG00000030342/ENSMUSG00000045730/ENSMUSG00000047953	Apoh/Hmgcr/Hrg/Cd9/Adrb2/Gp5	6
BP	GO:0038083	peptidyl-tyrosine autophosphorylation	5/283	56/21335	0.000871262	0.014678055	ENSMUSG00000019779/ENSMUSG00000023951/ENSMUSG00000034101/ENSMUSG00000038751/ENSMUSG00000062209	Frk/Vegfa/Ctnnd1/Ptk6/Erbb4	5
BP	GO:0010543	regulation of platelet activation	4/283	33/21335	0.000915957	0.015141242	ENSMUSG00000022877/ENSMUSG00000030342/ENSMUSG00000045730/ENSMUSG00000047953	Hrg/Cd9/Adrb2/Gp5	4
BP	GO:0034308	primary alcohol metabolic process	4/283	33/21335	0.000915957	0.015141242	ENSMUSG00000026189/ENSMUSG00000037797/ENSMUSG00000053279/ENSMUSG00000074207	Pecr/Adh4/Aldh1a1/Adh1	4
BP	GO:0034381	plasma lipoprotein particle clearance	4/283	33/21335	0.000915957	0.015141242	ENSMUSG00000030747/ENSMUSG00000032193/ENSMUSG00000044254/ENSMUSG00000053846	Dgat2/Ldlr/Pcsk9/Lipg	4
BP	GO:1900744	regulation of p38MAPK cascade	4/283	33/21335	0.000915957	0.015141242	ENSMUSG00000020893/ENSMUSG00000023951/ENSMUSG00000036390/ENSMUSG00000042677	Per1/Vegfa/Gadd45a/Zc3h12a	4
BP	GO:0016114	terpenoid biosynthetic process	3/283	15/21335	0.000933593	0.015218434	ENSMUSG00000053279/ENSMUSG00000059743/ENSMUSG00000093930	Aldh1a1/Fdps/Hmgcs1	3
BP	GO:0042359	vitamin D metabolic process	3/283	15/21335	0.000933593	0.015218434	ENSMUSG00000006724/ENSMUSG00000022676/ENSMUSG00000035540	Cyp27b1/Snai2/Gc	3
BP	GO:2001028	positive regulation of endothelial cell chemotaxis	3/283	15/21335	0.000933593	0.015218434	ENSMUSG00000002633/ENSMUSG00000022676/ENSMUSG00000023951	Shh/Snai2/Vegfa	3
BP	GO:0045600	positive regulation of fat cell differentiation	5/283	57/21335	0.000944819	0.015267171	ENSMUSG00000022676/ENSMUSG00000042677/ENSMUSG00000044786/ENSMUSG00000056501/ENSMUSG00000066687	Snai2/Zc3h12a/Zfp36/Cebpb/Zbtb16	5
BP	GO:0046434	organophosphate catabolic process	9/283	188/21335	0.000945255	0.015267171	ENSMUSG00000002588/ENSMUSG00000015085/ENSMUSG00000020108/ENSMUSG00000026839/ENSMUSG00000027203/ENSMUSG00000029162/ENSMUSG00000029167/ENSMUSG00000032193/ENSMUSG00000041237	Pon1/Entpd2/Ddit4/Upp2/Dut/Khk/Ppargc1a/Ldlr/Pklr	9
BP	GO:1901652	response to peptide	13/283	354/21335	0.000951392	0.01529613	ENSMUSG00000006724/ENSMUSG00000014226/ENSMUSG00000020189/ENSMUSG00000020538/ENSMUSG00000020593/ENSMUSG00000029162/ENSMUSG00000030087/ENSMUSG00000041237/ENSMUSG00000041417/ENSMUSG00000044254/ENSMUSG00000045730/ENSMUSG00000073987/ENSMUSG00000079037	Cyp27b1/Cacybp/Osbpl8/Srebf1/Lpin1/Khk/Klf15/Pklr/Pik3r1/Pcsk9/Adrb2/Ggh/Prnp	13
BP	GO:0007519	skeletal muscle tissue development	9/283	190/21335	0.001018337	0.016294201	ENSMUSG00000002633/ENSMUSG00000003949/ENSMUSG00000021670/ENSMUSG00000021775/ENSMUSG00000031431/ENSMUSG00000032010/ENSMUSG00000042622/ENSMUSG00000045103/ENSMUSG00000045730	Shh/Hlf/Hmgcr/Nr1d2/Tsc22d3/Usp2/Maff/Dmd/Adrb2	9
BP	GO:0050892	intestinal absorption	4/283	34/21335	0.001027354	0.016294201	ENSMUSG00000023832/ENSMUSG00000032193/ENSMUSG00000040584/ENSMUSG00000049493	Acat2/Ldlr/Abcb1a/Pls1	4
BP	GO:1903959	regulation of anion transmembrane transport	4/283	34/21335	0.001027354	0.016294201	ENSMUSG00000020333/ENSMUSG00000040584/ENSMUSG00000055866/ENSMUSG00000079037	Acsl6/Abcb1a/Per2/Prnp	4
BP	GO:0009185	ribonucleoside diphosphate metabolic process	6/283	87/21335	0.001061908	0.016766722	ENSMUSG00000015085/ENSMUSG00000020108/ENSMUSG00000024782/ENSMUSG00000029162/ENSMUSG00000029167/ENSMUSG00000041237	Entpd2/Ddit4/Ak3/Khk/Ppargc1a/Pklr	6
BP	GO:0097006	regulation of plasma lipoprotein particle levels	5/283	59/21335	0.001105658	0.017379561	ENSMUSG00000017754/ENSMUSG00000030747/ENSMUSG00000032193/ENSMUSG00000044254/ENSMUSG00000053846	Pltp/Dgat2/Ldlr/Pcsk9/Lipg	5
BP	GO:0006575	cellular modified amino acid metabolic process	8/283	155/21335	0.001113237	0.017420925	ENSMUSG00000001665/ENSMUSG00000017453/ENSMUSG00000019762/ENSMUSG00000021707/ENSMUSG00000024579/ENSMUSG00000025747/ENSMUSG00000028124/ENSMUSG00000073987	Gstt3/Pipox/Iyd/Dhfr/Pcyox1l/Tyms/Gclm/Ggh	8
BP	GO:0045540	regulation of cholesterol biosynthetic process	3/283	16/21335	0.001137812	0.017571216	ENSMUSG00000020538/ENSMUSG00000058454/ENSMUSG00000059743	Srebf1/Dhcr7/Fdps	3
BP	GO:0060644	mammary gland epithelial cell differentiation	3/283	16/21335	0.001137812	0.017571216	ENSMUSG00000005268/ENSMUSG00000056501/ENSMUSG00000062209	Prlr/Cebpb/Erbb4	3
BP	GO:0097286	iron ion import	3/283	16/21335	0.001137812	0.017571216	ENSMUSG00000015653/ENSMUSG00000034248/ENSMUSG00000060802	Steap2/Slc25a37/B2m	3
BP	GO:0006826	iron ion transport	4/283	35/21335	0.001147931	0.017573321	ENSMUSG00000015653/ENSMUSG00000022094/ENSMUSG00000034248/ENSMUSG00000060802	Steap2/Slc39a14/Slc25a37/B2m	4
BP	GO:0042304	regulation of fatty acid biosynthetic process	4/283	35/21335	0.001147931	0.017573321	ENSMUSG00000008035/ENSMUSG00000020538/ENSMUSG00000023070/ENSMUSG00000045294	Mid1ip1/Srebf1/Rgn/Insig1	4
BP	GO:0007596	blood coagulation	8/283	158/21335	0.00125891	0.019188834	ENSMUSG00000000049/ENSMUSG00000002633/ENSMUSG00000015085/ENSMUSG00000022877/ENSMUSG00000030342/ENSMUSG00000031138/ENSMUSG00000045730/ENSMUSG00000047953	Apoh/Shh/Entpd2/Hrg/Cd9/F9/Adrb2/Gp5	8
BP	GO:0001933	negative regulation of protein phosphorylation	14/283	412/21335	0.001289182	0.019565562	ENSMUSG00000003031/ENSMUSG00000004815/ENSMUSG00000020108/ENSMUSG00000020733/ENSMUSG00000020893/ENSMUSG00000021670/ENSMUSG00000023070/ENSMUSG00000024427/ENSMUSG00000029167/ENSMUSG00000036390/ENSMUSG00000038751/ENSMUSG00000042677/ENSMUSG00000045103/ENSMUSG00000079037	Cdkn1b/Dgkq/Ddit4/Slc9a3r1/Per1/Hmgcr/Rgn/Spry4/Ppargc1a/Gadd45a/Ptk6/Zc3h12a/Dmd/Prnp	14
BP	GO:0032103	positive regulation of response to external stimulus	11/283	279/21335	0.001318538	0.0199252	ENSMUSG00000000049/ENSMUSG00000002633/ENSMUSG00000006724/ENSMUSG00000022676/ENSMUSG00000022877/ENSMUSG00000023951/ENSMUSG00000029417/ENSMUSG00000032193/ENSMUSG00000051412/ENSMUSG00000061778/ENSMUSG00000066551	Apoh/Shh/Cyp27b1/Snai2/Hrg/Vegfa/Cxcl9/Ldlr/Vamp7/Mospd2/Hmgb1	11
BP	GO:0007599	hemostasis	8/283	160/21335	0.001364179	0.02032583	ENSMUSG00000000049/ENSMUSG00000002633/ENSMUSG00000015085/ENSMUSG00000022877/ENSMUSG00000030342/ENSMUSG00000031138/ENSMUSG00000045730/ENSMUSG00000047953	Apoh/Shh/Entpd2/Hrg/Cd9/F9/Adrb2/Gp5	8
BP	GO:0010984	regulation of lipoprotein particle clearance	3/283	17/21335	0.00136814	0.02032583	ENSMUSG00000032193/ENSMUSG00000044254/ENSMUSG00000053846	Ldlr/Pcsk9/Lipg	3
BP	GO:0032366	intracellular sterol transport	3/283	17/21335	0.00136814	0.02032583	ENSMUSG00000024378/ENSMUSG00000032193/ENSMUSG00000044254	Stard4/Ldlr/Pcsk9	3
BP	GO:0032367	intracellular cholesterol transport	3/283	17/21335	0.00136814	0.02032583	ENSMUSG00000024378/ENSMUSG00000032193/ENSMUSG00000044254	Stard4/Ldlr/Pcsk9	3
BP	GO:0060538	skeletal muscle organ development	9/283	199/21335	0.00140606	0.020801414	ENSMUSG00000002633/ENSMUSG00000003949/ENSMUSG00000021670/ENSMUSG00000021775/ENSMUSG00000031431/ENSMUSG00000032010/ENSMUSG00000042622/ENSMUSG00000045103/ENSMUSG00000045730	Shh/Hlf/Hmgcr/Nr1d2/Tsc22d3/Usp2/Maff/Dmd/Adrb2	9
BP	GO:0016202	regulation of striated muscle tissue development	8/283	161/21335	0.001419376	0.02091055	ENSMUSG00000002633/ENSMUSG00000021670/ENSMUSG00000021775/ENSMUSG00000031431/ENSMUSG00000032010/ENSMUSG00000045730/ENSMUSG00000059743/ENSMUSG00000062209	Shh/Hmgcr/Nr1d2/Tsc22d3/Usp2/Adrb2/Fdps/Erbb4	8
BP	GO:0050817	coagulation	8/283	162/21335	0.001476331	0.021622086	ENSMUSG00000000049/ENSMUSG00000002633/ENSMUSG00000015085/ENSMUSG00000022877/ENSMUSG00000030342/ENSMUSG00000031138/ENSMUSG00000045730/ENSMUSG00000047953	Apoh/Shh/Entpd2/Hrg/Cd9/F9/Adrb2/Gp5	8
BP	GO:0006633	fatty acid biosynthetic process	7/283	126/21335	0.001479955	0.021622086	ENSMUSG00000008035/ENSMUSG00000020538/ENSMUSG00000023070/ENSMUSG00000025153/ENSMUSG00000026189/ENSMUSG00000027605/ENSMUSG00000045294	Mid1ip1/Srebf1/Rgn/Fasn/Pecr/Acss2/Insig1	7
BP	GO:0032147	activation of protein kinase activity	10/283	242/21335	0.001530333	0.022265715	ENSMUSG00000005268/ENSMUSG00000020189/ENSMUSG00000020623/ENSMUSG00000023951/ENSMUSG00000027947/ENSMUSG00000028862/ENSMUSG00000031861/ENSMUSG00000036390/ENSMUSG00000037706/ENSMUSG00000079037	Prlr/Osbpl8/Map2k6/Vegfa/Il6ra/Map3k6/Lpar2/Gadd45a/Cd81/Prnp	10
BP	GO:0009064	glutamine family amino acid metabolic process	5/283	64/21335	0.001595838	0.023123236	ENSMUSG00000020826/ENSMUSG00000022751/ENSMUSG00000028124/ENSMUSG00000029246/ENSMUSG00000031173	Nos2/Nit2/Gclm/Ppat/Otc	5
BP	GO:0010544	negative regulation of platelet activation	3/283	18/21335	0.00162575	0.023269372	ENSMUSG00000030342/ENSMUSG00000045730/ENSMUSG00000047953	Cd9/Adrb2/Gp5	3
BP	GO:0019682	glyceraldehyde-3-phosphate metabolic process	3/283	18/21335	0.00162575	0.023269372	ENSMUSG00000016194/ENSMUSG00000025503/ENSMUSG00000029162	Hsd11b1/Taldo1/Khk	3
BP	GO:0042572	retinol metabolic process	3/283	18/21335	0.00162575	0.023269372	ENSMUSG00000037797/ENSMUSG00000053279/ENSMUSG00000074207	Adh4/Aldh1a1/Adh1	3
BP	GO:0051271	negative regulation of cellular component movement	11/283	287/21335	0.001649813	0.023518191	ENSMUSG00000000049/ENSMUSG00000002633/ENSMUSG00000003031/ENSMUSG00000020189/ENSMUSG00000020733/ENSMUSG00000022877/ENSMUSG00000023070/ENSMUSG00000024873/ENSMUSG00000029167/ENSMUSG00000030342/ENSMUSG00000062209	Apoh/Shh/Cdkn1b/Osbpl8/Slc9a3r1/Hrg/Rgn/Cnih2/Ppargc1a/Cd9/Erbb4	11
BP	GO:0048634	regulation of muscle organ development	8/283	165/21335	0.001658152	0.023541754	ENSMUSG00000002633/ENSMUSG00000021670/ENSMUSG00000021775/ENSMUSG00000031431/ENSMUSG00000032010/ENSMUSG00000045730/ENSMUSG00000059743/ENSMUSG00000062209	Shh/Hmgcr/Nr1d2/Tsc22d3/Usp2/Adrb2/Fdps/Erbb4	8
BP	GO:0009116	nucleoside metabolic process	6/283	95/21335	0.001673829	0.023668883	ENSMUSG00000020528/ENSMUSG00000022814/ENSMUSG00000024782/ENSMUSG00000025574/ENSMUSG00000026839/ENSMUSG00000039197	Prpsap2/Umps/Ak3/Tk1/Upp2/Adk	6
BP	GO:0016575	histone deacetylation	5/283	65/21335	0.001710376	0.024088936	ENSMUSG00000020538/ENSMUSG00000020593/ENSMUSG00000020893/ENSMUSG00000023951/ENSMUSG00000055866	Srebf1/Lpin1/Per1/Vegfa/Per2	5
BP	GO:1902930	regulation of alcohol biosynthetic process	4/283	39/21335	0.001729953	0.024267588	ENSMUSG00000006724/ENSMUSG00000020538/ENSMUSG00000058454/ENSMUSG00000059743	Cyp27b1/Srebf1/Dhcr7/Fdps	4
BP	GO:0042060	wound healing	12/283	336/21335	0.001867235	0.026089423	ENSMUSG00000000049/ENSMUSG00000002633/ENSMUSG00000015085/ENSMUSG00000021670/ENSMUSG00000022676/ENSMUSG00000022877/ENSMUSG00000030342/ENSMUSG00000031138/ENSMUSG00000045730/ENSMUSG00000047953/ENSMUSG00000062209/ENSMUSG00000066551	Apoh/Shh/Entpd2/Hmgcr/Snai2/Hrg/Cd9/F9/Adrb2/Gp5/Erbb4/Hmgb1	12
BP	GO:0009200	deoxyribonucleoside triphosphate metabolic process	3/283	19/21335	0.001911754	0.026425976	ENSMUSG00000024782/ENSMUSG00000027203/ENSMUSG00000039197	Ak3/Dut/Adk	3
BP	GO:0032365	intracellular lipid transport	3/283	19/21335	0.001911754	0.026425976	ENSMUSG00000024378/ENSMUSG00000032193/ENSMUSG00000044254	Stard4/Ldlr/Pcsk9	3
BP	GO:0009636	response to toxic substance	12/283	337/21335	0.001913838	0.026425976	ENSMUSG00000002588/ENSMUSG00000002633/ENSMUSG00000015337/ENSMUSG00000019256/ENSMUSG00000021707/ENSMUSG00000023070/ENSMUSG00000025934/ENSMUSG00000029482/ENSMUSG00000042677/ENSMUSG00000053279/ENSMUSG00000073987/ENSMUSG00000074207	Pon1/Shh/Endog/Ahr/Dhfr/Rgn/Gsta3/Aacs/Zc3h12a/Aldh1a1/Ggh/Adh1	12
BP	GO:0061041	regulation of wound healing	7/283	132/21335	0.001931995	0.026572474	ENSMUSG00000000049/ENSMUSG00000021670/ENSMUSG00000022877/ENSMUSG00000030342/ENSMUSG00000045730/ENSMUSG00000047953/ENSMUSG00000066551	Apoh/Hmgcr/Hrg/Cd9/Adrb2/Gp5/Hmgb1	7
BP	GO:1901292	nucleoside phosphate catabolic process	7/283	133/21335	0.002016718	0.027629823	ENSMUSG00000015085/ENSMUSG00000020108/ENSMUSG00000026839/ENSMUSG00000027203/ENSMUSG00000029162/ENSMUSG00000029167/ENSMUSG00000041237	Entpd2/Ddit4/Upp2/Dut/Khk/Ppargc1a/Pklr	7
BP	GO:0045860	positive regulation of protein kinase activity	14/283	433/21335	0.002044821	0.027906256	ENSMUSG00000003031/ENSMUSG00000005268/ENSMUSG00000020189/ENSMUSG00000020623/ENSMUSG00000023951/ENSMUSG00000027947/ENSMUSG00000028862/ENSMUSG00000031861/ENSMUSG00000036390/ENSMUSG00000037706/ENSMUSG00000045730/ENSMUSG00000052525/ENSMUSG00000068798/ENSMUSG00000079037	Cdkn1b/Prlr/Osbpl8/Map2k6/Vegfa/Il6ra/Map3k6/Lpar2/Gadd45a/Cd81/Adrb2/Spdya/Rap1a/Prnp	14
BP	GO:0032387	negative regulation of intracellular transport	5/283	68/21335	0.002090202	0.028306158	ENSMUSG00000015291/ENSMUSG00000024873/ENSMUSG00000044254/ENSMUSG00000045294/ENSMUSG00000068798	Gdi1/Cnih2/Pcsk9/Insig1/Rap1a	5
BP	GO:0097327	response to antineoplastic agent	5/283	68/21335	0.002090202	0.028306158	ENSMUSG00000020108/ENSMUSG00000021707/ENSMUSG00000042677/ENSMUSG00000047757/ENSMUSG00000068798	Ddit4/Dhfr/Zc3h12a/Fancb/Rap1a	5
BP	GO:0043467	regulation of generation of precursor metabolites and energy	6/283	100/21335	0.002173266	0.029318269	ENSMUSG00000020108/ENSMUSG00000029162/ENSMUSG00000029167/ENSMUSG00000046516/ENSMUSG00000046794/ENSMUSG00000066551	Ddit4/Khk/Ppargc1a/Cox17/Ppp1r3b/Hmgb1	6
BP	GO:0097305	response to alcohol	7/283	135/21335	0.002194772	0.029400782	ENSMUSG00000002633/ENSMUSG00000006724/ENSMUSG00000029482/ENSMUSG00000047757/ENSMUSG00000053279/ENSMUSG00000073987/ENSMUSG00000074207	Shh/Cyp27b1/Aacs/Fancb/Aldh1a1/Ggh/Adh1	7
BP	GO:0010874	regulation of cholesterol efflux	3/283	20/21335	0.002227207	0.029400782	ENSMUSG00000002588/ENSMUSG00000002633/ENSMUSG00000017754	Pon1/Shh/Pltp	3
BP	GO:0031065	positive regulation of histone deacetylation	3/283	20/21335	0.002227207	0.029400782	ENSMUSG00000020538/ENSMUSG00000020593/ENSMUSG00000023951	Srebf1/Lpin1/Vegfa	3
BP	GO:0032515	negative regulation of phosphoprotein phosphatase activity	3/283	20/21335	0.002227207	0.029400782	ENSMUSG00000021209/ENSMUSG00000023070/ENSMUSG00000026779	Ppp4r4/Rgn/Mastl	3
BP	GO:2001026	regulation of endothelial cell chemotaxis	3/283	20/21335	0.002227207	0.029400782	ENSMUSG00000002633/ENSMUSG00000022676/ENSMUSG00000023951	Shh/Snai2/Vegfa	3
BP	GO:0042130	negative regulation of T cell proliferation	5/283	69/21335	0.002229483	0.029400782	ENSMUSG00000002633/ENSMUSG00000006538/ENSMUSG00000029816/ENSMUSG00000056501/ENSMUSG00000079037	Shh/Ihh/Gpnmb/Cebpb/Prnp	5
BP	GO:0043434	response to peptide hormone	11/283	299/21335	0.002271733	0.029846165	ENSMUSG00000006724/ENSMUSG00000014226/ENSMUSG00000020189/ENSMUSG00000020538/ENSMUSG00000020593/ENSMUSG00000029162/ENSMUSG00000030087/ENSMUSG00000041237/ENSMUSG00000041417/ENSMUSG00000044254/ENSMUSG00000073987	Cyp27b1/Cacybp/Osbpl8/Srebf1/Lpin1/Khk/Klf15/Pklr/Pik3r1/Pcsk9/Ggh	11
BP	GO:0033002	muscle cell proliferation	9/283	216/21335	0.002458316	0.032177439	ENSMUSG00000002633/ENSMUSG00000003031/ENSMUSG00000020572/ENSMUSG00000021670/ENSMUSG00000023951/ENSMUSG00000027947/ENSMUSG00000029167/ENSMUSG00000041417/ENSMUSG00000062209	Shh/Cdkn1b/Nampt/Hmgcr/Vegfa/Il6ra/Ppargc1a/Pik3r1/Erbb4	9
BP	GO:0001569	branching involved in blood vessel morphogenesis	4/283	43/21335	0.002490307	0.032475445	ENSMUSG00000002633/ENSMUSG00000006538/ENSMUSG00000019256/ENSMUSG00000023951	Shh/Ihh/Ahr/Vegfa	4
BP	GO:0032411	positive regulation of transporter activity	6/283	103/21335	0.002522479	0.032773611	ENSMUSG00000002588/ENSMUSG00000023070/ENSMUSG00000040584/ENSMUSG00000045103/ENSMUSG00000045730/ENSMUSG00000046516	Pon1/Rgn/Abcb1a/Dmd/Adrb2/Cox17	6
BP	GO:0034383	low-density lipoprotein particle clearance	3/283	21/21335	0.002573106	0.033065354	ENSMUSG00000030747/ENSMUSG00000032193/ENSMUSG00000044254	Dgat2/Ldlr/Pcsk9	3
BP	GO:0045723	positive regulation of fatty acid biosynthetic process	3/283	21/21335	0.002573106	0.033065354	ENSMUSG00000008035/ENSMUSG00000020538/ENSMUSG00000023070	Mid1ip1/Srebf1/Rgn	3
BP	GO:0048569	post-embryonic animal organ development	3/283	21/21335	0.002573106	0.033065354	ENSMUSG00000019256/ENSMUSG00000023951/ENSMUSG00000032114	Ahr/Vegfa/Slc37a4	3
BP	GO:0009156	ribonucleoside monophosphate biosynthetic process	7/283	139/21335	0.002587109	0.033124408	ENSMUSG00000020108/ENSMUSG00000022814/ENSMUSG00000024782/ENSMUSG00000029162/ENSMUSG00000029167/ENSMUSG00000029246/ENSMUSG00000041237	Ddit4/Umps/Ak3/Khk/Ppargc1a/Ppat/Pklr	7
BP	GO:0009132	nucleoside diphosphate metabolic process	6/283	104/21335	0.002647757	0.033778088	ENSMUSG00000015085/ENSMUSG00000020108/ENSMUSG00000024782/ENSMUSG00000029162/ENSMUSG00000029167/ENSMUSG00000041237	Entpd2/Ddit4/Ak3/Khk/Ppargc1a/Pklr	6
BP	GO:0019748	secondary metabolic process	5/283	72/21335	0.002687884	0.034166205	ENSMUSG00000005547/ENSMUSG00000016194/ENSMUSG00000025934/ENSMUSG00000033715/ENSMUSG00000054757	Cyp2a5/Hsd11b1/Gsta3/Akr1c14/Akr1c20	5
BP	GO:0007162	negative regulation of cell adhesion	10/283	263/21335	0.002806391	0.035544258	ENSMUSG00000002633/ENSMUSG00000006538/ENSMUSG00000022676/ENSMUSG00000023951/ENSMUSG00000029816/ENSMUSG00000030342/ENSMUSG00000041417/ENSMUSG00000045730/ENSMUSG00000056501/ENSMUSG00000079037	Shh/Ihh/Snai2/Vegfa/Gpnmb/Cd9/Pik3r1/Adrb2/Cebpb/Prnp	10
BP	GO:0009611	response to wounding	14/283	450/21335	0.002897729	0.036070606	ENSMUSG00000000049/ENSMUSG00000002633/ENSMUSG00000015085/ENSMUSG00000021670/ENSMUSG00000021707/ENSMUSG00000022676/ENSMUSG00000022877/ENSMUSG00000030342/ENSMUSG00000031138/ENSMUSG00000044786/ENSMUSG00000045730/ENSMUSG00000047953/ENSMUSG00000062209/ENSMUSG00000066551	Apoh/Shh/Entpd2/Hmgcr/Dhfr/Snai2/Hrg/Cd9/F9/Zfp36/Adrb2/Gp5/Erbb4/Hmgb1	14
BP	GO:0033013	tetrapyrrole metabolic process	4/283	45/21335	0.002945039	0.036070606	ENSMUSG00000005547/ENSMUSG00000026726/ENSMUSG00000029575/ENSMUSG00000032786	Cyp2a5/Cubn/Mmab/Alas1	4
BP	GO:0046326	positive regulation of glucose import	4/283	45/21335	0.002945039	0.036070606	ENSMUSG00000020189/ENSMUSG00000030087/ENSMUSG00000062209/ENSMUSG00000068798	Osbpl8/Klf15/Erbb4/Rap1a	4
BP	GO:0050873	brown fat cell differentiation	4/283	45/21335	0.002945039	0.036070606	ENSMUSG00000029167/ENSMUSG00000045730/ENSMUSG00000056501/ENSMUSG00000068874	Ppargc1a/Adrb2/Cebpb/Selenbp1	4
BP	GO:1900449	regulation of glutamate receptor signaling pathway	4/283	45/21335	0.002945039	0.036070606	ENSMUSG00000024873/ENSMUSG00000029167/ENSMUSG00000037541/ENSMUSG00000045730	Cnih2/Ppargc1a/Shank2/Adrb2	4
BP	GO:0006706	steroid catabolic process	3/283	22/21335	0.002950393	0.036070606	ENSMUSG00000006724/ENSMUSG00000016194/ENSMUSG00000038641	Cyp27b1/Hsd11b1/Akr1d1	3
BP	GO:0046653	tetrahydrofolate metabolic process	3/283	22/21335	0.002950393	0.036070606	ENSMUSG00000017453/ENSMUSG00000021707/ENSMUSG00000025747	Pipox/Dhfr/Tyms	3
BP	GO:0060749	mammary gland alveolus development	3/283	22/21335	0.002950393	0.036070606	ENSMUSG00000005268/ENSMUSG00000023951/ENSMUSG00000062209	Prlr/Vegfa/Erbb4	3
BP	GO:0061377	mammary gland lobule development	3/283	22/21335	0.002950393	0.036070606	ENSMUSG00000005268/ENSMUSG00000023951/ENSMUSG00000062209	Prlr/Vegfa/Erbb4	3
BP	GO:1900745	positive regulation of p38MAPK cascade	3/283	22/21335	0.002950393	0.036070606	ENSMUSG00000023951/ENSMUSG00000036390/ENSMUSG00000042677	Vegfa/Gadd45a/Zc3h12a	3
BP	GO:0050673	epithelial cell proliferation	13/283	403/21335	0.00297947	0.036300044	ENSMUSG00000000049/ENSMUSG00000002633/ENSMUSG00000003031/ENSMUSG00000006538/ENSMUSG00000020889/ENSMUSG00000022676/ENSMUSG00000023070/ENSMUSG00000023951/ENSMUSG00000039197/ENSMUSG00000044786/ENSMUSG00000056501/ENSMUSG00000062209/ENSMUSG00000066551	Apoh/Shh/Cdkn1b/Ihh/Nr1d1/Snai2/Rgn/Vegfa/Adk/Zfp36/Cebpb/Erbb4/Hmgb1	13
BP	GO:0042326	negative regulation of phosphorylation	14/283	454/21335	0.00313596	0.038074884	ENSMUSG00000003031/ENSMUSG00000004815/ENSMUSG00000020108/ENSMUSG00000020733/ENSMUSG00000020893/ENSMUSG00000021670/ENSMUSG00000023070/ENSMUSG00000024427/ENSMUSG00000029167/ENSMUSG00000036390/ENSMUSG00000038751/ENSMUSG00000042677/ENSMUSG00000045103/ENSMUSG00000079037	Cdkn1b/Dgkq/Ddit4/Slc9a3r1/Per1/Hmgcr/Rgn/Spry4/Ppargc1a/Gadd45a/Ptk6/Zc3h12a/Dmd/Prnp	14
BP	GO:0001523	retinoid metabolic process	4/283	46/21335	0.003192355	0.038626395	ENSMUSG00000037797/ENSMUSG00000053279/ENSMUSG00000066441/ENSMUSG00000074207	Adh4/Aldh1a1/Rdh11/Adh1	4
BP	GO:0008211	glucocorticoid metabolic process	3/283	23/21335	0.003359957	0.040515094	ENSMUSG00000004815/ENSMUSG00000016194/ENSMUSG00000060807	Dgkq/Hsd11b1/Serpina6	3
BP	GO:0051384	response to glucocorticoid	5/283	76/21335	0.003400531	0.040730647	ENSMUSG00000020108/ENSMUSG00000027792/ENSMUSG00000041417/ENSMUSG00000044786/ENSMUSG00000066551	Ddit4/Bche/Pik3r1/Zfp36/Hmgb1	5
BP	GO:1903707	negative regulation of hemopoiesis	7/283	146/21335	0.003400969	0.040730647	ENSMUSG00000002633/ENSMUSG00000006538/ENSMUSG00000026542/ENSMUSG00000041417/ENSMUSG00000044786/ENSMUSG00000066687/ENSMUSG00000074622	Shh/Ihh/Apcs/Pik3r1/Zfp36/Zbtb16/Mafb	7
BP	GO:0051196	regulation of coenzyme metabolic process	4/283	47/21335	0.003453458	0.041079811	ENSMUSG00000006494/ENSMUSG00000016194/ENSMUSG00000020108/ENSMUSG00000029167	Pdk1/Hsd11b1/Ddit4/Ppargc1a	4
BP	GO:0099601	regulation of neurotransmitter receptor activity	4/283	47/21335	0.003453458	0.041079811	ENSMUSG00000024873/ENSMUSG00000029167/ENSMUSG00000037541/ENSMUSG00000045730	Cnih2/Ppargc1a/Shank2/Adrb2	4
BP	GO:0022407	regulation of cell-cell adhesion	12/283	363/21335	0.003503928	0.041539833	ENSMUSG00000002633/ENSMUSG00000006538/ENSMUSG00000022676/ENSMUSG00000023951/ENSMUSG00000029816/ENSMUSG00000030342/ENSMUSG00000039197/ENSMUSG00000041417/ENSMUSG00000045730/ENSMUSG00000056501/ENSMUSG00000066687/ENSMUSG00000079037	Shh/Ihh/Snai2/Vegfa/Gpnmb/Cd9/Adk/Pik3r1/Adrb2/Cebpb/Zbtb16/Prnp	12
BP	GO:0051341	regulation of oxidoreductase activity	5/283	77/21335	0.003598025	0.042512239	ENSMUSG00000006724/ENSMUSG00000021707/ENSMUSG00000023070/ENSMUSG00000032051/ENSMUSG00000046516	Cyp27b1/Dhfr/Rgn/Fdx1/Cox17	5
BP	GO:0072329	monocarboxylic acid catabolic process	6/283	111/21335	0.003659688	0.043096189	ENSMUSG00000020593/ENSMUSG00000021460/ENSMUSG00000023832/ENSMUSG00000038641/ENSMUSG00000055782/ENSMUSG00000062480	Lpin1/Auh/Acat2/Akr1d1/Abcd2/Acat3	6
BP	GO:0006221	pyrimidine nucleotide biosynthetic process	3/283	24/21335	0.003802633	0.043347028	ENSMUSG00000022814/ENSMUSG00000025747/ENSMUSG00000027203	Umps/Tyms/Dut	3
BP	GO:0031954	positive regulation of protein autophosphorylation	3/283	24/21335	0.003802633	0.043347028	ENSMUSG00000023951/ENSMUSG00000029816/ENSMUSG00000034101	Vegfa/Gpnmb/Ctnnd1	3
BP	GO:0050996	positive regulation of lipid catabolic process	3/283	24/21335	0.003802633	0.043347028	ENSMUSG00000000049/ENSMUSG00000032193/ENSMUSG00000055782	Apoh/Ldlr/Abcd2	3
BP	GO:0030168	platelet activation	5/283	78/21335	0.003803617	0.043347028	ENSMUSG00000015085/ENSMUSG00000022877/ENSMUSG00000030342/ENSMUSG00000045730/ENSMUSG00000047953	Entpd2/Hrg/Cd9/Adrb2/Gp5	5
BP	GO:0030193	regulation of blood coagulation	5/283	78/21335	0.003803617	0.043347028	ENSMUSG00000000049/ENSMUSG00000022877/ENSMUSG00000030342/ENSMUSG00000045730/ENSMUSG00000047953	Apoh/Hrg/Cd9/Adrb2/Gp5	5
BP	GO:0046031	ADP metabolic process	5/283	78/21335	0.003803617	0.043347028	ENSMUSG00000020108/ENSMUSG00000024782/ENSMUSG00000029162/ENSMUSG00000029167/ENSMUSG00000041237	Ddit4/Ak3/Khk/Ppargc1a/Pklr	5
BP	GO:0046364	monosaccharide biosynthetic process	5/283	78/21335	0.003803617	0.043347028	ENSMUSG00000004815/ENSMUSG00000020889/ENSMUSG00000023070/ENSMUSG00000030747/ENSMUSG00000055866	Dgkq/Nr1d1/Rgn/Dgat2/Per2	5
BP	GO:1900046	regulation of hemostasis	5/283	78/21335	0.003803617	0.043347028	ENSMUSG00000000049/ENSMUSG00000022877/ENSMUSG00000030342/ENSMUSG00000045730/ENSMUSG00000047953	Apoh/Hrg/Cd9/Adrb2/Gp5	5
BP	GO:1901606	alpha-amino acid catabolic process	5/283	78/21335	0.003803617	0.043347028	ENSMUSG00000017453/ENSMUSG00000020826/ENSMUSG00000029246/ENSMUSG00000029776/ENSMUSG00000031173	Pipox/Nos2/Ppat/Hibadh/Otc	5
BP	GO:0048660	regulation of smooth muscle cell proliferation	7/283	149/21335	0.003804099	0.043347028	ENSMUSG00000003031/ENSMUSG00000020572/ENSMUSG00000021670/ENSMUSG00000023951/ENSMUSG00000027947/ENSMUSG00000029167/ENSMUSG00000041417	Cdkn1b/Nampt/Hmgcr/Vegfa/Il6ra/Ppargc1a/Pik3r1	7
BP	GO:0008015	blood circulation	14/283	466/21335	0.003948748	0.044850134	ENSMUSG00000002588/ENSMUSG00000019256/ENSMUSG00000020538/ENSMUSG00000020623/ENSMUSG00000020826/ENSMUSG00000021670/ENSMUSG00000023951/ENSMUSG00000028124/ENSMUSG00000031007/ENSMUSG00000041417/ENSMUSG00000042677/ENSMUSG00000045103/ENSMUSG00000045730/ENSMUSG00000055866	Pon1/Ahr/Srebf1/Map2k6/Nos2/Hmgcr/Vegfa/Gclm/Atp6ap2/Pik3r1/Zc3h12a/Dmd/Adrb2/Per2	14
BP	GO:0031331	positive regulation of cellular catabolic process	11/283	324/21335	0.004179523	0.047318657	ENSMUSG00000000049/ENSMUSG00000015337/ENSMUSG00000023070/ENSMUSG00000032193/ENSMUSG00000037706/ENSMUSG00000042677/ENSMUSG00000044254/ENSMUSG00000044786/ENSMUSG00000045730/ENSMUSG00000055782/ENSMUSG00000066551	Apoh/Endog/Rgn/Ldlr/Cd81/Zc3h12a/Pcsk9/Zfp36/Adrb2/Abcd2/Hmgb1	11
BP	GO:0031960	response to corticosteroid	5/283	80/21335	0.004239818	0.047680661	ENSMUSG00000020108/ENSMUSG00000027792/ENSMUSG00000041417/ENSMUSG00000044786/ENSMUSG00000066551	Ddit4/Bche/Pik3r1/Zfp36/Hmgb1	5
BP	GO:0003013	circulatory system process	14/283	470/21335	0.00425501	0.047680661	ENSMUSG00000002588/ENSMUSG00000019256/ENSMUSG00000020538/ENSMUSG00000020623/ENSMUSG00000020826/ENSMUSG00000021670/ENSMUSG00000023951/ENSMUSG00000028124/ENSMUSG00000031007/ENSMUSG00000041417/ENSMUSG00000042677/ENSMUSG00000045103/ENSMUSG00000045730/ENSMUSG00000055866	Pon1/Ahr/Srebf1/Map2k6/Nos2/Hmgcr/Vegfa/Gclm/Atp6ap2/Pik3r1/Zc3h12a/Dmd/Adrb2/Per2	14
BP	GO:0010894	negative regulation of steroid biosynthetic process	3/283	25/21335	0.004279207	0.047680661	ENSMUSG00000006724/ENSMUSG00000022676/ENSMUSG00000045294	Cyp27b1/Snai2/Insig1	3
BP	GO:0033273	response to vitamin	3/283	25/21335	0.004279207	0.047680661	ENSMUSG00000006724/ENSMUSG00000022676/ENSMUSG00000027792	Cyp27b1/Snai2/Bche	3
BP	GO:0045939	negative regulation of steroid metabolic process	3/283	25/21335	0.004279207	0.047680661	ENSMUSG00000006724/ENSMUSG00000022676/ENSMUSG00000045294	Cyp27b1/Snai2/Insig1	3
BP	GO:0006476	protein deacetylation	5/283	81/21335	0.004470789	0.049534168	ENSMUSG00000020538/ENSMUSG00000020593/ENSMUSG00000020893/ENSMUSG00000023951/ENSMUSG00000055866	Srebf1/Lpin1/Per1/Vegfa/Per2	5
BP	GO:0014706	striated muscle tissue development	13/283	423/21335	0.004473691	0.049534168	ENSMUSG00000002633/ENSMUSG00000003949/ENSMUSG00000014226/ENSMUSG00000021670/ENSMUSG00000021775/ENSMUSG00000023951/ENSMUSG00000031431/ENSMUSG00000032010/ENSMUSG00000042622/ENSMUSG00000045103/ENSMUSG00000045730/ENSMUSG00000059743/ENSMUSG00000062209	Shh/Hlf/Cacybp/Hmgcr/Nr1d2/Vegfa/Tsc22d3/Usp2/Maff/Dmd/Adrb2/Fdps/Erbb4	13
BP	GO:0048659	smooth muscle cell proliferation	7/283	154/21335	0.004555384	0.050280588	ENSMUSG00000003031/ENSMUSG00000020572/ENSMUSG00000021670/ENSMUSG00000023951/ENSMUSG00000027947/ENSMUSG00000029167/ENSMUSG00000041417	Cdkn1b/Nampt/Hmgcr/Vegfa/Il6ra/Ppargc1a/Pik3r1	7
BP	GO:0006898	receptor-mediated endocytosis	8/283	195/21335	0.004622861	0.050768674	ENSMUSG00000023951/ENSMUSG00000026726/ENSMUSG00000030342/ENSMUSG00000032193/ENSMUSG00000037706/ENSMUSG00000044254/ENSMUSG00000045730/ENSMUSG00000060802	Vegfa/Cubn/Cd9/Ldlr/Cd81/Pcsk9/Adrb2/B2m	8
BP	GO:0045604	regulation of epidermal cell differentiation	4/283	51/21335	0.004642861	0.050768674	ENSMUSG00000006724/ENSMUSG00000037169/ENSMUSG00000042622/ENSMUSG00000044786	Cyp27b1/Mycn/Maff/Zfp36	4
BP	GO:1901616	organic hydroxy compound catabolic process	4/283	51/21335	0.004642861	0.050768674	ENSMUSG00000006724/ENSMUSG00000037797/ENSMUSG00000038641/ENSMUSG00000074207	Cyp27b1/Adh4/Akr1d1/Adh1	4
BP	GO:0032945	negative regulation of mononuclear cell proliferation	5/283	82/21335	0.004710581	0.05103371	ENSMUSG00000002633/ENSMUSG00000006538/ENSMUSG00000029816/ENSMUSG00000056501/ENSMUSG00000079037	Shh/Ihh/Gpnmb/Cebpb/Prnp	5
BP	GO:0050672	negative regulation of lymphocyte proliferation	5/283	82/21335	0.004710581	0.05103371	ENSMUSG00000002633/ENSMUSG00000006538/ENSMUSG00000029816/ENSMUSG00000056501/ENSMUSG00000079037	Shh/Ihh/Gpnmb/Cebpb/Prnp	5
BP	GO:0050818	regulation of coagulation	5/283	82/21335	0.004710581	0.05103371	ENSMUSG00000000049/ENSMUSG00000022877/ENSMUSG00000030342/ENSMUSG00000045730/ENSMUSG00000047953	Apoh/Hrg/Cd9/Adrb2/Gp5	5
BP	GO:0016999	antibiotic metabolic process	6/283	117/21335	0.004734451	0.051134974	ENSMUSG00000027605/ENSMUSG00000027870/ENSMUSG00000033715/ENSMUSG00000037797/ENSMUSG00000054757/ENSMUSG00000074207	Acss2/Hao2/Akr1c14/Adh4/Akr1c20/Adh1	6
BP	GO:0031063	regulation of histone deacetylation	3/283	26/21335	0.004790417	0.051423955	ENSMUSG00000020538/ENSMUSG00000020593/ENSMUSG00000023951	Srebf1/Lpin1/Vegfa	3
BP	GO:2000311	regulation of AMPA receptor activity	3/283	26/21335	0.004790417	0.051423955	ENSMUSG00000024873/ENSMUSG00000037541/ENSMUSG00000045730	Cnih2/Shank2/Adrb2	3
BP	GO:0008654	phospholipid biosynthetic process	7/283	156/21335	0.004885342	0.052283549	ENSMUSG00000004815/ENSMUSG00000006517/ENSMUSG00000020333/ENSMUSG00000041939/ENSMUSG00000059743/ENSMUSG00000060675/ENSMUSG00000093930	Dgkq/Mvd/Acsl6/Mvk/Fdps/Pla2g16/Hmgcs1	7
BP	GO:0030850	prostate gland development	4/283	52/21335	0.004978193	0.053115806	ENSMUSG00000002633/ENSMUSG00000003031/ENSMUSG00000005268/ENSMUSG00000019256	Shh/Cdkn1b/Prlr/Ahr	4
BP	GO:0001655	urogenital system development	11/283	332/21335	0.005005951	0.053250611	ENSMUSG00000002633/ENSMUSG00000003031/ENSMUSG00000005268/ENSMUSG00000019256/ENSMUSG00000023951/ENSMUSG00000025934/ENSMUSG00000029994/ENSMUSG00000030087/ENSMUSG00000034101/ENSMUSG00000044254/ENSMUSG00000066687	Shh/Cdkn1b/Prlr/Ahr/Vegfa/Gsta3/Anxa4/Klf15/Ctnnd1/Pcsk9/Zbtb16	11
BP	GO:0062014	negative regulation of small molecule metabolic process	6/283	119/21335	0.005139548	0.054507077	ENSMUSG00000006724/ENSMUSG00000020108/ENSMUSG00000022676/ENSMUSG00000029167/ENSMUSG00000030747/ENSMUSG00000045294	Cyp27b1/Ddit4/Snai2/Ppargc1a/Dgat2/Insig1	6
BP	GO:0010660	regulation of muscle cell apoptotic process	5/283	84/21335	0.005217341	0.055000776	ENSMUSG00000000049/ENSMUSG00000021670/ENSMUSG00000041417/ENSMUSG00000042677/ENSMUSG00000062209	Apoh/Hmgcr/Pik3r1/Zc3h12a/Erbb4	5
BP	GO:0019359	nicotinamide nucleotide biosynthetic process	5/283	84/21335	0.005217341	0.055000776	ENSMUSG00000020108/ENSMUSG00000020572/ENSMUSG00000029162/ENSMUSG00000029167/ENSMUSG00000041237	Ddit4/Nampt/Khk/Ppargc1a/Pklr	5
BP	GO:0008643	carbohydrate transport	7/283	158/21335	0.005232982	0.055000983	ENSMUSG00000020189/ENSMUSG00000027690/ENSMUSG00000030087/ENSMUSG00000040584/ENSMUSG00000049493/ENSMUSG00000062209/ENSMUSG00000068798	Osbpl8/Slc2a2/Klf15/Abcb1a/Pls1/Erbb4/Rap1a	7
BP	GO:0048745	smooth muscle tissue development	3/283	27/21335	0.00533695	0.055760831	ENSMUSG00000002633/ENSMUSG00000006538/ENSMUSG00000019256	Shh/Ihh/Ahr	3
BP	GO:0090312	positive regulation of protein deacetylation	3/283	27/21335	0.00533695	0.055760831	ENSMUSG00000020538/ENSMUSG00000020593/ENSMUSG00000023951	Srebf1/Lpin1/Vegfa	3
BP	GO:0050878	regulation of body fluid levels	11/283	336/21335	0.005465096	0.056798551	ENSMUSG00000000049/ENSMUSG00000002633/ENSMUSG00000005268/ENSMUSG00000015085/ENSMUSG00000022877/ENSMUSG00000023951/ENSMUSG00000030342/ENSMUSG00000031138/ENSMUSG00000045730/ENSMUSG00000047953/ENSMUSG00000062209	Apoh/Shh/Prlr/Entpd2/Hrg/Vegfa/Cd9/F9/Adrb2/Gp5/Erbb4	11
BP	GO:0045471	response to ethanol	5/283	85/21335	0.005484666	0.056798551	ENSMUSG00000002633/ENSMUSG00000029482/ENSMUSG00000053279/ENSMUSG00000073987/ENSMUSG00000074207	Shh/Aacs/Aldh1a1/Ggh/Adh1	5
BP	GO:0070664	negative regulation of leukocyte proliferation	5/283	85/21335	0.005484666	0.056798551	ENSMUSG00000002633/ENSMUSG00000006538/ENSMUSG00000029816/ENSMUSG00000056501/ENSMUSG00000079037	Shh/Ihh/Gpnmb/Cebpb/Prnp	5
BP	GO:0071383	cellular response to steroid hormone stimulus	8/283	201/21335	0.005531544	0.057116031	ENSMUSG00000020108/ENSMUSG00000020889/ENSMUSG00000020893/ENSMUSG00000021775/ENSMUSG00000037583/ENSMUSG00000040359/ENSMUSG00000044786/ENSMUSG00000048154	Ddit4/Nr1d1/Per1/Nr1d2/Nr0b2/Ufl1/Zfp36/Kmt2d	8
BP	GO:0071248	cellular response to metal ion	6/283	121/21335	0.005569508	0.057339874	ENSMUSG00000002633/ENSMUSG00000003031/ENSMUSG00000005547/ENSMUSG00000022877/ENSMUSG00000060802/ENSMUSG00000079037	Shh/Cdkn1b/Cyp2a5/Hrg/B2m/Prnp	6
BP	GO:0010828	positive regulation of glucose transmembrane transport	4/283	54/21335	0.005696778	0.058479175	ENSMUSG00000020189/ENSMUSG00000030087/ENSMUSG00000062209/ENSMUSG00000068798	Osbpl8/Klf15/Erbb4/Rap1a	4
BP	GO:0009166	nucleotide catabolic process	6/283	122/21335	0.005794081	0.059305112	ENSMUSG00000020108/ENSMUSG00000026839/ENSMUSG00000027203/ENSMUSG00000029162/ENSMUSG00000029167/ENSMUSG00000041237	Ddit4/Upp2/Dut/Khk/Ppargc1a/Pklr	6
BP	GO:0006213	pyrimidine nucleoside metabolic process	3/283	28/21335	0.005919449	0.060064497	ENSMUSG00000022814/ENSMUSG00000024782/ENSMUSG00000025574	Umps/Ak3/Tk1	3
BP	GO:0030224	monocyte differentiation	3/283	28/21335	0.005919449	0.060064497	ENSMUSG00000023951/ENSMUSG00000025153/ENSMUSG00000026542	Vegfa/Fasn/Apcs	3
BP	GO:1903131	mononuclear cell differentiation	3/283	28/21335	0.005919449	0.060064497	ENSMUSG00000023951/ENSMUSG00000025153/ENSMUSG00000026542	Vegfa/Fasn/Apcs	3
BP	GO:0051262	protein tetramerization	7/283	162/21335	0.005983618	0.060541149	ENSMUSG00000020098/ENSMUSG00000020649/ENSMUSG00000021670/ENSMUSG00000025574/ENSMUSG00000026784/ENSMUSG00000029246/ENSMUSG00000053279	Pcbd1/Rrm2/Hmgcr/Tk1/Pdss1/Ppat/Aldh1a1	7
BP	GO:0019363	pyridine nucleotide biosynthetic process	5/283	87/21335	0.006048083	0.061018049	ENSMUSG00000020108/ENSMUSG00000020572/ENSMUSG00000029162/ENSMUSG00000029167/ENSMUSG00000041237	Ddit4/Nampt/Khk/Ppargc1a/Pklr	5
BP	GO:0000041	transition metal ion transport	5/283	88/21335	0.006344525	0.063825918	ENSMUSG00000015653/ENSMUSG00000022094/ENSMUSG00000034248/ENSMUSG00000046516/ENSMUSG00000060802	Steap2/Slc39a14/Slc25a37/Cox17/B2m	5
BP	GO:0035308	negative regulation of protein dephosphorylation	3/283	29/21335	0.006538513	0.065590036	ENSMUSG00000021209/ENSMUSG00000023070/ENSMUSG00000026779	Ppp4r4/Rgn/Mastl	3
BP	GO:1903034	regulation of response to wounding	7/283	165/21335	0.006597313	0.065991868	ENSMUSG00000000049/ENSMUSG00000021670/ENSMUSG00000022877/ENSMUSG00000030342/ENSMUSG00000045730/ENSMUSG00000047953/ENSMUSG00000066551	Apoh/Hmgcr/Hrg/Cd9/Adrb2/Gp5/Hmgb1	7
BP	GO:0010657	muscle cell apoptotic process	5/283	89/21335	0.00665102	0.066340623	ENSMUSG00000000049/ENSMUSG00000021670/ENSMUSG00000041417/ENSMUSG00000042677/ENSMUSG00000062209	Apoh/Hmgcr/Pik3r1/Zc3h12a/Erbb4	5
BP	GO:0046677	response to antibiotic	10/283	299/21335	0.006849477	0.068045624	ENSMUSG00000002633/ENSMUSG00000003031/ENSMUSG00000015337/ENSMUSG00000019256/ENSMUSG00000029482/ENSMUSG00000032051/ENSMUSG00000042677/ENSMUSG00000053279/ENSMUSG00000073987/ENSMUSG00000074207	Shh/Cdkn1b/Endog/Ahr/Aacs/Fdx1/Zc3h12a/Aldh1a1/Ggh/Adh1	10
BP	GO:0034765	regulation of ion transmembrane transport	13/283	446/21335	0.006884398	0.068045624	ENSMUSG00000020333/ENSMUSG00000020733/ENSMUSG00000023070/ENSMUSG00000024873/ENSMUSG00000029167/ENSMUSG00000037541/ENSMUSG00000040584/ENSMUSG00000044254/ENSMUSG00000045103/ENSMUSG00000045730/ENSMUSG00000046516/ENSMUSG00000055866/ENSMUSG00000079037	Acsl6/Slc9a3r1/Rgn/Cnih2/Ppargc1a/Shank2/Abcb1a/Pcsk9/Dmd/Adrb2/Cox17/Per2/Prnp	13
BP	GO:0043462	regulation of ATPase activity	4/283	57/21335	0.006899258	0.068045624	ENSMUSG00000023070/ENSMUSG00000027012/ENSMUSG00000045730/ENSMUSG00000053931	Rgn/Dync1i2/Adrb2/Cnn3	4
BP	GO:0048512	circadian behavior	4/283	57/21335	0.006899258	0.068045624	ENSMUSG00000028957/ENSMUSG00000029368/ENSMUSG00000032010/ENSMUSG00000038550	Per3/Alb/Usp2/Ciart	4
BP	GO:0045637	regulation of myeloid cell differentiation	8/283	209/21335	0.006947839	0.068333355	ENSMUSG00000026542/ENSMUSG00000041417/ENSMUSG00000044786/ENSMUSG00000056501/ENSMUSG00000060802/ENSMUSG00000066551/ENSMUSG00000066687/ENSMUSG00000074622	Apcs/Pik3r1/Zfp36/Cebpb/B2m/Hmgb1/Zbtb16/Mafb	8
BP	GO:0002683	negative regulation of immune system process	13/283	447/21335	0.007008869	0.06863198	ENSMUSG00000002633/ENSMUSG00000006538/ENSMUSG00000020889/ENSMUSG00000026542/ENSMUSG00000029816/ENSMUSG00000031431/ENSMUSG00000032193/ENSMUSG00000041417/ENSMUSG00000044786/ENSMUSG00000056501/ENSMUSG00000066687/ENSMUSG00000074622/ENSMUSG00000079037	Shh/Ihh/Nr1d1/Apcs/Gpnmb/Tsc22d3/Ldlr/Pik3r1/Zfp36/Cebpb/Zbtb16/Mafb/Prnp	13
BP	GO:0009145	purine nucleoside triphosphate biosynthetic process	6/283	127/21335	0.007017186	0.06863198	ENSMUSG00000020108/ENSMUSG00000024782/ENSMUSG00000029162/ENSMUSG00000029167/ENSMUSG00000039197/ENSMUSG00000041237	Ddit4/Ak3/Khk/Ppargc1a/Adk/Pklr	6
BP	GO:0030073	insulin secretion	8/283	210/21335	0.007142498	0.069238733	ENSMUSG00000020538/ENSMUSG00000020826/ENSMUSG00000020889/ENSMUSG00000021670/ENSMUSG00000029482/ENSMUSG00000037583/ENSMUSG00000055866/ENSMUSG00000061601	Srebf1/Nos2/Nr1d1/Hmgcr/Aacs/Nr0b2/Per2/Pclo	8
BP	GO:0051260	protein homooligomerization	11/283	349/21335	0.007190924	0.069238733	ENSMUSG00000015085/ENSMUSG00000020098/ENSMUSG00000024782/ENSMUSG00000025574/ENSMUSG00000026726/ENSMUSG00000027203/ENSMUSG00000027870/ENSMUSG00000029246/ENSMUSG00000031173/ENSMUSG00000053279/ENSMUSG00000079037	Entpd2/Pcbd1/Ak3/Tk1/Cubn/Dut/Hao2/Ppat/Otc/Aldh1a1/Prnp	11
BP	GO:0031058	positive regulation of histone modification	5/283	91/21335	0.007294852	0.069238733	ENSMUSG00000020538/ENSMUSG00000020593/ENSMUSG00000022676/ENSMUSG00000023951/ENSMUSG00000033644	Srebf1/Lpin1/Snai2/Vegfa/Piwil2	5
BP	GO:0072525	pyridine-containing compound biosynthetic process	5/283	91/21335	0.007294852	0.069238733	ENSMUSG00000020108/ENSMUSG00000020572/ENSMUSG00000029162/ENSMUSG00000029167/ENSMUSG00000041237	Ddit4/Nampt/Khk/Ppargc1a/Pklr	5
BP	GO:0045776	negative regulation of blood pressure	4/283	58/21335	0.007334544	0.069238733	ENSMUSG00000019256/ENSMUSG00000020826/ENSMUSG00000041417/ENSMUSG00000045730	Ahr/Nos2/Pik3r1/Adrb2	4
BP	GO:0007039	protein catabolic process in the vacuole	2/283	10/21335	0.007354526	0.069238733	ENSMUSG00000032193/ENSMUSG00000037706	Ldlr/Cd81	2
BP	GO:0010898	positive regulation of triglyceride catabolic process	2/283	10/21335	0.007354526	0.069238733	ENSMUSG00000000049/ENSMUSG00000032193	Apoh/Ldlr	2
BP	GO:0032372	negative regulation of sterol transport	2/283	10/21335	0.007354526	0.069238733	ENSMUSG00000002633/ENSMUSG00000044254	Shh/Pcsk9	2
BP	GO:0032375	negative regulation of cholesterol transport	2/283	10/21335	0.007354526	0.069238733	ENSMUSG00000002633/ENSMUSG00000044254	Shh/Pcsk9	2
BP	GO:0033084	regulation of immature T cell proliferation in thymus	2/283	10/21335	0.007354526	0.069238733	ENSMUSG00000002633/ENSMUSG00000006538	Shh/Ihh	2
BP	GO:0046485	ether lipid metabolic process	2/283	10/21335	0.007354526	0.069238733	ENSMUSG00000025153/ENSMUSG00000060675	Fasn/Pla2g16	2
BP	GO:0051917	regulation of fibrinolysis	2/283	10/21335	0.007354526	0.069238733	ENSMUSG00000000049/ENSMUSG00000022877	Apoh/Hrg	2
BP	GO:0070857	regulation of bile acid biosynthetic process	2/283	10/21335	0.007354526	0.069238733	ENSMUSG00000020889/ENSMUSG00000024378	Nr1d1/Stard4	2
BP	GO:1901678	iron coordination entity transport	2/283	10/21335	0.007354526	0.069238733	ENSMUSG00000022877/ENSMUSG00000026726	Hrg/Cubn	2
BP	GO:0002028	regulation of sodium ion transport	5/283	92/21335	0.007632527	0.071664338	ENSMUSG00000020733/ENSMUSG00000020893/ENSMUSG00000044254/ENSMUSG00000045103/ENSMUSG00000045730	Slc9a3r1/Per1/Pcsk9/Dmd/Adrb2	5
BP	GO:1901653	cellular response to peptide	9/283	258/21335	0.007766472	0.072728054	ENSMUSG00000020189/ENSMUSG00000020538/ENSMUSG00000020593/ENSMUSG00000030087/ENSMUSG00000041237/ENSMUSG00000041417/ENSMUSG00000044254/ENSMUSG00000045730/ENSMUSG00000079037	Osbpl8/Srebf1/Lpin1/Klf15/Pklr/Pik3r1/Pcsk9/Adrb2/Prnp	9
BP	GO:0007622	rhythmic behavior	4/283	59/21335	0.007787554	0.072732037	ENSMUSG00000028957/ENSMUSG00000029368/ENSMUSG00000032010/ENSMUSG00000038550	Per3/Alb/Usp2/Ciart	4
BP	GO:0009123	nucleoside monophosphate metabolic process	9/283	259/21335	0.007955569	0.074104652	ENSMUSG00000020108/ENSMUSG00000022814/ENSMUSG00000024782/ENSMUSG00000025747/ENSMUSG00000027203/ENSMUSG00000029162/ENSMUSG00000029167/ENSMUSG00000029246/ENSMUSG00000041237	Ddit4/Umps/Ak3/Tyms/Dut/Khk/Ppargc1a/Ppat/Pklr	9
BP	GO:0051193	regulation of cofactor metabolic process	4/283	60/21335	0.008258574	0.076588947	ENSMUSG00000006494/ENSMUSG00000016194/ENSMUSG00000020108/ENSMUSG00000029167	Pdk1/Hsd11b1/Ddit4/Ppargc1a	4
BP	GO:0009062	fatty acid catabolic process	5/283	94/21335	0.008340229	0.076588947	ENSMUSG00000020593/ENSMUSG00000021460/ENSMUSG00000023832/ENSMUSG00000055782/ENSMUSG00000062480	Lpin1/Auh/Acat2/Abcd2/Acat3	5
BP	GO:0032414	positive regulation of ion transmembrane transporter activity	5/283	94/21335	0.008340229	0.076588947	ENSMUSG00000023070/ENSMUSG00000040584/ENSMUSG00000045103/ENSMUSG00000045730/ENSMUSG00000046516	Rgn/Abcb1a/Dmd/Adrb2/Cox17	5
BP	GO:0045638	negative regulation of myeloid cell differentiation	5/283	94/21335	0.008340229	0.076588947	ENSMUSG00000026542/ENSMUSG00000041417/ENSMUSG00000044786/ENSMUSG00000066687/ENSMUSG00000074622	Apcs/Pik3r1/Zfp36/Zbtb16/Mafb	5
BP	GO:1902106	negative regulation of leukocyte differentiation	5/283	94/21335	0.008340229	0.076588947	ENSMUSG00000002633/ENSMUSG00000006538/ENSMUSG00000026542/ENSMUSG00000041417/ENSMUSG00000074622	Shh/Ihh/Apcs/Pik3r1/Mafb	5
BP	GO:0001505	regulation of neurotransmitter levels	10/283	308/21335	0.008352785	0.076588947	ENSMUSG00000019906/ENSMUSG00000020826/ENSMUSG00000021707/ENSMUSG00000023070/ENSMUSG00000027792/ENSMUSG00000039653/ENSMUSG00000042677/ENSMUSG00000055866/ENSMUSG00000061601/ENSMUSG00000068798	Lin7a/Nos2/Dhfr/Rgn/Bche/Baat/Zc3h12a/Per2/Pclo/Rap1a	10
BP	GO:0018108	peptidyl-tyrosine phosphorylation	10/283	309/21335	0.00853433	0.077848121	ENSMUSG00000004815/ENSMUSG00000019779/ENSMUSG00000023951/ENSMUSG00000027947/ENSMUSG00000031016/ENSMUSG00000034101/ENSMUSG00000037706/ENSMUSG00000038751/ENSMUSG00000062209/ENSMUSG00000079037	Dgkq/Frk/Vegfa/Il6ra/Wee1/Ctnnd1/Cd81/Ptk6/Erbb4/Prnp	10
BP	GO:0050727	regulation of inflammatory response	10/283	309/21335	0.00853433	0.077848121	ENSMUSG00000020826/ENSMUSG00000020893/ENSMUSG00000021775/ENSMUSG00000026072/ENSMUSG00000032193/ENSMUSG00000041939/ENSMUSG00000042677/ENSMUSG00000044786/ENSMUSG00000045730/ENSMUSG00000051412	Nos2/Per1/Nr1d2/Il1r1/Ldlr/Mvk/Zc3h12a/Zfp36/Adrb2/Vamp7	10
BP	GO:0044275	cellular carbohydrate catabolic process	3/283	32/21335	0.00862042	0.077851777	ENSMUSG00000016194/ENSMUSG00000046794/ENSMUSG00000066551	Hsd11b1/Ppp1r3b/Hmgb1	3
BP	GO:0035601	protein deacylation	5/283	95/21335	0.008710585	0.077851777	ENSMUSG00000020538/ENSMUSG00000020593/ENSMUSG00000020893/ENSMUSG00000023951/ENSMUSG00000055866	Srebf1/Lpin1/Per1/Vegfa/Per2	5
BP	GO:0032102	negative regulation of response to external stimulus	10/283	310/21335	0.008718893	0.077851777	ENSMUSG00000000049/ENSMUSG00000021670/ENSMUSG00000022676/ENSMUSG00000022877/ENSMUSG00000030342/ENSMUSG00000041939/ENSMUSG00000042677/ENSMUSG00000044786/ENSMUSG00000045730/ENSMUSG00000047953	Apoh/Hmgcr/Snai2/Hrg/Cd9/Mvk/Zc3h12a/Zfp36/Adrb2/Gp5	10
BP	GO:0050796	regulation of insulin secretion	7/283	174/21335	0.008720141	0.077851777	ENSMUSG00000020538/ENSMUSG00000020826/ENSMUSG00000020889/ENSMUSG00000021670/ENSMUSG00000029482/ENSMUSG00000037583/ENSMUSG00000055866	Srebf1/Nos2/Nr1d1/Hmgcr/Aacs/Nr0b2/Per2	7
BP	GO:0055081	anion homeostasis	4/283	61/21335	0.008747882	0.077851777	ENSMUSG00000020733/ENSMUSG00000030747/ENSMUSG00000031173/ENSMUSG00000053846	Slc9a3r1/Dgat2/Otc/Lipg	4
BP	GO:0050670	regulation of lymphocyte proliferation	8/283	218/21335	0.008851475	0.077851777	ENSMUSG00000002633/ENSMUSG00000006538/ENSMUSG00000019256/ENSMUSG00000029816/ENSMUSG00000037706/ENSMUSG00000039197/ENSMUSG00000056501/ENSMUSG00000079037	Shh/Ihh/Ahr/Gpnmb/Cd81/Adk/Cebpb/Prnp	8
BP	GO:0010713	negative regulation of collagen metabolic process	2/283	11/21335	0.008910612	0.077851777	ENSMUSG00000027947/ENSMUSG00000068798	Il6ra/Rap1a	2
BP	GO:0032966	negative regulation of collagen biosynthetic process	2/283	11/21335	0.008910612	0.077851777	ENSMUSG00000027947/ENSMUSG00000068798	Il6ra/Rap1a	2
BP	GO:0033080	immature T cell proliferation in thymus	2/283	11/21335	0.008910612	0.077851777	ENSMUSG00000002633/ENSMUSG00000006538	Shh/Ihh	2
BP	GO:0034375	high-density lipoprotein particle remodeling	2/283	11/21335	0.008910612	0.077851777	ENSMUSG00000017754/ENSMUSG00000053846	Pltp/Lipg	2
BP	GO:0035376	sterol import	2/283	11/21335	0.008910612	0.077851777	ENSMUSG00000024378/ENSMUSG00000032193	Stard4/Ldlr	2
BP	GO:0043653	mitochondrial fragmentation involved in apoptotic process	2/283	11/21335	0.008910612	0.077851777	ENSMUSG00000022663/ENSMUSG00000062209	Atg3/Erbb4	2
BP	GO:0045647	negative regulation of erythrocyte differentiation	2/283	11/21335	0.008910612	0.077851777	ENSMUSG00000044786/ENSMUSG00000074622	Zfp36/Mafb	2
BP	GO:0051639	actin filament network formation	2/283	11/21335	0.008910612	0.077851777	ENSMUSG00000016382/ENSMUSG00000049493	Pls3/Pls1	2
BP	GO:0060768	regulation of epithelial cell proliferation involved in prostate gland development	2/283	11/21335	0.008910612	0.077851777	ENSMUSG00000002633/ENSMUSG00000003031	Shh/Cdkn1b	2
BP	GO:0070508	cholesterol import	2/283	11/21335	0.008910612	0.077851777	ENSMUSG00000024378/ENSMUSG00000032193	Stard4/Ldlr	2
BP	GO:0071679	commissural neuron axon guidance	2/283	11/21335	0.008910612	0.077851777	ENSMUSG00000002633/ENSMUSG00000023951	Shh/Vegfa	2
BP	GO:0048661	positive regulation of smooth muscle cell proliferation	5/283	96/21335	0.009092159	0.078894701	ENSMUSG00000020572/ENSMUSG00000021670/ENSMUSG00000023951/ENSMUSG00000027947/ENSMUSG00000029167	Nampt/Hmgcr/Vegfa/Il6ra/Ppargc1a	5
BP	GO:0098732	macromolecule deacylation	5/283	96/21335	0.009092159	0.078894701	ENSMUSG00000020538/ENSMUSG00000020593/ENSMUSG00000020893/ENSMUSG00000023951/ENSMUSG00000055866	Srebf1/Lpin1/Per1/Vegfa/Per2	5
BP	GO:0018212	peptidyl-tyrosine modification	10/283	312/21335	0.009097202	0.078894701	ENSMUSG00000004815/ENSMUSG00000019779/ENSMUSG00000023951/ENSMUSG00000027947/ENSMUSG00000031016/ENSMUSG00000034101/ENSMUSG00000037706/ENSMUSG00000038751/ENSMUSG00000062209/ENSMUSG00000079037	Dgkq/Frk/Vegfa/Il6ra/Wee1/Ctnnd1/Cd81/Ptk6/Erbb4/Prnp	10
BP	GO:0015914	phospholipid transport	4/283	62/21335	0.00925575	0.07988509	ENSMUSG00000017754/ENSMUSG00000020189/ENSMUSG00000032193/ENSMUSG00000040584	Pltp/Osbpl8/Ldlr/Abcb1a	4
BP	GO:0032944	regulation of mononuclear cell proliferation	8/283	220/21335	0.009322797	0.07988509	ENSMUSG00000002633/ENSMUSG00000006538/ENSMUSG00000019256/ENSMUSG00000029816/ENSMUSG00000037706/ENSMUSG00000039197/ENSMUSG00000056501/ENSMUSG00000079037	Shh/Ihh/Ahr/Gpnmb/Cd81/Adk/Cebpb/Prnp	8
BP	GO:0007292	female gamete generation	6/283	135/21335	0.009347531	0.07988509	ENSMUSG00000006538/ENSMUSG00000007646/ENSMUSG00000026779/ENSMUSG00000033644/ENSMUSG00000048154/ENSMUSG00000054932	Ihh/Rad51c/Mastl/Piwil2/Kmt2d/Afp	6
BP	GO:0009127	purine nucleoside monophosphate biosynthetic process	6/283	135/21335	0.009347531	0.07988509	ENSMUSG00000020108/ENSMUSG00000024782/ENSMUSG00000029162/ENSMUSG00000029167/ENSMUSG00000029246/ENSMUSG00000041237	Ddit4/Ak3/Khk/Ppargc1a/Ppat/Pklr	6
BP	GO:0009168	purine ribonucleoside monophosphate biosynthetic process	6/283	135/21335	0.009347531	0.07988509	ENSMUSG00000020108/ENSMUSG00000024782/ENSMUSG00000029162/ENSMUSG00000029167/ENSMUSG00000029246/ENSMUSG00000041237	Ddit4/Ak3/Khk/Ppargc1a/Ppat/Pklr	6
BP	GO:0050921	positive regulation of chemotaxis	6/283	135/21335	0.009347531	0.07988509	ENSMUSG00000002633/ENSMUSG00000022676/ENSMUSG00000023951/ENSMUSG00000029417/ENSMUSG00000061778/ENSMUSG00000066551	Shh/Snai2/Vegfa/Cxcl9/Mospd2/Hmgb1	6
BP	GO:0090313	regulation of protein targeting to membrane	3/283	33/21335	0.009390866	0.080061112	ENSMUSG00000015291/ENSMUSG00000051412/ENSMUSG00000079037	Gdi1/Vamp7/Prnp	3
BP	GO:1904062	regulation of cation transmembrane transport	10/283	315/21335	0.009688104	0.082395687	ENSMUSG00000020733/ENSMUSG00000023070/ENSMUSG00000024873/ENSMUSG00000029167/ENSMUSG00000037541/ENSMUSG00000044254/ENSMUSG00000045103/ENSMUSG00000045730/ENSMUSG00000046516/ENSMUSG00000079037	Slc9a3r1/Rgn/Cnih2/Ppargc1a/Shank2/Pcsk9/Dmd/Adrb2/Cox17/Prnp	10
BP	GO:0001822	kidney development	9/283	268/21335	0.009819344	0.083310625	ENSMUSG00000002633/ENSMUSG00000019256/ENSMUSG00000023951/ENSMUSG00000025934/ENSMUSG00000029994/ENSMUSG00000030087/ENSMUSG00000034101/ENSMUSG00000044254/ENSMUSG00000066687	Shh/Ahr/Vegfa/Gsta3/Anxa4/Klf15/Ctnnd1/Pcsk9/Zbtb16	9
BP	GO:0006090	pyruvate metabolic process	5/283	98/21335	0.009889602	0.083705017	ENSMUSG00000006494/ENSMUSG00000020108/ENSMUSG00000029162/ENSMUSG00000029167/ENSMUSG00000041237	Pdk1/Ddit4/Khk/Ppargc1a/Pklr	5
BP	GO:0050731	positive regulation of peptidyl-tyrosine phosphorylation	7/283	179/21335	0.010096471	0.084629759	ENSMUSG00000004815/ENSMUSG00000023951/ENSMUSG00000027947/ENSMUSG00000034101/ENSMUSG00000037706/ENSMUSG00000062209/ENSMUSG00000079037	Dgkq/Vegfa/Il6ra/Ctnnd1/Cd81/Erbb4/Prnp	7
BP	GO:0046320	regulation of fatty acid oxidation	3/283	34/21335	0.010200238	0.084629759	ENSMUSG00000029167/ENSMUSG00000030747/ENSMUSG00000055782	Ppargc1a/Dgat2/Abcd2	3
BP	GO:0070873	regulation of glycogen metabolic process	3/283	34/21335	0.010200238	0.084629759	ENSMUSG00000029162/ENSMUSG00000046794/ENSMUSG00000066551	Khk/Ppp1r3b/Hmgb1	3
BP	GO:0071398	cellular response to fatty acid	3/283	34/21335	0.010200238	0.084629759	ENSMUSG00000030747/ENSMUSG00000032193/ENSMUSG00000042677	Dgat2/Ldlr/Zc3h12a	3
BP	GO:1900015	regulation of cytokine production involved in inflammatory response	3/283	34/21335	0.010200238	0.084629759	ENSMUSG00000020826/ENSMUSG00000020893/ENSMUSG00000042677	Nos2/Per1/Zc3h12a	3
BP	GO:0002532	production of molecular mediator involved in inflammatory response	4/283	64/21335	0.010328216	0.084629759	ENSMUSG00000020826/ENSMUSG00000020893/ENSMUSG00000042677/ENSMUSG00000051412	Nos2/Per1/Zc3h12a/Vamp7	4
BP	GO:0009219	pyrimidine deoxyribonucleotide metabolic process	2/283	12/21335	0.010599751	0.084629759	ENSMUSG00000025747/ENSMUSG00000027203	Tyms/Dut	2
BP	GO:0030299	intestinal cholesterol absorption	2/283	12/21335	0.010599751	0.084629759	ENSMUSG00000023832/ENSMUSG00000032193	Acat2/Ldlr	2
BP	GO:0030638	polyketide metabolic process	2/283	12/21335	0.010599751	0.084629759	ENSMUSG00000033715/ENSMUSG00000054757	Akr1c14/Akr1c20	2
BP	GO:0030647	aminoglycoside antibiotic metabolic process	2/283	12/21335	0.010599751	0.084629759	ENSMUSG00000033715/ENSMUSG00000054757	Akr1c14/Akr1c20	2
BP	GO:0033083	regulation of immature T cell proliferation	2/283	12/21335	0.010599751	0.084629759	ENSMUSG00000002633/ENSMUSG00000006538	Shh/Ihh	2
BP	GO:0033280	response to vitamin D	2/283	12/21335	0.010599751	0.084629759	ENSMUSG00000006724/ENSMUSG00000022676	Cyp27b1/Snai2	2
BP	GO:0044597	daunorubicin metabolic process	2/283	12/21335	0.010599751	0.084629759	ENSMUSG00000033715/ENSMUSG00000054757	Akr1c14/Akr1c20	2
BP	GO:0044598	doxorubicin metabolic process	2/283	12/21335	0.010599751	0.084629759	ENSMUSG00000033715/ENSMUSG00000054757	Akr1c14/Akr1c20	2
BP	GO:0045820	negative regulation of glycolytic process	2/283	12/21335	0.010599751	0.084629759	ENSMUSG00000020108/ENSMUSG00000029167	Ddit4/Ppargc1a	2
BP	GO:0060767	epithelial cell proliferation involved in prostate gland development	2/283	12/21335	0.010599751	0.084629759	ENSMUSG00000002633/ENSMUSG00000003031	Shh/Cdkn1b	2
BP	GO:0070932	histone H3 deacetylation	2/283	12/21335	0.010599751	0.084629759	ENSMUSG00000020893/ENSMUSG00000055866	Per1/Per2	2
BP	GO:0071281	cellular response to iron ion	2/283	12/21335	0.010599751	0.084629759	ENSMUSG00000022877/ENSMUSG00000060802	Hrg/B2m	2
BP	GO:0071285	cellular response to lithium ion	2/283	12/21335	0.010599751	0.084629759	ENSMUSG00000002633/ENSMUSG00000003031	Shh/Cdkn1b	2
BP	GO:0071295	cellular response to vitamin	2/283	12/21335	0.010599751	0.084629759	ENSMUSG00000006724/ENSMUSG00000022676	Cyp27b1/Snai2	2
BP	GO:0072102	glomerulus morphogenesis	2/283	12/21335	0.010599751	0.084629759	ENSMUSG00000019256/ENSMUSG00000034101	Ahr/Ctnnd1	2
BP	GO:1903624	regulation of DNA catabolic process	2/283	12/21335	0.010599751	0.084629759	ENSMUSG00000015337/ENSMUSG00000023070	Endog/Rgn	2
BP	GO:1903961	positive regulation of anion transmembrane transport	2/283	12/21335	0.010599751	0.084629759	ENSMUSG00000020333/ENSMUSG00000040584	Acsl6/Abcb1a	2
BP	GO:1904251	regulation of bile acid metabolic process	2/283	12/21335	0.010599751	0.084629759	ENSMUSG00000020889/ENSMUSG00000024378	Nr1d1/Stard4	2
BP	GO:1904478	regulation of intestinal absorption	2/283	12/21335	0.010599751	0.084629759	ENSMUSG00000023832/ENSMUSG00000040584	Acat2/Abcb1a	2
BP	GO:0032869	cellular response to insulin stimulus	7/283	181/21335	0.010689082	0.085038811	ENSMUSG00000020189/ENSMUSG00000020538/ENSMUSG00000020593/ENSMUSG00000030087/ENSMUSG00000041237/ENSMUSG00000041417/ENSMUSG00000044254	Osbpl8/Srebf1/Lpin1/Klf15/Pklr/Pik3r1/Pcsk9	7
BP	GO:0042133	neurotransmitter metabolic process	6/283	139/21335	0.010699288	0.085038811	ENSMUSG00000020826/ENSMUSG00000021707/ENSMUSG00000023070/ENSMUSG00000027792/ENSMUSG00000039653/ENSMUSG00000042677	Nos2/Dhfr/Rgn/Bche/Baat/Zc3h12a	6
BP	GO:1905269	positive regulation of chromatin organization	5/283	100/21335	0.01073381	0.085121049	ENSMUSG00000020538/ENSMUSG00000020593/ENSMUSG00000022676/ENSMUSG00000023951/ENSMUSG00000033644	Srebf1/Lpin1/Snai2/Vegfa/Piwil2	5
BP	GO:0006730	one-carbon metabolic process	3/283	35/21335	0.011048892	0.087101609	ENSMUSG00000021707/ENSMUSG00000025747/ENSMUSG00000041261	Dhfr/Tyms/Car8	3
BP	GO:0071364	cellular response to epidermal growth factor stimulus	3/283	35/21335	0.011048892	0.087101609	ENSMUSG00000022676/ENSMUSG00000044786/ENSMUSG00000062209	Snai2/Zfp36/Erbb4	3
BP	GO:0009142	nucleoside triphosphate biosynthetic process	6/283	140/21335	0.011057773	0.087101609	ENSMUSG00000020108/ENSMUSG00000024782/ENSMUSG00000029162/ENSMUSG00000029167/ENSMUSG00000039197/ENSMUSG00000041237	Ddit4/Ak3/Khk/Ppargc1a/Adk/Pklr	6
BP	GO:0043542	endothelial cell migration	7/283	183/21335	0.011306591	0.088862738	ENSMUSG00000000049/ENSMUSG00000002633/ENSMUSG00000022676/ENSMUSG00000022877/ENSMUSG00000023951/ENSMUSG00000042677/ENSMUSG00000066551	Apoh/Shh/Snai2/Hrg/Vegfa/Zc3h12a/Hmgb1	7
BP	GO:0070663	regulation of leukocyte proliferation	8/283	228/21335	0.011397051	0.089374201	ENSMUSG00000002633/ENSMUSG00000006538/ENSMUSG00000019256/ENSMUSG00000029816/ENSMUSG00000037706/ENSMUSG00000039197/ENSMUSG00000056501/ENSMUSG00000079037	Shh/Ihh/Ahr/Gpnmb/Cd81/Adk/Cebpb/Prnp	8
BP	GO:0019915	lipid storage	4/283	66/21335	0.011477997	0.089808949	ENSMUSG00000020189/ENSMUSG00000024378/ENSMUSG00000030747/ENSMUSG00000042677	Osbpl8/Stard4/Dgat2/Zc3h12a	4
BP	GO:0070207	protein homotrimerization	3/283	36/21335	0.011937147	0.093194447	ENSMUSG00000026726/ENSMUSG00000027203/ENSMUSG00000031173	Cubn/Dut/Otc	3
BP	GO:0007135	meiosis II	2/283	13/21335	0.012418164	0.093628174	ENSMUSG00000007646/ENSMUSG00000026779	Rad51c/Mastl	2
BP	GO:0009111	vitamin catabolic process	2/283	13/21335	0.012418164	0.093628174	ENSMUSG00000006724/ENSMUSG00000026726	Cyp27b1/Cubn	2
BP	GO:0009215	purine deoxyribonucleoside triphosphate metabolic process	2/283	13/21335	0.012418164	0.093628174	ENSMUSG00000024782/ENSMUSG00000039197	Ak3/Adk	2
BP	GO:0010359	regulation of anion channel activity	2/283	13/21335	0.012418164	0.093628174	ENSMUSG00000040584/ENSMUSG00000079037	Abcb1a/Prnp	2
BP	GO:0033079	immature T cell proliferation	2/283	13/21335	0.012418164	0.093628174	ENSMUSG00000002633/ENSMUSG00000006538	Shh/Ihh	2
BP	GO:0044793	negative regulation by host of viral process	2/283	13/21335	0.012418164	0.093628174	ENSMUSG00000026542/ENSMUSG00000042677	Apcs/Zc3h12a	2
BP	GO:0050746	regulation of lipoprotein metabolic process	2/283	13/21335	0.012418164	0.093628174	ENSMUSG00000030747/ENSMUSG00000053846	Dgat2/Lipg	2
BP	GO:0051198	negative regulation of coenzyme metabolic process	2/283	13/21335	0.012418164	0.093628174	ENSMUSG00000020108/ENSMUSG00000029167	Ddit4/Ppargc1a	2
BP	GO:0051764	actin crosslink formation	2/283	13/21335	0.012418164	0.093628174	ENSMUSG00000016382/ENSMUSG00000049493	Pls3/Pls1	2
BP	GO:0060856	establishment of blood-brain barrier	2/283	13/21335	0.012418164	0.093628174	ENSMUSG00000040584/ENSMUSG00000045103	Abcb1a/Dmd	2
BP	GO:0061158	3'-UTR-mediated mRNA destabilization	2/283	13/21335	0.012418164	0.093628174	ENSMUSG00000042677/ENSMUSG00000044786	Zc3h12a/Zfp36	2
BP	GO:0061983	meiosis II cell cycle process	2/283	13/21335	0.012418164	0.093628174	ENSMUSG00000007646/ENSMUSG00000026779	Rad51c/Mastl	2
BP	GO:0090085	regulation of protein deubiquitination	2/283	13/21335	0.012418164	0.093628174	ENSMUSG00000042677/ENSMUSG00000064289	Zc3h12a/Tank	2
BP	GO:0090331	negative regulation of platelet aggregation	2/283	13/21335	0.012418164	0.093628174	ENSMUSG00000030342/ENSMUSG00000045730	Cd9/Adrb2	2
BP	GO:1900121	negative regulation of receptor binding	2/283	13/21335	0.012418164	0.093628174	ENSMUSG00000044254/ENSMUSG00000060802	Pcsk9/B2m	2
BP	GO:2000650	negative regulation of sodium ion transmembrane transporter activity	2/283	13/21335	0.012418164	0.093628174	ENSMUSG00000020733/ENSMUSG00000044254	Slc9a3r1/Pcsk9	2
BP	GO:0044242	cellular lipid catabolic process	7/283	187/21335	0.012618548	0.094935699	ENSMUSG00000000049/ENSMUSG00000020593/ENSMUSG00000021460/ENSMUSG00000023832/ENSMUSG00000032193/ENSMUSG00000055782/ENSMUSG00000062480	Apoh/Lpin1/Auh/Acat2/Ldlr/Abcd2/Acat3	7
BP	GO:0006635	fatty acid beta-oxidation	4/283	68/21335	0.012706998	0.095365646	ENSMUSG00000021460/ENSMUSG00000023832/ENSMUSG00000055782/ENSMUSG00000062480	Auh/Acat2/Abcd2/Acat3	4
BP	GO:0009416	response to light stimulus	9/283	280/21335	0.012795066	0.095365646	ENSMUSG00000020893/ENSMUSG00000021670/ENSMUSG00000025076/ENSMUSG00000028957/ENSMUSG00000030103/ENSMUSG00000032010/ENSMUSG00000041417/ENSMUSG00000055866/ENSMUSG00000066441	Per1/Hmgcr/Casp7/Per3/Bhlhe40/Usp2/Pik3r1/Per2/Rdh11	9
BP	GO:0002534	cytokine production involved in inflammatory response	3/283	37/21335	0.012865289	0.095365646	ENSMUSG00000020826/ENSMUSG00000020893/ENSMUSG00000042677	Nos2/Per1/Zc3h12a	3
BP	GO:0006739	NADP metabolic process	3/283	37/21335	0.012865289	0.095365646	ENSMUSG00000016194/ENSMUSG00000025503/ENSMUSG00000032051	Hsd11b1/Taldo1/Fdx1	3
BP	GO:0046164	alcohol catabolic process	3/283	37/21335	0.012865289	0.095365646	ENSMUSG00000037797/ENSMUSG00000038641/ENSMUSG00000074207	Adh4/Akr1d1/Adh1	3
BP	GO:0071320	cellular response to cAMP	3/283	37/21335	0.012865289	0.095365646	ENSMUSG00000019256/ENSMUSG00000032051/ENSMUSG00000068798	Ahr/Fdx1/Rap1a	3
BP	GO:1903672	positive regulation of sprouting angiogenesis	3/283	37/21335	0.012865289	0.095365646	ENSMUSG00000002633/ENSMUSG00000023951/ENSMUSG00000066551	Shh/Vegfa/Hmgb1	3
BP	GO:0010594	regulation of endothelial cell migration	6/283	145/21335	0.012978442	0.096002301	ENSMUSG00000000049/ENSMUSG00000002633/ENSMUSG00000022676/ENSMUSG00000022877/ENSMUSG00000023951/ENSMUSG00000042677	Apoh/Shh/Snai2/Hrg/Vegfa/Zc3h12a	6
BP	GO:0009755	hormone-mediated signaling pathway	7/283	189/21335	0.013314106	0.098278755	ENSMUSG00000005268/ENSMUSG00000020889/ENSMUSG00000020893/ENSMUSG00000021775/ENSMUSG00000037583/ENSMUSG00000040359/ENSMUSG00000048154	Prlr/Nr1d1/Per1/Nr1d2/Nr0b2/Ufl1/Kmt2d	7
BP	GO:0006094	gluconeogenesis	4/283	69/21335	0.013351768	0.098350577	ENSMUSG00000004815/ENSMUSG00000020889/ENSMUSG00000030747/ENSMUSG00000055866	Dgkq/Nr1d1/Dgat2/Per2	4
BP	GO:0015718	monocarboxylic acid transport	6/283	146/21335	0.013388905	0.098418238	ENSMUSG00000020333/ENSMUSG00000020623/ENSMUSG00000020733/ENSMUSG00000020826/ENSMUSG00000021135/ENSMUSG00000023073	Acsl6/Map2k6/Slc9a3r1/Nos2/Slc10a1/Slc10a2	6
BP	GO:0007435	salivary gland morphogenesis	3/283	38/21335	0.013833568	0.10033558	ENSMUSG00000002633/ENSMUSG00000022676/ENSMUSG00000034101	Shh/Snai2/Ctnnd1	3
BP	GO:0009069	serine family amino acid metabolic process	3/283	38/21335	0.013833568	0.10033558	ENSMUSG00000021707/ENSMUSG00000028124/ENSMUSG00000039653	Dhfr/Gclm/Baat	3
BP	GO:0032781	positive regulation of ATPase activity	3/283	38/21335	0.013833568	0.10033558	ENSMUSG00000023070/ENSMUSG00000027012/ENSMUSG00000045730	Rgn/Dync1i2/Adrb2	3
BP	GO:0046885	regulation of hormone biosynthetic process	3/283	38/21335	0.013833568	0.10033558	ENSMUSG00000004815/ENSMUSG00000006724/ENSMUSG00000029167	Dgkq/Cyp27b1/Ppargc1a	3
BP	GO:0070849	response to epidermal growth factor	3/283	38/21335	0.013833568	0.10033558	ENSMUSG00000022676/ENSMUSG00000044786/ENSMUSG00000062209	Snai2/Zfp36/Erbb4	3
BP	GO:1905953	negative regulation of lipid localization	3/283	38/21335	0.013833568	0.10033558	ENSMUSG00000002633/ENSMUSG00000020189/ENSMUSG00000044254	Shh/Osbpl8/Pcsk9	3
BP	GO:1903706	regulation of hemopoiesis	11/283	384/21335	0.013981545	0.10033558	ENSMUSG00000002633/ENSMUSG00000006538/ENSMUSG00000023951/ENSMUSG00000026542/ENSMUSG00000041417/ENSMUSG00000044786/ENSMUSG00000056501/ENSMUSG00000060802/ENSMUSG00000066551/ENSMUSG00000066687/ENSMUSG00000074622	Shh/Ihh/Vegfa/Apcs/Pik3r1/Zfp36/Cebpb/B2m/Hmgb1/Zbtb16/Mafb	11
BP	GO:0006096	glycolytic process	4/283	70/21335	0.014017003	0.10033558	ENSMUSG00000020108/ENSMUSG00000029162/ENSMUSG00000029167/ENSMUSG00000041237	Ddit4/Khk/Ppargc1a/Pklr	4
BP	GO:0006544	glycine metabolic process	2/283	14/21335	0.014362151	0.10033558	ENSMUSG00000021707/ENSMUSG00000039653	Dhfr/Baat	2
BP	GO:0006662	glycerol ether metabolic process	2/283	14/21335	0.014362151	0.10033558	ENSMUSG00000025153/ENSMUSG00000060675	Fasn/Pla2g16	2
BP	GO:0009151	purine deoxyribonucleotide metabolic process	2/283	14/21335	0.014362151	0.10033558	ENSMUSG00000024782/ENSMUSG00000039197	Ak3/Adk	2
BP	GO:0010801	negative regulation of peptidyl-threonine phosphorylation	2/283	14/21335	0.014362151	0.10033558	ENSMUSG00000004815/ENSMUSG00000020108	Dgkq/Ddit4	2
BP	GO:0010875	positive regulation of cholesterol efflux	2/283	14/21335	0.014362151	0.10033558	ENSMUSG00000002588/ENSMUSG00000017754	Pon1/Pltp	2
BP	GO:0010896	regulation of triglyceride catabolic process	2/283	14/21335	0.014362151	0.10033558	ENSMUSG00000000049/ENSMUSG00000032193	Apoh/Ldlr	2
BP	GO:0018119	peptidyl-cysteine S-nitrosylation	2/283	14/21335	0.014362151	0.10033558	ENSMUSG00000020826/ENSMUSG00000045103	Nos2/Dmd	2
BP	GO:0021903	rostrocaudal neural tube patterning	2/283	14/21335	0.014362151	0.10033558	ENSMUSG00000002633/ENSMUSG00000031007	Shh/Atp6ap2	2
BP	GO:0030656	regulation of vitamin metabolic process	2/283	14/21335	0.014362151	0.10033558	ENSMUSG00000006724/ENSMUSG00000022676	Cyp27b1/Snai2	2
BP	GO:0030812	negative regulation of nucleotide catabolic process	2/283	14/21335	0.014362151	0.10033558	ENSMUSG00000020108/ENSMUSG00000029167	Ddit4/Ppargc1a	2
BP	GO:0034755	iron ion transmembrane transport	2/283	14/21335	0.014362151	0.10033558	ENSMUSG00000015653/ENSMUSG00000034248	Steap2/Slc25a37	2
BP	GO:0043129	surfactant homeostasis	2/283	14/21335	0.014362151	0.10033558	ENSMUSG00000023951/ENSMUSG00000062209	Vegfa/Erbb4	2
BP	GO:0044241	lipid digestion	2/283	14/21335	0.014362151	0.10033558	ENSMUSG00000023832/ENSMUSG00000032193	Acat2/Ldlr	2
BP	GO:0060736	prostate gland growth	2/283	14/21335	0.014362151	0.10033558	ENSMUSG00000002633/ENSMUSG00000005268	Shh/Prlr	2
BP	GO:0071850	mitotic cell cycle arrest	2/283	14/21335	0.014362151	0.10033558	ENSMUSG00000003031/ENSMUSG00000036390	Cdkn1b/Gadd45a	2
BP	GO:0098856	intestinal lipid absorption	2/283	14/21335	0.014362151	0.10033558	ENSMUSG00000023832/ENSMUSG00000032193	Acat2/Ldlr	2
BP	GO:1902306	negative regulation of sodium ion transmembrane transport	2/283	14/21335	0.014362151	0.10033558	ENSMUSG00000020733/ENSMUSG00000044254	Slc9a3r1/Pcsk9	2
BP	GO:0010469	regulation of signaling receptor activity	5/283	108/21335	0.014602205	0.101810621	ENSMUSG00000024873/ENSMUSG00000029167/ENSMUSG00000037541/ENSMUSG00000044254/ENSMUSG00000045730	Cnih2/Ppargc1a/Shank2/Pcsk9/Adrb2	5
BP	GO:0006757	ATP generation from ADP	4/283	71/21335	0.014702905	0.101924441	ENSMUSG00000020108/ENSMUSG00000029162/ENSMUSG00000029167/ENSMUSG00000041237	Ddit4/Khk/Ppargc1a/Pklr	4
BP	GO:0042733	embryonic digit morphogenesis	4/283	71/21335	0.014702905	0.101924441	ENSMUSG00000002633/ENSMUSG00000006538/ENSMUSG00000037169/ENSMUSG00000066687	Shh/Ihh/Mycn/Zbtb16	4
BP	GO:0030335	positive regulation of cell migration	13/283	492/21335	0.014726486	0.101924441	ENSMUSG00000002633/ENSMUSG00000022676/ENSMUSG00000023951/ENSMUSG00000026064/ENSMUSG00000026072/ENSMUSG00000029417/ENSMUSG00000029816/ENSMUSG00000035133/ENSMUSG00000041417/ENSMUSG00000042677/ENSMUSG00000061778/ENSMUSG00000062209/ENSMUSG00000066551	Shh/Snai2/Vegfa/Ptp4a1/Il1r1/Cxcl9/Gpnmb/Arhgap5/Pik3r1/Zc3h12a/Mospd2/Erbb4/Hmgb1	13
BP	GO:0009896	positive regulation of catabolic process	11/283	387/21335	0.01473432	0.101924441	ENSMUSG00000000049/ENSMUSG00000015337/ENSMUSG00000023070/ENSMUSG00000032193/ENSMUSG00000037706/ENSMUSG00000042677/ENSMUSG00000044254/ENSMUSG00000044786/ENSMUSG00000045730/ENSMUSG00000055782/ENSMUSG00000066551	Apoh/Endog/Rgn/Ldlr/Cd81/Zc3h12a/Pcsk9/Zfp36/Adrb2/Abcd2/Hmgb1	11
BP	GO:1903523	negative regulation of blood circulation	3/283	39/21335	0.014842202	0.1024694	ENSMUSG00000019256/ENSMUSG00000041417/ENSMUSG00000042677	Ahr/Pik3r1/Zc3h12a	3
BP	GO:0019319	hexose biosynthetic process	4/283	72/21335	0.015409671	0.105971582	ENSMUSG00000004815/ENSMUSG00000020889/ENSMUSG00000030747/ENSMUSG00000055866	Dgkq/Nr1d1/Dgat2/Per2	4
BP	GO:0044272	sulfur compound biosynthetic process	4/283	72/21335	0.015409671	0.105971582	ENSMUSG00000006494/ENSMUSG00000027605/ENSMUSG00000028124/ENSMUSG00000029735	Pdk1/Acss2/Gclm/Tpk1	4
BP	GO:0003018	vascular process in circulatory system	7/283	195/21335	0.015565633	0.106712799	ENSMUSG00000019256/ENSMUSG00000020826/ENSMUSG00000021670/ENSMUSG00000023951/ENSMUSG00000028124/ENSMUSG00000045730/ENSMUSG00000055866	Ahr/Nos2/Hmgcr/Vegfa/Gclm/Adrb2/Per2	7
BP	GO:0034767	positive regulation of ion transmembrane transport	6/283	151/21335	0.015578068	0.106712799	ENSMUSG00000020333/ENSMUSG00000023070/ENSMUSG00000040584/ENSMUSG00000045103/ENSMUSG00000045730/ENSMUSG00000046516	Acsl6/Rgn/Abcb1a/Dmd/Adrb2/Cox17	6
BP	GO:0044070	regulation of anion transport	5/283	110/21335	0.015697849	0.107116521	ENSMUSG00000020333/ENSMUSG00000020623/ENSMUSG00000040584/ENSMUSG00000055866/ENSMUSG00000079037	Acsl6/Map2k6/Abcb1a/Per2/Prnp	5
BP	GO:0050868	negative regulation of T cell activation	5/283	110/21335	0.015697849	0.107116521	ENSMUSG00000002633/ENSMUSG00000006538/ENSMUSG00000029816/ENSMUSG00000056501/ENSMUSG00000079037	Shh/Ihh/Gpnmb/Cebpb/Prnp	5
BP	GO:0072001	renal system development	9/283	290/21335	0.015749026	0.107257873	ENSMUSG00000002633/ENSMUSG00000019256/ENSMUSG00000023951/ENSMUSG00000025934/ENSMUSG00000029994/ENSMUSG00000030087/ENSMUSG00000034101/ENSMUSG00000044254/ENSMUSG00000066687	Shh/Ahr/Vegfa/Gsta3/Anxa4/Klf15/Ctnnd1/Pcsk9/Zbtb16	9
BP	GO:0050678	regulation of epithelial cell proliferation	10/283	340/21335	0.015818618	0.107523847	ENSMUSG00000000049/ENSMUSG00000002633/ENSMUSG00000003031/ENSMUSG00000006538/ENSMUSG00000020889/ENSMUSG00000022676/ENSMUSG00000023070/ENSMUSG00000023951/ENSMUSG00000044786/ENSMUSG00000062209	Apoh/Shh/Cdkn1b/Ihh/Nr1d1/Snai2/Rgn/Vegfa/Zfp36/Erbb4	10
BP	GO:0033344	cholesterol efflux	3/283	40/21335	0.015891379	0.107810301	ENSMUSG00000002588/ENSMUSG00000002633/ENSMUSG00000017754	Pon1/Shh/Pltp	3
BP	GO:0046324	regulation of glucose import	4/283	73/21335	0.016137489	0.108320746	ENSMUSG00000020189/ENSMUSG00000030087/ENSMUSG00000062209/ENSMUSG00000068798	Osbpl8/Klf15/Erbb4/Rap1a	4
BP	GO:0051051	negative regulation of transport	13/283	499/21335	0.016358638	0.108320746	ENSMUSG00000002633/ENSMUSG00000015291/ENSMUSG00000020538/ENSMUSG00000020733/ENSMUSG00000021670/ENSMUSG00000022663/ENSMUSG00000024873/ENSMUSG00000029994/ENSMUSG00000032010/ENSMUSG00000042677/ENSMUSG00000044254/ENSMUSG00000045294/ENSMUSG00000068798	Shh/Gdi1/Srebf1/Slc9a3r1/Hmgcr/Atg3/Cnih2/Anxa4/Usp2/Zc3h12a/Pcsk9/Insig1/Rap1a	13
BP	GO:0006098	pentose-phosphate shunt	2/283	15/21335	0.016428082	0.108320746	ENSMUSG00000016194/ENSMUSG00000025503	Hsd11b1/Taldo1	2
BP	GO:0006704	glucocorticoid biosynthetic process	2/283	15/21335	0.016428082	0.108320746	ENSMUSG00000004815/ENSMUSG00000016194	Dgkq/Hsd11b1	2
BP	GO:0009083	branched-chain amino acid catabolic process	2/283	15/21335	0.016428082	0.108320746	ENSMUSG00000021460/ENSMUSG00000029776	Auh/Hibadh	2
BP	GO:0015682	ferric iron transport	2/283	15/21335	0.016428082	0.108320746	ENSMUSG00000015653/ENSMUSG00000060802	Steap2/B2m	2
BP	GO:0017014	protein nitrosylation	2/283	15/21335	0.016428082	0.108320746	ENSMUSG00000020826/ENSMUSG00000045103	Nos2/Dmd	2
BP	GO:0032780	negative regulation of ATPase activity	2/283	15/21335	0.016428082	0.108320746	ENSMUSG00000023070/ENSMUSG00000053931	Rgn/Cnn3	2
BP	GO:0033089	positive regulation of T cell differentiation in thymus	2/283	15/21335	0.016428082	0.108320746	ENSMUSG00000002633/ENSMUSG00000006538	Shh/Ihh	2
BP	GO:0050872	white fat cell differentiation	2/283	15/21335	0.016428082	0.108320746	ENSMUSG00000022676/ENSMUSG00000055866	Snai2/Per2	2
BP	GO:0050930	induction of positive chemotaxis	2/283	15/21335	0.016428082	0.108320746	ENSMUSG00000023951/ENSMUSG00000066551	Vegfa/Hmgb1	2
BP	GO:0072337	modified amino acid transport	2/283	15/21335	0.016428082	0.108320746	ENSMUSG00000001436/ENSMUSG00000020733	Slc19a1/Slc9a3r1	2
BP	GO:0072512	trivalent inorganic cation transport	2/283	15/21335	0.016428082	0.108320746	ENSMUSG00000015653/ENSMUSG00000060802	Steap2/B2m	2
BP	GO:1900119	positive regulation of execution phase of apoptosis	2/283	15/21335	0.016428082	0.108320746	ENSMUSG00000015337/ENSMUSG00000042677	Endog/Zc3h12a	2
BP	GO:2001275	positive regulation of glucose import in response to insulin stimulus	2/283	15/21335	0.016428082	0.108320746	ENSMUSG00000020189/ENSMUSG00000030087	Osbpl8/Klf15	2
BP	GO:0050730	regulation of peptidyl-tyrosine phosphorylation	8/283	244/21335	0.016539281	0.108850109	ENSMUSG00000004815/ENSMUSG00000023951/ENSMUSG00000027947/ENSMUSG00000034101/ENSMUSG00000037706/ENSMUSG00000038751/ENSMUSG00000062209/ENSMUSG00000079037	Dgkq/Vegfa/Il6ra/Ctnnd1/Cd81/Ptk6/Erbb4/Prnp	8
BP	GO:0042866	pyruvate biosynthetic process	4/283	74/21335	0.016886539	0.110315494	ENSMUSG00000020108/ENSMUSG00000029162/ENSMUSG00000029167/ENSMUSG00000041237	Ddit4/Khk/Ppargc1a/Pklr	4
BP	GO:0010907	positive regulation of glucose metabolic process	3/283	41/21335	0.016981255	0.110315494	ENSMUSG00000023070/ENSMUSG00000030747/ENSMUSG00000066551	Rgn/Dgat2/Hmgb1	3
BP	GO:0032965	regulation of collagen biosynthetic process	3/283	41/21335	0.016981255	0.110315494	ENSMUSG00000006538/ENSMUSG00000027947/ENSMUSG00000068798	Ihh/Il6ra/Rap1a	3
BP	GO:0042181	ketone biosynthetic process	3/283	41/21335	0.016981255	0.110315494	ENSMUSG00000004815/ENSMUSG00000026784/ENSMUSG00000029167	Dgkq/Pdss1/Ppargc1a	3
BP	GO:0046638	positive regulation of alpha-beta T cell differentiation	3/283	41/21335	0.016981255	0.110315494	ENSMUSG00000002633/ENSMUSG00000006538/ENSMUSG00000066687	Shh/Ihh/Zbtb16	3
BP	GO:0047496	vesicle transport along microtubule	3/283	41/21335	0.016981255	0.110315494	ENSMUSG00000021824/ENSMUSG00000024873/ENSMUSG00000051412	Ap3m1/Cnih2/Vamp7	3
BP	GO:0098754	detoxification	3/283	41/21335	0.016981255	0.110315494	ENSMUSG00000021707/ENSMUSG00000023070/ENSMUSG00000025934	Dhfr/Rgn/Gsta3	3
BP	GO:0019693	ribose phosphate metabolic process	12/283	450/21335	0.017542481	0.113494623	ENSMUSG00000016194/ENSMUSG00000020108/ENSMUSG00000020826/ENSMUSG00000021670/ENSMUSG00000022814/ENSMUSG00000023951/ENSMUSG00000024782/ENSMUSG00000025503/ENSMUSG00000029162/ENSMUSG00000029167/ENSMUSG00000029246/ENSMUSG00000041237	Hsd11b1/Ddit4/Nos2/Hmgcr/Umps/Vegfa/Ak3/Taldo1/Khk/Ppargc1a/Ppat/Pklr	12
BP	GO:0048839	inner ear development	7/283	200/21335	0.017638698	0.113494623	ENSMUSG00000002633/ENSMUSG00000003031/ENSMUSG00000019906/ENSMUSG00000020733/ENSMUSG00000037169/ENSMUSG00000045294/ENSMUSG00000074622	Shh/Cdkn1b/Lin7a/Slc9a3r1/Mycn/Insig1/Mafb	7
BP	GO:0045682	regulation of epidermis development	4/283	75/21335	0.017656995	0.113494623	ENSMUSG00000006724/ENSMUSG00000037169/ENSMUSG00000042622/ENSMUSG00000044786	Cyp27b1/Mycn/Maff/Zfp36	4
BP	GO:0071347	cellular response to interleukin-1	4/283	75/21335	0.017656995	0.113494623	ENSMUSG00000026072/ENSMUSG00000042677/ENSMUSG00000056501/ENSMUSG00000064289	Il1r1/Zc3h12a/Cebpb/Tank	4
BP	GO:0098739	import across plasma membrane	4/283	75/21335	0.017656995	0.113494623	ENSMUSG00000015653/ENSMUSG00000022094/ENSMUSG00000055866/ENSMUSG00000079037	Steap2/Slc39a14/Per2/Prnp	4
BP	GO:0015980	energy derivation by oxidation of organic compounds	8/283	247/21335	0.017664031	0.113494623	ENSMUSG00000001891/ENSMUSG00000020889/ENSMUSG00000029162/ENSMUSG00000029167/ENSMUSG00000032114/ENSMUSG00000046794/ENSMUSG00000055866/ENSMUSG00000066551	Ugp2/Nr1d1/Khk/Ppargc1a/Slc37a4/Ppp1r3b/Per2/Hmgb1	8
BP	GO:0071902	positive regulation of protein serine/threonine kinase activity	9/283	296/21335	0.017746115	0.113814335	ENSMUSG00000003031/ENSMUSG00000020623/ENSMUSG00000023951/ENSMUSG00000028862/ENSMUSG00000031861/ENSMUSG00000036390/ENSMUSG00000037706/ENSMUSG00000045730/ENSMUSG00000052525	Cdkn1b/Map2k6/Vegfa/Map3k6/Lpar2/Gadd45a/Cd81/Adrb2/Spdya	9
BP	GO:0005978	glycogen biosynthetic process	3/283	42/21335	0.018111955	0.115112265	ENSMUSG00000020889/ENSMUSG00000046794/ENSMUSG00000055866	Nr1d1/Ppp1r3b/Per2	3
BP	GO:0007431	salivary gland development	3/283	42/21335	0.018111955	0.115112265	ENSMUSG00000002633/ENSMUSG00000022676/ENSMUSG00000034101	Shh/Snai2/Ctnnd1	3
BP	GO:0009250	glucan biosynthetic process	3/283	42/21335	0.018111955	0.115112265	ENSMUSG00000020889/ENSMUSG00000046794/ENSMUSG00000055866	Nr1d1/Ppp1r3b/Per2	3
BP	GO:0032881	regulation of polysaccharide metabolic process	3/283	42/21335	0.018111955	0.115112265	ENSMUSG00000029162/ENSMUSG00000046794/ENSMUSG00000066551	Khk/Ppp1r3b/Hmgb1	3
BP	GO:0090311	regulation of protein deacetylation	3/283	42/21335	0.018111955	0.115112265	ENSMUSG00000020538/ENSMUSG00000020593/ENSMUSG00000023951	Srebf1/Lpin1/Vegfa	3
BP	GO:0043401	steroid hormone mediated signaling pathway	6/283	157/21335	0.018518057	0.11616418	ENSMUSG00000020889/ENSMUSG00000020893/ENSMUSG00000021775/ENSMUSG00000037583/ENSMUSG00000040359/ENSMUSG00000048154	Nr1d1/Per1/Nr1d2/Nr0b2/Ufl1/Kmt2d	6
BP	GO:0010566	regulation of ketone biosynthetic process	2/283	16/21335	0.018612407	0.11616418	ENSMUSG00000004815/ENSMUSG00000029167	Dgkq/Ppargc1a	2
BP	GO:0032310	prostaglandin secretion	2/283	16/21335	0.018612407	0.11616418	ENSMUSG00000020623/ENSMUSG00000020826	Map2k6/Nos2	2
BP	GO:0042559	pteridine-containing compound biosynthetic process	2/283	16/21335	0.018612407	0.11616418	ENSMUSG00000020098/ENSMUSG00000021707	Pcbd1/Dhfr	2
BP	GO:0045019	negative regulation of nitric oxide biosynthetic process	2/283	16/21335	0.018612407	0.11616418	ENSMUSG00000023070/ENSMUSG00000042677	Rgn/Zc3h12a	2
BP	GO:0048875	chemical homeostasis within a tissue	2/283	16/21335	0.018612407	0.11616418	ENSMUSG00000023951/ENSMUSG00000062209	Vegfa/Erbb4	2
BP	GO:0060416	response to growth hormone	2/283	16/21335	0.018612407	0.11616418	ENSMUSG00000014226/ENSMUSG00000041417	Cacybp/Pik3r1	2
BP	GO:1904406	negative regulation of nitric oxide metabolic process	2/283	16/21335	0.018612407	0.11616418	ENSMUSG00000023070/ENSMUSG00000042677	Rgn/Zc3h12a	2
BP	GO:2001170	negative regulation of ATP biosynthetic process	2/283	16/21335	0.018612407	0.11616418	ENSMUSG00000020108/ENSMUSG00000029167	Ddit4/Ppargc1a	2
BP	GO:0035690	cellular response to drug	10/283	349/21335	0.018613404	0.11616418	ENSMUSG00000004038/ENSMUSG00000015337/ENSMUSG00000019256/ENSMUSG00000020108/ENSMUSG00000020826/ENSMUSG00000032051/ENSMUSG00000042677/ENSMUSG00000047757/ENSMUSG00000068798/ENSMUSG00000079037	Gstm3/Endog/Ahr/Ddit4/Nos2/Fdx1/Zc3h12a/Fancb/Rap1a/Prnp	10
BP	GO:0001889	liver development	5/283	115/21335	0.018673367	0.11616418	ENSMUSG00000019256/ENSMUSG00000027676/ENSMUSG00000029482/ENSMUSG00000044254/ENSMUSG00000056501	Ahr/Ccdc39/Aacs/Pcsk9/Cebpb	5
BP	GO:0006754	ATP biosynthetic process	5/283	115/21335	0.018673367	0.11616418	ENSMUSG00000020108/ENSMUSG00000024782/ENSMUSG00000029162/ENSMUSG00000029167/ENSMUSG00000041237	Ddit4/Ak3/Khk/Ppargc1a/Pklr	5
BP	GO:0031952	regulation of protein autophosphorylation	3/283	43/21335	0.019283579	0.119537819	ENSMUSG00000023951/ENSMUSG00000029816/ENSMUSG00000034101	Vegfa/Gpnmb/Ctnnd1	3
BP	GO:1901031	regulation of response to reactive oxygen species	3/283	43/21335	0.019283579	0.119537819	ENSMUSG00000015337/ENSMUSG00000021707/ENSMUSG00000023070	Endog/Dhfr/Rgn	3
BP	GO:0098656	anion transmembrane transport	7/283	204/21335	0.019431735	0.12024453	ENSMUSG00000001436/ENSMUSG00000020333/ENSMUSG00000032114/ENSMUSG00000040584/ENSMUSG00000055866/ENSMUSG00000071253/ENSMUSG00000079037	Slc19a1/Acsl6/Slc37a4/Abcb1a/Per2/Slc25a16/Prnp	7
BP	GO:0007517	muscle organ development	11/283	404/21335	0.019591128	0.12101818	ENSMUSG00000002633/ENSMUSG00000003949/ENSMUSG00000021670/ENSMUSG00000021775/ENSMUSG00000031431/ENSMUSG00000032010/ENSMUSG00000042622/ENSMUSG00000045103/ENSMUSG00000045730/ENSMUSG00000059743/ENSMUSG00000062209	Shh/Hlf/Hmgcr/Nr1d2/Tsc22d3/Usp2/Maff/Dmd/Adrb2/Fdps/Erbb4	11
BP	GO:0015672	monovalent inorganic cation transport	12/283	458/21335	0.019824071	0.122242648	ENSMUSG00000003031/ENSMUSG00000020733/ENSMUSG00000020893/ENSMUSG00000021135/ENSMUSG00000023073/ENSMUSG00000028238/ENSMUSG00000028420/ENSMUSG00000044254/ENSMUSG00000045103/ENSMUSG00000045730/ENSMUSG00000046516/ENSMUSG00000079037	Cdkn1b/Slc9a3r1/Per1/Slc10a1/Slc10a2/Atp6v0d2/Tmem38b/Pcsk9/Dmd/Adrb2/Cox17/Prnp	12
BP	GO:0010923	negative regulation of phosphatase activity	4/283	78/21335	0.020098403	0.12371762	ENSMUSG00000021209/ENSMUSG00000021621/ENSMUSG00000023070/ENSMUSG00000026779	Ppp4r4/Zcchc9/Rgn/Mastl	4
BP	GO:0043124	negative regulation of I-kappaB kinase/NF-kappaB signaling	3/283	44/21335	0.020496196	0.125008306	ENSMUSG00000020893/ENSMUSG00000042677/ENSMUSG00000064289	Per1/Zc3h12a/Tank	3
BP	GO:0016485	protein processing	8/283	254/21335	0.020500547	0.125008306	ENSMUSG00000000049/ENSMUSG00000002633/ENSMUSG00000006538/ENSMUSG00000025076/ENSMUSG00000031007/ENSMUSG00000031138/ENSMUSG00000034101/ENSMUSG00000044254	Apoh/Shh/Ihh/Casp7/Atp6ap2/F9/Ctnnd1/Pcsk9	8
BP	GO:0061008	hepaticobiliary system development	5/283	118/21335	0.020625553	0.125008306	ENSMUSG00000019256/ENSMUSG00000027676/ENSMUSG00000029482/ENSMUSG00000044254/ENSMUSG00000056501	Ahr/Ccdc39/Aacs/Pcsk9/Cebpb	5
BP	GO:1903038	negative regulation of leukocyte cell-cell adhesion	5/283	118/21335	0.020625553	0.125008306	ENSMUSG00000002633/ENSMUSG00000006538/ENSMUSG00000029816/ENSMUSG00000056501/ENSMUSG00000079037	Shh/Ihh/Gpnmb/Cebpb/Prnp	5
BP	GO:0030879	mammary gland development	6/283	161/21335	0.020676346	0.125008306	ENSMUSG00000005268/ENSMUSG00000023951/ENSMUSG00000025153/ENSMUSG00000035133/ENSMUSG00000056501/ENSMUSG00000062209	Prlr/Vegfa/Fasn/Arhgap5/Cebpb/Erbb4	6
BP	GO:0006085	acetyl-CoA biosynthetic process	2/283	17/21335	0.020911642	0.125008306	ENSMUSG00000006494/ENSMUSG00000027605	Pdk1/Acss2	2
BP	GO:0006700	C21-steroid hormone biosynthetic process	2/283	17/21335	0.020911642	0.125008306	ENSMUSG00000004815/ENSMUSG00000029167	Dgkq/Ppargc1a	2
BP	GO:0006743	ubiquinone metabolic process	2/283	17/21335	0.020911642	0.125008306	ENSMUSG00000021670/ENSMUSG00000026784	Hmgcr/Pdss1	2
BP	GO:0009147	pyrimidine nucleoside triphosphate metabolic process	2/283	17/21335	0.020911642	0.125008306	ENSMUSG00000024782/ENSMUSG00000027203	Ak3/Dut	2
BP	GO:0009218	pyrimidine ribonucleotide metabolic process	2/283	17/21335	0.020911642	0.125008306	ENSMUSG00000022814/ENSMUSG00000024782	Umps/Ak3	2
BP	GO:0010766	negative regulation of sodium ion transport	2/283	17/21335	0.020911642	0.125008306	ENSMUSG00000020733/ENSMUSG00000044254	Slc9a3r1/Pcsk9	2
BP	GO:0034143	regulation of toll-like receptor 4 signaling pathway	2/283	17/21335	0.020911642	0.125008306	ENSMUSG00000020889/ENSMUSG00000066551	Nr1d1/Hmgb1	2
BP	GO:0034312	diol biosynthetic process	2/283	17/21335	0.020911642	0.125008306	ENSMUSG00000020098/ENSMUSG00000021707	Pcbd1/Dhfr	2
BP	GO:0046339	diacylglycerol metabolic process	2/283	17/21335	0.020911642	0.125008306	ENSMUSG00000004815/ENSMUSG00000030747	Dgkq/Dgat2	2
BP	GO:0048490	anterograde synaptic vesicle transport	2/283	17/21335	0.020911642	0.125008306	ENSMUSG00000021824/ENSMUSG00000024873	Ap3m1/Cnih2	2
BP	GO:0099514	synaptic vesicle cytoskeletal transport	2/283	17/21335	0.020911642	0.125008306	ENSMUSG00000021824/ENSMUSG00000024873	Ap3m1/Cnih2	2
BP	GO:0099517	synaptic vesicle transport along microtubule	2/283	17/21335	0.020911642	0.125008306	ENSMUSG00000021824/ENSMUSG00000024873	Ap3m1/Cnih2	2
BP	GO:0009914	hormone transport	10/283	357/21335	0.021388859	0.127644362	ENSMUSG00000020538/ENSMUSG00000020826/ENSMUSG00000020889/ENSMUSG00000021670/ENSMUSG00000029482/ENSMUSG00000037583/ENSMUSG00000040584/ENSMUSG00000051412/ENSMUSG00000055866/ENSMUSG00000061601	Srebf1/Nos2/Nr1d1/Hmgcr/Aacs/Nr0b2/Abcb1a/Vamp7/Per2/Pclo	10
BP	GO:0006111	regulation of gluconeogenesis	3/283	45/21335	0.02174985	0.129360172	ENSMUSG00000004815/ENSMUSG00000020889/ENSMUSG00000030747	Dgkq/Nr1d1/Dgat2	3
BP	GO:0060612	adipose tissue development	3/283	45/21335	0.02174985	0.129360172	ENSMUSG00000029167/ENSMUSG00000030747/ENSMUSG00000060675	Ppargc1a/Dgat2/Pla2g16	3
BP	GO:0048489	synaptic vesicle transport	5/283	120/21335	0.02199839	0.130397865	ENSMUSG00000019906/ENSMUSG00000021824/ENSMUSG00000024873/ENSMUSG00000061601/ENSMUSG00000068798	Lin7a/Ap3m1/Cnih2/Pclo/Rap1a	5
BP	GO:0097480	establishment of synaptic vesicle localization	5/283	120/21335	0.02199839	0.130397865	ENSMUSG00000019906/ENSMUSG00000021824/ENSMUSG00000024873/ENSMUSG00000061601/ENSMUSG00000068798	Lin7a/Ap3m1/Cnih2/Pclo/Rap1a	5
BP	GO:2000146	negative regulation of cell motility	8/283	258/21335	0.022259549	0.131724154	ENSMUSG00000000049/ENSMUSG00000002633/ENSMUSG00000020189/ENSMUSG00000020733/ENSMUSG00000022877/ENSMUSG00000023070/ENSMUSG00000029167/ENSMUSG00000062209	Apoh/Shh/Osbpl8/Slc9a3r1/Hrg/Rgn/Ppargc1a/Erbb4	8
BP	GO:0002695	negative regulation of leukocyte activation	6/283	164/21335	0.022402841	0.132127978	ENSMUSG00000002633/ENSMUSG00000006538/ENSMUSG00000029816/ENSMUSG00000032193/ENSMUSG00000056501/ENSMUSG00000079037	Shh/Ihh/Gpnmb/Ldlr/Cebpb/Prnp	6
BP	GO:0042129	regulation of T cell proliferation	6/283	164/21335	0.022402841	0.132127978	ENSMUSG00000002633/ENSMUSG00000006538/ENSMUSG00000029816/ENSMUSG00000039197/ENSMUSG00000056501/ENSMUSG00000079037	Shh/Ihh/Gpnmb/Adk/Cebpb/Prnp	6
BP	GO:0007215	glutamate receptor signaling pathway	4/283	81/21335	0.022737935	0.133880051	ENSMUSG00000024873/ENSMUSG00000029167/ENSMUSG00000037541/ENSMUSG00000045730	Cnih2/Ppargc1a/Shank2/Adrb2	4
BP	GO:0010712	regulation of collagen metabolic process	3/283	46/21335	0.023044559	0.134619829	ENSMUSG00000006538/ENSMUSG00000027947/ENSMUSG00000068798	Ihh/Il6ra/Rap1a	3
BP	GO:0045646	regulation of erythrocyte differentiation	3/283	46/21335	0.023044559	0.134619829	ENSMUSG00000044786/ENSMUSG00000060802/ENSMUSG00000074622	Zfp36/B2m/Mafb	3
BP	GO:0005980	glycogen catabolic process	2/283	18/21335	0.023322379	0.134619829	ENSMUSG00000046794/ENSMUSG00000066551	Ppp1r3b/Hmgb1	2
BP	GO:0006825	copper ion transport	2/283	18/21335	0.023322379	0.134619829	ENSMUSG00000015653/ENSMUSG00000046516	Steap2/Cox17	2
BP	GO:0009251	glucan catabolic process	2/283	18/21335	0.023322379	0.134619829	ENSMUSG00000046794/ENSMUSG00000066551	Ppp1r3b/Hmgb1	2
BP	GO:0018904	ether metabolic process	2/283	18/21335	0.023322379	0.134619829	ENSMUSG00000025153/ENSMUSG00000060675	Fasn/Pla2g16	2
BP	GO:0034111	negative regulation of homotypic cell-cell adhesion	2/283	18/21335	0.023322379	0.134619829	ENSMUSG00000030342/ENSMUSG00000045730	Cd9/Adrb2	2
BP	GO:0045475	locomotor rhythm	2/283	18/21335	0.023322379	0.134619829	ENSMUSG00000032010/ENSMUSG00000038550	Usp2/Ciart	2
BP	GO:0046321	positive regulation of fatty acid oxidation	2/283	18/21335	0.023322379	0.134619829	ENSMUSG00000029167/ENSMUSG00000055782	Ppargc1a/Abcd2	2
BP	GO:0048712	negative regulation of astrocyte differentiation	2/283	18/21335	0.023322379	0.134619829	ENSMUSG00000032193/ENSMUSG00000037169	Ldlr/Mycn	2
BP	GO:0051195	negative regulation of cofactor metabolic process	2/283	18/21335	0.023322379	0.134619829	ENSMUSG00000020108/ENSMUSG00000029167	Ddit4/Ppargc1a	2
BP	GO:0060841	venous blood vessel development	2/283	18/21335	0.023322379	0.134619829	ENSMUSG00000019256/ENSMUSG00000023951	Ahr/Vegfa	2
BP	GO:1904659	glucose transmembrane transport	5/283	122/21335	0.023429286	0.135015575	ENSMUSG00000020189/ENSMUSG00000027690/ENSMUSG00000030087/ENSMUSG00000062209/ENSMUSG00000068798	Osbpl8/Slc2a2/Klf15/Erbb4/Rap1a	5
BP	GO:0032642	regulation of chemokine production	4/283	82/21335	0.023662415	0.135749326	ENSMUSG00000022676/ENSMUSG00000027947/ENSMUSG00000032114/ENSMUSG00000066551	Snai2/Il6ra/Slc37a4/Hmgb1	4
BP	GO:0035304	regulation of protein dephosphorylation	4/283	82/21335	0.023662415	0.135749326	ENSMUSG00000021209/ENSMUSG00000023070/ENSMUSG00000026779/ENSMUSG00000036810	Ppp4r4/Rgn/Mastl/Cnep1r1	4
BP	GO:0071900	regulation of protein serine/threonine kinase activity	11/283	416/21335	0.023672277	0.135749326	ENSMUSG00000003031/ENSMUSG00000020623/ENSMUSG00000021670/ENSMUSG00000023951/ENSMUSG00000024427/ENSMUSG00000028862/ENSMUSG00000031861/ENSMUSG00000036390/ENSMUSG00000037706/ENSMUSG00000045730/ENSMUSG00000052525	Cdkn1b/Map2k6/Hmgcr/Vegfa/Spry4/Map3k6/Lpar2/Gadd45a/Cd81/Adrb2/Spdya	11
BP	GO:0006814	sodium ion transport	7/283	213/21335	0.023924802	0.136974353	ENSMUSG00000020733/ENSMUSG00000020893/ENSMUSG00000021135/ENSMUSG00000023073/ENSMUSG00000044254/ENSMUSG00000045103/ENSMUSG00000045730	Slc9a3r1/Per1/Slc10a1/Slc10a2/Pcsk9/Dmd/Adrb2	7
BP	GO:0009749	response to glucose	6/283	167/21335	0.024223989	0.138014023	ENSMUSG00000020538/ENSMUSG00000020889/ENSMUSG00000021670/ENSMUSG00000029162/ENSMUSG00000029482/ENSMUSG00000037583	Srebf1/Nr1d1/Hmgcr/Khk/Aacs/Nr0b2	6
BP	GO:0043433	negative regulation of DNA binding transcription factor activity	6/283	167/21335	0.024223989	0.138014023	ENSMUSG00000029994/ENSMUSG00000030103/ENSMUSG00000037583/ENSMUSG00000040359/ENSMUSG00000042677/ENSMUSG00000079037	Anxa4/Bhlhe40/Nr0b2/Ufl1/Zc3h12a/Prnp	6
BP	GO:0097164	ammonium ion metabolic process	6/283	167/21335	0.024223989	0.138014023	ENSMUSG00000002588/ENSMUSG00000025464/ENSMUSG00000027792/ENSMUSG00000032193/ENSMUSG00000033715/ENSMUSG00000054757	Pon1/Paox/Bche/Ldlr/Akr1c14/Akr1c20	6
BP	GO:0051055	negative regulation of lipid biosynthetic process	3/283	47/21335	0.024380316	0.138680278	ENSMUSG00000006724/ENSMUSG00000022676/ENSMUSG00000045294	Cyp27b1/Snai2/Insig1	3
BP	GO:0030324	lung development	7/283	214/21335	0.024464587	0.138935181	ENSMUSG00000002633/ENSMUSG00000016194/ENSMUSG00000023951/ENSMUSG00000027676/ENSMUSG00000037169/ENSMUSG00000058454/ENSMUSG00000066551	Shh/Hsd11b1/Vegfa/Ccdc39/Mycn/Dhcr7/Hmgb1	7
BP	GO:0030072	peptide hormone secretion	8/283	263/21335	0.024605004	0.139507597	ENSMUSG00000020538/ENSMUSG00000020826/ENSMUSG00000020889/ENSMUSG00000021670/ENSMUSG00000029482/ENSMUSG00000037583/ENSMUSG00000055866/ENSMUSG00000061601	Srebf1/Nos2/Nr1d1/Hmgcr/Aacs/Nr0b2/Per2/Pclo	8
BP	GO:0022412	cellular process involved in reproduction in multicellular organism	10/283	366/21335	0.0248589	0.140608697	ENSMUSG00000006538/ENSMUSG00000007646/ENSMUSG00000022442/ENSMUSG00000026779/ENSMUSG00000030342/ENSMUSG00000033644/ENSMUSG00000034329/ENSMUSG00000048154/ENSMUSG00000052525/ENSMUSG00000066687	Ihh/Rad51c/Ttll1/Mastl/Cd9/Piwil2/Brip1/Kmt2d/Spdya/Zbtb16	10
BP	GO:0007586	digestion	5/283	124/21335	0.024919008	0.140608697	ENSMUSG00000023832/ENSMUSG00000032193/ENSMUSG00000038641/ENSMUSG00000040584/ENSMUSG00000049493	Acat2/Ldlr/Akr1d1/Abcb1a/Pls1	5
BP	GO:0008645	hexose transmembrane transport	5/283	124/21335	0.024919008	0.140608697	ENSMUSG00000020189/ENSMUSG00000027690/ENSMUSG00000030087/ENSMUSG00000062209/ENSMUSG00000068798	Osbpl8/Slc2a2/Klf15/Erbb4/Rap1a	5
BP	GO:0045833	negative regulation of lipid metabolic process	4/283	84/21335	0.025579008	0.141945604	ENSMUSG00000006724/ENSMUSG00000022676/ENSMUSG00000030747/ENSMUSG00000045294	Cyp27b1/Snai2/Dgat2/Insig1	4
BP	GO:0002762	negative regulation of myeloid leukocyte differentiation	3/283	48/21335	0.02575709	0.141945604	ENSMUSG00000026542/ENSMUSG00000041417/ENSMUSG00000074622	Apcs/Pik3r1/Mafb	3
BP	GO:0043666	regulation of phosphoprotein phosphatase activity	3/283	48/21335	0.02575709	0.141945604	ENSMUSG00000021209/ENSMUSG00000023070/ENSMUSG00000026779	Ppp4r4/Rgn/Mastl	3
BP	GO:0048662	negative regulation of smooth muscle cell proliferation	3/283	48/21335	0.02575709	0.141945604	ENSMUSG00000003031/ENSMUSG00000029167/ENSMUSG00000041417	Cdkn1b/Ppargc1a/Pik3r1	3
BP	GO:0098659	inorganic cation import across plasma membrane	3/283	48/21335	0.02575709	0.141945604	ENSMUSG00000015653/ENSMUSG00000022094/ENSMUSG00000079037	Steap2/Slc39a14/Prnp	3
BP	GO:0099518	vesicle cytoskeletal trafficking	3/283	48/21335	0.02575709	0.141945604	ENSMUSG00000021824/ENSMUSG00000024873/ENSMUSG00000051412	Ap3m1/Cnih2/Vamp7	3
BP	GO:0099587	inorganic ion import across plasma membrane	3/283	48/21335	0.02575709	0.141945604	ENSMUSG00000015653/ENSMUSG00000022094/ENSMUSG00000079037	Steap2/Slc39a14/Prnp	3
BP	GO:0006089	lactate metabolic process	2/283	19/21335	0.025841276	0.141945604	ENSMUSG00000032114/ENSMUSG00000055866	Slc37a4/Per2	2
BP	GO:0006525	arginine metabolic process	2/283	19/21335	0.025841276	0.141945604	ENSMUSG00000020826/ENSMUSG00000031173	Nos2/Otc	2
BP	GO:0008209	androgen metabolic process	2/283	19/21335	0.025841276	0.141945604	ENSMUSG00000002633/ENSMUSG00000038641	Shh/Akr1d1	2
BP	GO:0009081	branched-chain amino acid metabolic process	2/283	19/21335	0.025841276	0.141945604	ENSMUSG00000021460/ENSMUSG00000029776	Auh/Hibadh	2
BP	GO:0010155	regulation of proton transport	2/283	19/21335	0.025841276	0.141945604	ENSMUSG00000020733/ENSMUSG00000046516	Slc9a3r1/Cox17	2
BP	GO:0035493	SNARE complex assembly	2/283	19/21335	0.025841276	0.141945604	ENSMUSG00000030337/ENSMUSG00000051412	Vamp1/Vamp7	2
BP	GO:0044247	cellular polysaccharide catabolic process	2/283	19/21335	0.025841276	0.141945604	ENSMUSG00000046794/ENSMUSG00000066551	Ppp1r3b/Hmgb1	2
BP	GO:0051770	positive regulation of nitric-oxide synthase biosynthetic process	2/283	19/21335	0.025841276	0.141945604	ENSMUSG00000020572/ENSMUSG00000020623	Nampt/Map2k6	2
BP	GO:1900409	positive regulation of cellular response to oxidative stress	2/283	19/21335	0.025841276	0.141945604	ENSMUSG00000015337/ENSMUSG00000023070	Endog/Rgn	2
BP	GO:2000193	positive regulation of fatty acid transport	2/283	19/21335	0.025841276	0.141945604	ENSMUSG00000020333/ENSMUSG00000020623	Acsl6/Map2k6	2
BP	GO:0030323	respiratory tube development	7/283	217/21335	0.026134037	0.142927	ENSMUSG00000002633/ENSMUSG00000016194/ENSMUSG00000023951/ENSMUSG00000027676/ENSMUSG00000037169/ENSMUSG00000058454/ENSMUSG00000066551	Shh/Hsd11b1/Vegfa/Ccdc39/Mycn/Dhcr7/Hmgb1	7
BP	GO:0009746	response to hexose	6/283	170/21335	0.026141718	0.142927	ENSMUSG00000020538/ENSMUSG00000020889/ENSMUSG00000021670/ENSMUSG00000029162/ENSMUSG00000029482/ENSMUSG00000037583	Srebf1/Nr1d1/Hmgcr/Khk/Aacs/Nr0b2	6
BP	GO:0050880	regulation of blood vessel size	6/283	170/21335	0.026141718	0.142927	ENSMUSG00000019256/ENSMUSG00000020826/ENSMUSG00000021670/ENSMUSG00000028124/ENSMUSG00000045730/ENSMUSG00000055866	Ahr/Nos2/Hmgcr/Gclm/Adrb2/Per2	6
BP	GO:0009206	purine ribonucleoside triphosphate biosynthetic process	5/283	126/21335	0.026468276	0.144264395	ENSMUSG00000020108/ENSMUSG00000024782/ENSMUSG00000029162/ENSMUSG00000029167/ENSMUSG00000041237	Ddit4/Ak3/Khk/Ppargc1a/Pklr	5
BP	GO:0015749	monosaccharide transmembrane transport	5/283	126/21335	0.026468276	0.144264395	ENSMUSG00000020189/ENSMUSG00000027690/ENSMUSG00000030087/ENSMUSG00000062209/ENSMUSG00000068798	Osbpl8/Slc2a2/Klf15/Erbb4/Rap1a	5
BP	GO:0070372	regulation of ERK1 and ERK2 cascade	9/283	318/21335	0.026659008	0.145079393	ENSMUSG00000020733/ENSMUSG00000021670/ENSMUSG00000023951/ENSMUSG00000024427/ENSMUSG00000029816/ENSMUSG00000045103/ENSMUSG00000062209/ENSMUSG00000066551/ENSMUSG00000068798	Slc9a3r1/Hmgcr/Vegfa/Spry4/Gpnmb/Dmd/Erbb4/Hmgb1/Rap1a	9
BP	GO:0090276	regulation of peptide hormone secretion	7/283	218/21335	0.026707392	0.145118407	ENSMUSG00000020538/ENSMUSG00000020826/ENSMUSG00000020889/ENSMUSG00000021670/ENSMUSG00000029482/ENSMUSG00000037583/ENSMUSG00000055866	Srebf1/Nos2/Nr1d1/Hmgcr/Aacs/Nr0b2/Per2	7
BP	GO:0034284	response to monosaccharide	6/283	171/21335	0.02680274	0.145188379	ENSMUSG00000020538/ENSMUSG00000020889/ENSMUSG00000021670/ENSMUSG00000029162/ENSMUSG00000029482/ENSMUSG00000037583	Srebf1/Nr1d1/Hmgcr/Khk/Aacs/Nr0b2	6
BP	GO:0035150	regulation of tube size	6/283	171/21335	0.02680274	0.145188379	ENSMUSG00000019256/ENSMUSG00000020826/ENSMUSG00000021670/ENSMUSG00000028124/ENSMUSG00000045730/ENSMUSG00000055866	Ahr/Nos2/Hmgcr/Gclm/Adrb2/Per2	6
BP	GO:0032964	collagen biosynthetic process	3/283	49/21335	0.027174827	0.146752399	ENSMUSG00000006538/ENSMUSG00000027947/ENSMUSG00000068798	Ihh/Il6ra/Rap1a	3
BP	GO:2000649	regulation of sodium ion transmembrane transporter activity	3/283	49/21335	0.027174827	0.146752399	ENSMUSG00000020733/ENSMUSG00000044254/ENSMUSG00000045103	Slc9a3r1/Pcsk9/Dmd	3
BP	GO:0006165	nucleoside diphosphate phosphorylation	4/283	86/21335	0.027586433	0.148066816	ENSMUSG00000020108/ENSMUSG00000029162/ENSMUSG00000029167/ENSMUSG00000041237	Ddit4/Khk/Ppargc1a/Pklr	4
BP	GO:0031016	pancreas development	4/283	86/21335	0.027586433	0.148066816	ENSMUSG00000002633/ENSMUSG00000006538/ENSMUSG00000027676/ENSMUSG00000027947	Shh/Ihh/Ccdc39/Il6ra	4
BP	GO:0032602	chemokine production	4/283	86/21335	0.027586433	0.148066816	ENSMUSG00000022676/ENSMUSG00000027947/ENSMUSG00000032114/ENSMUSG00000066551	Snai2/Il6ra/Slc37a4/Hmgb1	4
BP	GO:0051289	protein homotetramerization	4/283	86/21335	0.027586433	0.148066816	ENSMUSG00000020098/ENSMUSG00000025574/ENSMUSG00000029246/ENSMUSG00000053279	Pcbd1/Tk1/Ppat/Aldh1a1	4
BP	GO:0048568	embryonic organ development	12/283	483/21335	0.028387345	0.149145061	ENSMUSG00000002633/ENSMUSG00000006538/ENSMUSG00000019256/ENSMUSG00000020733/ENSMUSG00000023951/ENSMUSG00000027676/ENSMUSG00000031349/ENSMUSG00000037169/ENSMUSG00000045294/ENSMUSG00000053279/ENSMUSG00000056501/ENSMUSG00000074622	Shh/Ihh/Ahr/Slc9a3r1/Vegfa/Ccdc39/Nsdhl/Mycn/Insig1/Aldh1a1/Cebpb/Mafb	12
BP	GO:0002834	regulation of response to tumor cell	2/283	20/21335	0.028465061	0.149145061	ENSMUSG00000022877/ENSMUSG00000066551	Hrg/Hmgb1	2
BP	GO:0002837	regulation of immune response to tumor cell	2/283	20/21335	0.028465061	0.149145061	ENSMUSG00000022877/ENSMUSG00000066551	Hrg/Hmgb1	2
BP	GO:0010039	response to iron ion	2/283	20/21335	0.028465061	0.149145061	ENSMUSG00000022877/ENSMUSG00000060802	Hrg/B2m	2
BP	GO:0015732	prostaglandin transport	2/283	20/21335	0.028465061	0.149145061	ENSMUSG00000020623/ENSMUSG00000020826	Map2k6/Nos2	2
BP	GO:0016137	glycoside metabolic process	2/283	20/21335	0.028465061	0.149145061	ENSMUSG00000033715/ENSMUSG00000054757	Akr1c14/Akr1c20	2
BP	GO:0019430	removal of superoxide radicals	2/283	20/21335	0.028465061	0.149145061	ENSMUSG00000021707/ENSMUSG00000023070	Dhfr/Rgn	2
BP	GO:0034368	protein-lipid complex remodeling	2/283	20/21335	0.028465061	0.149145061	ENSMUSG00000017754/ENSMUSG00000053846	Pltp/Lipg	2
BP	GO:0034369	plasma lipoprotein particle remodeling	2/283	20/21335	0.028465061	0.149145061	ENSMUSG00000017754/ENSMUSG00000053846	Pltp/Lipg	2
BP	GO:0035384	thioester biosynthetic process	2/283	20/21335	0.028465061	0.149145061	ENSMUSG00000006494/ENSMUSG00000027605	Pdk1/Acss2	2
BP	GO:0042730	fibrinolysis	2/283	20/21335	0.028465061	0.149145061	ENSMUSG00000000049/ENSMUSG00000022877	Apoh/Hrg	2
BP	GO:0048557	embryonic digestive tract morphogenesis	2/283	20/21335	0.028465061	0.149145061	ENSMUSG00000002633/ENSMUSG00000006538	Shh/Ihh	2
BP	GO:0051156	glucose 6-phosphate metabolic process	2/283	20/21335	0.028465061	0.149145061	ENSMUSG00000016194/ENSMUSG00000025503	Hsd11b1/Taldo1	2
BP	GO:0071616	acyl-CoA biosynthetic process	2/283	20/21335	0.028465061	0.149145061	ENSMUSG00000006494/ENSMUSG00000027605	Pdk1/Acss2	2
BP	GO:0090330	regulation of platelet aggregation	2/283	20/21335	0.028465061	0.149145061	ENSMUSG00000030342/ENSMUSG00000045730	Cd9/Adrb2	2
BP	GO:2000310	regulation of NMDA receptor activity	2/283	20/21335	0.028465061	0.149145061	ENSMUSG00000024873/ENSMUSG00000029167	Cnih2/Ppargc1a	2
BP	GO:0033077	T cell differentiation in thymus	4/283	87/21335	0.028624426	0.149360558	ENSMUSG00000002633/ENSMUSG00000006538/ENSMUSG00000060802/ENSMUSG00000074622	Shh/Ihh/B2m/Mafb	4
BP	GO:0046323	glucose import	4/283	87/21335	0.028624426	0.149360558	ENSMUSG00000020189/ENSMUSG00000030087/ENSMUSG00000062209/ENSMUSG00000068798	Osbpl8/Klf15/Erbb4/Rap1a	4
BP	GO:0032350	regulation of hormone metabolic process	3/283	50/21335	0.02863345	0.149360558	ENSMUSG00000004815/ENSMUSG00000006724/ENSMUSG00000029167	Dgkq/Cyp27b1/Ppargc1a	3
BP	GO:0009201	ribonucleoside triphosphate biosynthetic process	5/283	129/21335	0.028905285	0.149890292	ENSMUSG00000020108/ENSMUSG00000024782/ENSMUSG00000029162/ENSMUSG00000029167/ENSMUSG00000041237	Ddit4/Ak3/Khk/Ppargc1a/Pklr	5
BP	GO:0034219	carbohydrate transmembrane transport	5/283	129/21335	0.028905285	0.149890292	ENSMUSG00000020189/ENSMUSG00000027690/ENSMUSG00000030087/ENSMUSG00000062209/ENSMUSG00000068798	Osbpl8/Slc2a2/Klf15/Erbb4/Rap1a	5
BP	GO:0055076	transition metal ion homeostasis	5/283	129/21335	0.028905285	0.149890292	ENSMUSG00000015653/ENSMUSG00000022094/ENSMUSG00000034248/ENSMUSG00000060802/ENSMUSG00000079037	Steap2/Slc39a14/Slc25a37/B2m/Prnp	5
BP	GO:0097479	synaptic vesicle localization	5/283	129/21335	0.028905285	0.149890292	ENSMUSG00000019906/ENSMUSG00000021824/ENSMUSG00000024873/ENSMUSG00000061601/ENSMUSG00000068798	Lin7a/Ap3m1/Cnih2/Pclo/Rap1a	5
BP	GO:0010595	positive regulation of endothelial cell migration	4/283	88/21335	0.029685374	0.153483408	ENSMUSG00000002633/ENSMUSG00000022676/ENSMUSG00000023951/ENSMUSG00000042677	Shh/Snai2/Vegfa/Zc3h12a	4
BP	GO:0046939	nucleotide phosphorylation	4/283	88/21335	0.029685374	0.153483408	ENSMUSG00000020108/ENSMUSG00000029162/ENSMUSG00000029167/ENSMUSG00000041237	Ddit4/Khk/Ppargc1a/Pklr	4
BP	GO:0001974	blood vessel remodeling	3/283	51/21335	0.030132862	0.15556863	ENSMUSG00000019256/ENSMUSG00000022877/ENSMUSG00000023951	Ahr/Hrg/Vegfa	3
BP	GO:0043112	receptor metabolic process	6/283	177/21335	0.031001983	0.159162111	ENSMUSG00000020889/ENSMUSG00000023951/ENSMUSG00000030342/ENSMUSG00000037706/ENSMUSG00000044254/ENSMUSG00000045103	Nr1d1/Vegfa/Cd9/Cd81/Pcsk9/Dmd	6
BP	GO:0070997	neuron death	10/283	380/21335	0.031036252	0.159162111	ENSMUSG00000002633/ENSMUSG00000020108/ENSMUSG00000023951/ENSMUSG00000025076/ENSMUSG00000028124/ENSMUSG00000029167/ENSMUSG00000029816/ENSMUSG00000044254/ENSMUSG00000056501/ENSMUSG00000079037	Shh/Ddit4/Vegfa/Casp7/Gclm/Ppargc1a/Gpnmb/Pcsk9/Cebpb/Prnp	10
BP	GO:0019320	hexose catabolic process	2/283	21/21335	0.03119053	0.159162111	ENSMUSG00000029162/ENSMUSG00000035473	Khk/Galm	2
BP	GO:0034367	protein-containing complex remodeling	2/283	21/21335	0.03119053	0.159162111	ENSMUSG00000017754/ENSMUSG00000053846	Pltp/Lipg	2
BP	GO:0046131	pyrimidine ribonucleoside metabolic process	2/283	21/21335	0.03119053	0.159162111	ENSMUSG00000022814/ENSMUSG00000024782	Umps/Ak3	2
BP	GO:0046639	negative regulation of alpha-beta T cell differentiation	2/283	21/21335	0.03119053	0.159162111	ENSMUSG00000002633/ENSMUSG00000006538	Shh/Ihh	2
BP	GO:1900120	regulation of receptor binding	2/283	21/21335	0.03119053	0.159162111	ENSMUSG00000044254/ENSMUSG00000060802	Pcsk9/B2m	2
BP	GO:2001273	regulation of glucose import in response to insulin stimulus	2/283	21/21335	0.03119053	0.159162111	ENSMUSG00000020189/ENSMUSG00000030087	Osbpl8/Klf15	2
BP	GO:0035305	negative regulation of dephosphorylation	4/283	90/21335	0.031876395	0.162191887	ENSMUSG00000021209/ENSMUSG00000021621/ENSMUSG00000023070/ENSMUSG00000026779	Ppp4r4/Zcchc9/Rgn/Mastl	4
BP	GO:0070555	response to interleukin-1	4/283	90/21335	0.031876395	0.162191887	ENSMUSG00000026072/ENSMUSG00000042677/ENSMUSG00000056501/ENSMUSG00000064289	Il1r1/Zc3h12a/Cebpb/Tank	4
BP	GO:1903522	regulation of blood circulation	7/283	227/21335	0.032256868	0.163890956	ENSMUSG00000019256/ENSMUSG00000020538/ENSMUSG00000041417/ENSMUSG00000042677/ENSMUSG00000045103/ENSMUSG00000045730/ENSMUSG00000055866	Ahr/Srebf1/Pik3r1/Zc3h12a/Dmd/Adrb2/Per2	7
BP	GO:0071375	cellular response to peptide hormone stimulus	7/283	228/21335	0.032917586	0.167006947	ENSMUSG00000020189/ENSMUSG00000020538/ENSMUSG00000020593/ENSMUSG00000030087/ENSMUSG00000041237/ENSMUSG00000041417/ENSMUSG00000044254	Osbpl8/Srebf1/Lpin1/Klf15/Pklr/Pik3r1/Pcsk9	7
BP	GO:0030099	myeloid cell differentiation	10/283	384/21335	0.032984312	0.167104693	ENSMUSG00000023951/ENSMUSG00000025153/ENSMUSG00000026542/ENSMUSG00000041417/ENSMUSG00000044786/ENSMUSG00000056501/ENSMUSG00000060802/ENSMUSG00000066551/ENSMUSG00000066687/ENSMUSG00000074622	Vegfa/Fasn/Apcs/Pik3r1/Zfp36/Cebpb/B2m/Hmgb1/Zbtb16/Mafb	10
BP	GO:0050994	regulation of lipid catabolic process	3/283	53/21335	0.033253557	0.167605342	ENSMUSG00000000049/ENSMUSG00000032193/ENSMUSG00000055782	Apoh/Ldlr/Abcd2	3
BP	GO:0090303	positive regulation of wound healing	3/283	53/21335	0.033253557	0.167605342	ENSMUSG00000000049/ENSMUSG00000022877/ENSMUSG00000066551	Apoh/Hrg/Hmgb1	3
BP	GO:0140013	meiotic nuclear division	6/283	180/21335	0.033254094	0.167605342	ENSMUSG00000003824/ENSMUSG00000007646/ENSMUSG00000026779/ENSMUSG00000033644/ENSMUSG00000034329/ENSMUSG00000052525	Syce2/Rad51c/Mastl/Piwil2/Brip1/Spdya	6
BP	GO:0032680	regulation of tumor necrosis factor production	5/283	134/21335	0.03327354	0.167605342	ENSMUSG00000029816/ENSMUSG00000041417/ENSMUSG00000042677/ENSMUSG00000044786/ENSMUSG00000066551	Gpnmb/Pik3r1/Zc3h12a/Zfp36/Hmgb1	5
BP	GO:0019932	second-messenger-mediated signaling	9/283	332/21335	0.033756405	0.168274879	ENSMUSG00000004815/ENSMUSG00000019256/ENSMUSG00000020733/ENSMUSG00000020826/ENSMUSG00000023070/ENSMUSG00000045103/ENSMUSG00000045730/ENSMUSG00000061601/ENSMUSG00000079037	Dgkq/Ahr/Slc9a3r1/Nos2/Rgn/Dmd/Adrb2/Pclo/Prnp	9
BP	GO:0000272	polysaccharide catabolic process	2/283	22/21335	0.034014544	0.168274879	ENSMUSG00000046794/ENSMUSG00000066551	Ppp1r3b/Hmgb1	2
BP	GO:0002418	immune response to tumor cell	2/283	22/21335	0.034014544	0.168274879	ENSMUSG00000022877/ENSMUSG00000066551	Hrg/Hmgb1	2
BP	GO:0003351	epithelial cilium movement	2/283	22/21335	0.034014544	0.168274879	ENSMUSG00000022442/ENSMUSG00000027676	Ttll1/Ccdc39	2
BP	GO:0006541	glutamine metabolic process	2/283	22/21335	0.034014544	0.168274879	ENSMUSG00000022751/ENSMUSG00000029246	Nit2/Ppat	2
BP	GO:0032703	negative regulation of interleukin-2 production	2/283	22/21335	0.034014544	0.168274879	ENSMUSG00000044786/ENSMUSG00000079037	Zfp36/Prnp	2
BP	GO:0034311	diol metabolic process	2/283	22/21335	0.034014544	0.168274879	ENSMUSG00000020098/ENSMUSG00000021707	Pcbd1/Dhfr	2
BP	GO:0042573	retinoic acid metabolic process	2/283	22/21335	0.034014544	0.168274879	ENSMUSG00000053279/ENSMUSG00000074207	Aldh1a1/Adh1	2
BP	GO:0045922	negative regulation of fatty acid metabolic process	2/283	22/21335	0.034014544	0.168274879	ENSMUSG00000030747/ENSMUSG00000045294	Dgat2/Insig1	2
BP	GO:0071450	cellular response to oxygen radical	2/283	22/21335	0.034014544	0.168274879	ENSMUSG00000021707/ENSMUSG00000023070	Dhfr/Rgn	2
BP	GO:0071451	cellular response to superoxide	2/283	22/21335	0.034014544	0.168274879	ENSMUSG00000021707/ENSMUSG00000023070	Dhfr/Rgn	2
BP	GO:1902884	positive regulation of response to oxidative stress	2/283	22/21335	0.034014544	0.168274879	ENSMUSG00000015337/ENSMUSG00000023070	Endog/Rgn	2
BP	GO:0048771	tissue remodeling	6/283	181/21335	0.034027752	0.168274879	ENSMUSG00000006538/ENSMUSG00000019256/ENSMUSG00000022877/ENSMUSG00000023951/ENSMUSG00000029816/ENSMUSG00000045730	Ihh/Ahr/Hrg/Vegfa/Gpnmb/Adrb2	6
BP	GO:0072089	stem cell proliferation	5/283	135/21335	0.034193771	0.168858721	ENSMUSG00000002633/ENSMUSG00000020333/ENSMUSG00000022676/ENSMUSG00000023951/ENSMUSG00000040584	Shh/Acsl6/Snai2/Vegfa/Abcb1a	5
BP	GO:0043583	ear development	7/283	230/21335	0.034266016	0.168978493	ENSMUSG00000002633/ENSMUSG00000003031/ENSMUSG00000019906/ENSMUSG00000020733/ENSMUSG00000037169/ENSMUSG00000045294/ENSMUSG00000074622	Shh/Cdkn1b/Lin7a/Slc9a3r1/Mycn/Insig1/Mafb	7
BP	GO:0046173	polyol biosynthetic process	3/283	54/21335	0.034874544	0.171498977	ENSMUSG00000006724/ENSMUSG00000020098/ENSMUSG00000021707	Cyp27b1/Pcbd1/Dhfr	3
BP	GO:0048260	positive regulation of receptor-mediated endocytosis	3/283	54/21335	0.034874544	0.171498977	ENSMUSG00000023951/ENSMUSG00000044254/ENSMUSG00000060802	Vegfa/Pcsk9/B2m	3
BP	GO:0032635	interleukin-6 production	5/283	136/21335	0.035129665	0.172032756	ENSMUSG00000020826/ENSMUSG00000027947/ENSMUSG00000042677/ENSMUSG00000056501/ENSMUSG00000066551	Nos2/Il6ra/Zc3h12a/Cebpb/Hmgb1	5
BP	GO:0032640	tumor necrosis factor production	5/283	136/21335	0.035129665	0.172032756	ENSMUSG00000029816/ENSMUSG00000041417/ENSMUSG00000042677/ENSMUSG00000044786/ENSMUSG00000066551	Gpnmb/Pik3r1/Zc3h12a/Zfp36/Hmgb1	5
BP	GO:1903555	regulation of tumor necrosis factor superfamily cytokine production	5/283	136/21335	0.035129665	0.172032756	ENSMUSG00000029816/ENSMUSG00000041417/ENSMUSG00000042677/ENSMUSG00000044786/ENSMUSG00000066551	Gpnmb/Pik3r1/Zc3h12a/Zfp36/Hmgb1	5
BP	GO:0010827	regulation of glucose transmembrane transport	4/283	93/21335	0.035336532	0.172805456	ENSMUSG00000020189/ENSMUSG00000030087/ENSMUSG00000062209/ENSMUSG00000068798	Osbpl8/Klf15/Erbb4/Rap1a	4
BP	GO:0070371	ERK1 and ERK2 cascade	9/283	336/21335	0.036003312	0.175821999	ENSMUSG00000020733/ENSMUSG00000021670/ENSMUSG00000023951/ENSMUSG00000024427/ENSMUSG00000029816/ENSMUSG00000045103/ENSMUSG00000062209/ENSMUSG00000066551/ENSMUSG00000068798	Slc9a3r1/Hmgcr/Vegfa/Spry4/Gpnmb/Dmd/Erbb4/Hmgb1/Rap1a	9
BP	GO:0046942	carboxylic acid transport	8/283	284/21335	0.036348846	0.177111539	ENSMUSG00000001436/ENSMUSG00000020333/ENSMUSG00000020623/ENSMUSG00000020733/ENSMUSG00000020826/ENSMUSG00000021135/ENSMUSG00000023073/ENSMUSG00000055866	Slc19a1/Acsl6/Map2k6/Slc9a3r1/Nos2/Slc10a1/Slc10a2/Per2	8
BP	GO:0009743	response to carbohydrate	6/283	184/21335	0.036418277	0.177111539	ENSMUSG00000020538/ENSMUSG00000020889/ENSMUSG00000021670/ENSMUSG00000029162/ENSMUSG00000029482/ENSMUSG00000037583	Srebf1/Nr1d1/Hmgcr/Khk/Aacs/Nr0b2	6
BP	GO:0051224	negative regulation of protein transport	6/283	184/21335	0.036418277	0.177111539	ENSMUSG00000015291/ENSMUSG00000020538/ENSMUSG00000021670/ENSMUSG00000029994/ENSMUSG00000042677/ENSMUSG00000045294	Gdi1/Srebf1/Hmgcr/Anxa4/Zc3h12a/Insig1	6
BP	GO:0006289	nucleotide-excision repair	3/283	55/21335	0.036535728	0.177437653	ENSMUSG00000025077/ENSMUSG00000031347/ENSMUSG00000066551	Dclre1a/Cetn2/Hmgb1	3
BP	GO:0044381	glucose import in response to insulin stimulus	2/283	23/21335	0.036934028	0.177899746	ENSMUSG00000020189/ENSMUSG00000030087	Osbpl8/Klf15	2
BP	GO:0046688	response to copper ion	2/283	23/21335	0.036934028	0.177899746	ENSMUSG00000006724/ENSMUSG00000079037	Cyp27b1/Prnp	2
BP	GO:0061157	mRNA destabilization	2/283	23/21335	0.036934028	0.177899746	ENSMUSG00000042677/ENSMUSG00000044786	Zc3h12a/Zfp36	2
BP	GO:0071312	cellular response to alkaloid	2/283	23/21335	0.036934028	0.177899746	ENSMUSG00000025076/ENSMUSG00000047757	Casp7/Fancb	2
BP	GO:0098869	cellular oxidant detoxification	2/283	23/21335	0.036934028	0.177899746	ENSMUSG00000021707/ENSMUSG00000023070	Dhfr/Rgn	2
BP	GO:1902932	positive regulation of alcohol biosynthetic process	2/283	23/21335	0.036934028	0.177899746	ENSMUSG00000020538/ENSMUSG00000059743	Srebf1/Fdps	2
BP	GO:0015849	organic acid transport	8/283	285/21335	0.036988081	0.177916713	ENSMUSG00000001436/ENSMUSG00000020333/ENSMUSG00000020623/ENSMUSG00000020733/ENSMUSG00000020826/ENSMUSG00000021135/ENSMUSG00000023073/ENSMUSG00000055866	Slc19a1/Acsl6/Map2k6/Slc9a3r1/Nos2/Slc10a1/Slc10a2/Per2	8
BP	GO:0043270	positive regulation of ion transport	8/283	286/21335	0.037634851	0.180780777	ENSMUSG00000020333/ENSMUSG00000020623/ENSMUSG00000023070/ENSMUSG00000040584/ENSMUSG00000045103/ENSMUSG00000045730/ENSMUSG00000046516/ENSMUSG00000051412	Acsl6/Map2k6/Rgn/Abcb1a/Dmd/Adrb2/Cox17/Vamp7	8
BP	GO:0043255	regulation of carbohydrate biosynthetic process	4/283	95/21335	0.037759479	0.181132322	ENSMUSG00000004815/ENSMUSG00000020889/ENSMUSG00000030747/ENSMUSG00000046794	Dgkq/Nr1d1/Dgat2/Ppp1r3b	4
BP	GO:0071706	tumor necrosis factor superfamily cytokine production	5/283	139/21335	0.038031834	0.181943054	ENSMUSG00000029816/ENSMUSG00000041417/ENSMUSG00000042677/ENSMUSG00000044786/ENSMUSG00000066551	Gpnmb/Pik3r1/Zc3h12a/Zfp36/Hmgb1	5
BP	GO:0099003	vesicle-mediated transport in synapse	5/283	139/21335	0.038031834	0.181943054	ENSMUSG00000019906/ENSMUSG00000021824/ENSMUSG00000024873/ENSMUSG00000061601/ENSMUSG00000068798	Lin7a/Ap3m1/Cnih2/Pclo/Rap1a	5
BP	GO:0035272	exocrine system development	3/283	56/21335	0.038236916	0.18267596	ENSMUSG00000002633/ENSMUSG00000022676/ENSMUSG00000034101	Shh/Snai2/Ctnnd1	3
BP	GO:0071241	cellular response to inorganic substance	6/283	187/21335	0.038914088	0.18521254	ENSMUSG00000002633/ENSMUSG00000003031/ENSMUSG00000005547/ENSMUSG00000022877/ENSMUSG00000060802/ENSMUSG00000079037	Shh/Cdkn1b/Cyp2a5/Hrg/B2m/Prnp	6
BP	GO:0043405	regulation of MAP kinase activity	8/283	288/21335	0.038951116	0.18521254	ENSMUSG00000020623/ENSMUSG00000021670/ENSMUSG00000023951/ENSMUSG00000024427/ENSMUSG00000028862/ENSMUSG00000031861/ENSMUSG00000036390/ENSMUSG00000037706	Map2k6/Hmgcr/Vegfa/Spry4/Map3k6/Lpar2/Gadd45a/Cd81	8
BP	GO:0030317	flagellated sperm motility	4/283	96/21335	0.039005884	0.18521254	ENSMUSG00000017754/ENSMUSG00000022442/ENSMUSG00000023070/ENSMUSG00000027676	Pltp/Ttll1/Rgn/Ccdc39	4
BP	GO:0045778	positive regulation of ossification	4/283	96/21335	0.039005884	0.18521254	ENSMUSG00000023951/ENSMUSG00000045730/ENSMUSG00000056501/ENSMUSG00000066687	Vegfa/Adrb2/Cebpb/Zbtb16	4
BP	GO:0072006	nephron development	5/283	140/21335	0.039030873	0.18521254	ENSMUSG00000002633/ENSMUSG00000019256/ENSMUSG00000023951/ENSMUSG00000030087/ENSMUSG00000034101	Shh/Ahr/Vegfa/Klf15/Ctnnd1	5
BP	GO:1904950	negative regulation of establishment of protein localization	6/283	188/21335	0.039769619	0.187183745	ENSMUSG00000015291/ENSMUSG00000020538/ENSMUSG00000021670/ENSMUSG00000029994/ENSMUSG00000042677/ENSMUSG00000045294	Gdi1/Srebf1/Hmgcr/Anxa4/Zc3h12a/Insig1	6
BP	GO:0003085	negative regulation of systemic arterial blood pressure	2/283	24/21335	0.039945973	0.187183745	ENSMUSG00000019256/ENSMUSG00000045730	Ahr/Adrb2	2
BP	GO:0019433	triglyceride catabolic process	2/283	24/21335	0.039945973	0.187183745	ENSMUSG00000000049/ENSMUSG00000032193	Apoh/Ldlr	2
BP	GO:0031100	animal organ regeneration	2/283	24/21335	0.039945973	0.187183745	ENSMUSG00000000049/ENSMUSG00000056501	Apoh/Cebpb	2
BP	GO:0044342	type B pancreatic cell proliferation	2/283	24/21335	0.039945973	0.187183745	ENSMUSG00000020889/ENSMUSG00000039197	Nr1d1/Adk	2
BP	GO:0051767	nitric-oxide synthase biosynthetic process	2/283	24/21335	0.039945973	0.187183745	ENSMUSG00000020572/ENSMUSG00000020623	Nampt/Map2k6	2
BP	GO:0051769	regulation of nitric-oxide synthase biosynthetic process	2/283	24/21335	0.039945973	0.187183745	ENSMUSG00000020572/ENSMUSG00000020623	Nampt/Map2k6	2
BP	GO:1903579	negative regulation of ATP metabolic process	2/283	24/21335	0.039945973	0.187183745	ENSMUSG00000020108/ENSMUSG00000029167	Ddit4/Ppargc1a	2
BP	GO:1904646	cellular response to amyloid-beta	2/283	24/21335	0.039945973	0.187183745	ENSMUSG00000045730/ENSMUSG00000079037	Adrb2/Prnp	2
BP	GO:0046637	regulation of alpha-beta T cell differentiation	3/283	57/21335	0.039977897	0.187183745	ENSMUSG00000002633/ENSMUSG00000006538/ENSMUSG00000066687	Shh/Ihh/Zbtb16	3
BP	GO:0051250	negative regulation of lymphocyte activation	5/283	141/21335	0.040045807	0.187252704	ENSMUSG00000002633/ENSMUSG00000006538/ENSMUSG00000029816/ENSMUSG00000056501/ENSMUSG00000079037	Shh/Ihh/Gpnmb/Cebpb/Prnp	5
BP	GO:1901214	regulation of neuron death	9/283	343/21335	0.040178778	0.187625302	ENSMUSG00000002633/ENSMUSG00000020108/ENSMUSG00000023951/ENSMUSG00000028124/ENSMUSG00000029167/ENSMUSG00000029816/ENSMUSG00000044254/ENSMUSG00000056501/ENSMUSG00000079037	Shh/Ddit4/Vegfa/Gclm/Ppargc1a/Gpnmb/Pcsk9/Cebpb/Prnp	9
BP	GO:0031669	cellular response to nutrient levels	6/283	189/21335	0.040637013	0.189513806	ENSMUSG00000006724/ENSMUSG00000020538/ENSMUSG00000022676/ENSMUSG00000029368/ENSMUSG00000042677/ENSMUSG00000044254	Cyp27b1/Srebf1/Snai2/Alb/Zc3h12a/Pcsk9	6
BP	GO:0022411	cellular component disassembly	9/283	344/21335	0.040800974	0.190026759	ENSMUSG00000008035/ENSMUSG00000015337/ENSMUSG00000020108/ENSMUSG00000020538/ENSMUSG00000022663/ENSMUSG00000022676/ENSMUSG00000028438/ENSMUSG00000045730/ENSMUSG00000055866	Mid1ip1/Endog/Ddit4/Srebf1/Atg3/Snai2/Kif24/Adrb2/Per2	9
BP	GO:0046883	regulation of hormone secretion	8/283	291/21335	0.040982774	0.190621332	ENSMUSG00000020538/ENSMUSG00000020826/ENSMUSG00000020889/ENSMUSG00000021670/ENSMUSG00000029482/ENSMUSG00000037583/ENSMUSG00000051412/ENSMUSG00000055866	Srebf1/Nos2/Nr1d1/Hmgcr/Aacs/Nr0b2/Vamp7/Per2	8
BP	GO:0019751	polyol metabolic process	4/283	98/21335	0.041568615	0.19270181	ENSMUSG00000006724/ENSMUSG00000020098/ENSMUSG00000021707/ENSMUSG00000030747	Cyp27b1/Pcbd1/Dhfr/Dgat2	4
BP	GO:0042136	neurotransmitter biosynthetic process	4/283	98/21335	0.041568615	0.19270181	ENSMUSG00000020826/ENSMUSG00000021707/ENSMUSG00000023070/ENSMUSG00000042677	Nos2/Dhfr/Rgn/Zc3h12a	4
BP	GO:0001947	heart looping	3/283	58/21335	0.041758444	0.19270181	ENSMUSG00000002633/ENSMUSG00000006538/ENSMUSG00000027676	Shh/Ihh/Ccdc39	3
BP	GO:0046635	positive regulation of alpha-beta T cell activation	3/283	58/21335	0.041758444	0.19270181	ENSMUSG00000002633/ENSMUSG00000006538/ENSMUSG00000066687	Shh/Ihh/Zbtb16	3
BP	GO:1902305	regulation of sodium ion transmembrane transport	3/283	58/21335	0.041758444	0.19270181	ENSMUSG00000020733/ENSMUSG00000044254/ENSMUSG00000045103	Slc9a3r1/Pcsk9/Dmd	3
BP	GO:1903793	positive regulation of anion transport	3/283	58/21335	0.041758444	0.19270181	ENSMUSG00000020333/ENSMUSG00000020623/ENSMUSG00000040584	Acsl6/Map2k6/Abcb1a	3
BP	GO:0045927	positive regulation of growth	8/283	293/21335	0.042375718	0.194984756	ENSMUSG00000015291/ENSMUSG00000019256/ENSMUSG00000023951/ENSMUSG00000037706/ENSMUSG00000045730/ENSMUSG00000049493/ENSMUSG00000059743/ENSMUSG00000062209	Gdi1/Ahr/Vegfa/Cd81/Adrb2/Pls1/Fdps/Erbb4	8
BP	GO:0022600	digestive system process	4/283	99/21335	0.042884945	0.194984756	ENSMUSG00000023832/ENSMUSG00000032193/ENSMUSG00000040584/ENSMUSG00000049493	Acat2/Ldlr/Abcb1a/Pls1	4
BP	GO:0000303	response to superoxide	2/283	25/21335	0.043047431	0.194984756	ENSMUSG00000021707/ENSMUSG00000023070	Dhfr/Rgn	2
BP	GO:0002347	response to tumor cell	2/283	25/21335	0.043047431	0.194984756	ENSMUSG00000022877/ENSMUSG00000066551	Hrg/Hmgb1	2
BP	GO:0015721	bile acid and bile salt transport	2/283	25/21335	0.043047431	0.194984756	ENSMUSG00000021135/ENSMUSG00000023073	Slc10a1/Slc10a2	2
BP	GO:0030194	positive regulation of blood coagulation	2/283	25/21335	0.043047431	0.194984756	ENSMUSG00000000049/ENSMUSG00000022877	Apoh/Hrg	2
BP	GO:0032104	regulation of response to extracellular stimulus	2/283	25/21335	0.043047431	0.194984756	ENSMUSG00000006724/ENSMUSG00000022676	Cyp27b1/Snai2	2
BP	GO:0032107	regulation of response to nutrient levels	2/283	25/21335	0.043047431	0.194984756	ENSMUSG00000006724/ENSMUSG00000022676	Cyp27b1/Snai2	2
BP	GO:0045730	respiratory burst	2/283	25/21335	0.043047431	0.194984756	ENSMUSG00000000049/ENSMUSG00000032114	Apoh/Slc37a4	2
BP	GO:0046365	monosaccharide catabolic process	2/283	25/21335	0.043047431	0.194984756	ENSMUSG00000029162/ENSMUSG00000035473	Khk/Galm	2
BP	GO:0048642	negative regulation of skeletal muscle tissue development	2/283	25/21335	0.043047431	0.194984756	ENSMUSG00000031431/ENSMUSG00000032010	Tsc22d3/Usp2	2
BP	GO:0050779	RNA destabilization	2/283	25/21335	0.043047431	0.194984756	ENSMUSG00000042677/ENSMUSG00000044786	Zc3h12a/Zfp36	2
BP	GO:0072606	interleukin-8 secretion	2/283	25/21335	0.043047431	0.194984756	ENSMUSG00000020826/ENSMUSG00000029994	Nos2/Anxa4	2
BP	GO:1900048	positive regulation of hemostasis	2/283	25/21335	0.043047431	0.194984756	ENSMUSG00000000049/ENSMUSG00000022877	Apoh/Hrg	2
BP	GO:0051146	striated muscle cell differentiation	8/283	294/21335	0.043083823	0.194984756	ENSMUSG00000002633/ENSMUSG00000014226/ENSMUSG00000023951/ENSMUSG00000026950/ENSMUSG00000029417/ENSMUSG00000030256/ENSMUSG00000045103/ENSMUSG00000059743	Shh/Cacybp/Vegfa/Neb/Cxcl9/Bhlhe41/Dmd/Fdps	8
BP	GO:0046879	hormone secretion	9/283	348/21335	0.043354984	0.195960076	ENSMUSG00000020538/ENSMUSG00000020826/ENSMUSG00000020889/ENSMUSG00000021670/ENSMUSG00000029482/ENSMUSG00000037583/ENSMUSG00000051412/ENSMUSG00000055866/ENSMUSG00000061601	Srebf1/Nos2/Nr1d1/Hmgcr/Aacs/Nr0b2/Vamp7/Per2/Pclo	9
BP	GO:0006801	superoxide metabolic process	3/283	59/21335	0.043578313	0.196213862	ENSMUSG00000020826/ENSMUSG00000021707/ENSMUSG00000023070	Nos2/Dhfr/Rgn	3
BP	GO:0032835	glomerulus development	3/283	59/21335	0.043578313	0.196213862	ENSMUSG00000019256/ENSMUSG00000030087/ENSMUSG00000034101	Ahr/Klf15/Ctnnd1	3
BP	GO:0070206	protein trimerization	3/283	59/21335	0.043578313	0.196213862	ENSMUSG00000026726/ENSMUSG00000027203/ENSMUSG00000031173	Cubn/Dut/Otc	3
BP	GO:0030100	regulation of endocytosis	7/283	243/21335	0.043928124	0.197536304	ENSMUSG00000019478/ENSMUSG00000022663/ENSMUSG00000023951/ENSMUSG00000032193/ENSMUSG00000044254/ENSMUSG00000060802/ENSMUSG00000068798	Rab4a/Atg3/Vegfa/Ldlr/Pcsk9/B2m/Rap1a	7
BP	GO:0031623	receptor internalization	4/283	100/21335	0.044224576	0.197864661	ENSMUSG00000023951/ENSMUSG00000030342/ENSMUSG00000037706/ENSMUSG00000044254	Vegfa/Cd9/Cd81/Pcsk9	4
BP	GO:0097722	sperm motility	4/283	100/21335	0.044224576	0.197864661	ENSMUSG00000017754/ENSMUSG00000022442/ENSMUSG00000023070/ENSMUSG00000027676	Pltp/Ttll1/Rgn/Ccdc39	4
BP	GO:0006402	mRNA catabolic process	6/283	193/21335	0.044225927	0.197864661	ENSMUSG00000007050/ENSMUSG00000021460/ENSMUSG00000023951/ENSMUSG00000042677/ENSMUSG00000044786/ENSMUSG00000091625	Lsm2/Auh/Vegfa/Zc3h12a/Zfp36/Lsm5	6
BP	GO:0051650	establishment of vesicle localization	6/283	193/21335	0.044225927	0.197864661	ENSMUSG00000019906/ENSMUSG00000021824/ENSMUSG00000024873/ENSMUSG00000051412/ENSMUSG00000061601/ENSMUSG00000068798	Lin7a/Ap3m1/Cnih2/Vamp7/Pclo/Rap1a	6
BP	GO:0030336	negative regulation of cell migration	7/283	244/21335	0.044737078	0.199897525	ENSMUSG00000000049/ENSMUSG00000002633/ENSMUSG00000020189/ENSMUSG00000020733/ENSMUSG00000022877/ENSMUSG00000029167/ENSMUSG00000062209	Apoh/Shh/Osbpl8/Slc9a3r1/Hrg/Ppargc1a/Erbb4	7
BP	GO:0019933	cAMP-mediated signaling	5/283	146/21335	0.045360088	0.201491871	ENSMUSG00000004815/ENSMUSG00000019256/ENSMUSG00000020733/ENSMUSG00000045730/ENSMUSG00000061601	Dgkq/Ahr/Slc9a3r1/Adrb2/Pclo	5
BP	GO:0071478	cellular response to radiation	5/283	146/21335	0.045360088	0.201491871	ENSMUSG00000022676/ENSMUSG00000036390/ENSMUSG00000041417/ENSMUSG00000064289/ENSMUSG00000066441	Snai2/Gadd45a/Pik3r1/Tank/Rdh11	5
BP	GO:0007595	lactation	3/283	60/21335	0.045437247	0.201491871	ENSMUSG00000005268/ENSMUSG00000023951/ENSMUSG00000062209	Prlr/Vegfa/Erbb4	3
BP	GO:0033692	cellular polysaccharide biosynthetic process	3/283	60/21335	0.045437247	0.201491871	ENSMUSG00000020889/ENSMUSG00000046794/ENSMUSG00000055866	Nr1d1/Ppp1r3b/Per2	3
BP	GO:0071479	cellular response to ionizing radiation	3/283	60/21335	0.045437247	0.201491871	ENSMUSG00000022676/ENSMUSG00000036390/ENSMUSG00000064289	Snai2/Gadd45a/Tank	3
BP	GO:2000756	regulation of peptidyl-lysine acetylation	3/283	60/21335	0.045437247	0.201491871	ENSMUSG00000022676/ENSMUSG00000030087/ENSMUSG00000033644	Snai2/Klf15/Piwil2	3
BP	GO:0002052	positive regulation of neuroblast proliferation	2/283	26/21335	0.046235516	0.202481656	ENSMUSG00000002633/ENSMUSG00000023951	Shh/Vegfa	2
BP	GO:0009065	glutamine family amino acid catabolic process	2/283	26/21335	0.046235516	0.202481656	ENSMUSG00000020826/ENSMUSG00000029246	Nos2/Ppat	2
BP	GO:0009072	aromatic amino acid family metabolic process	2/283	26/21335	0.046235516	0.202481656	ENSMUSG00000019762/ENSMUSG00000020098	Iyd/Pcbd1	2
BP	GO:0032528	microvillus organization	2/283	26/21335	0.046235516	0.202481656	ENSMUSG00000020733/ENSMUSG00000049493	Slc9a3r1/Pls1	2
BP	GO:0042753	positive regulation of circadian rhythm	2/283	26/21335	0.046235516	0.202481656	ENSMUSG00000020889/ENSMUSG00000029368	Nr1d1/Alb	2
BP	GO:0045663	positive regulation of myoblast differentiation	2/283	26/21335	0.046235516	0.202481656	ENSMUSG00000029417/ENSMUSG00000041417	Cxcl9/Pik3r1	2
BP	GO:0045822	negative regulation of heart contraction	2/283	26/21335	0.046235516	0.202481656	ENSMUSG00000041417/ENSMUSG00000042677	Pik3r1/Zc3h12a	2
BP	GO:0050927	positive regulation of positive chemotaxis	2/283	26/21335	0.046235516	0.202481656	ENSMUSG00000023951/ENSMUSG00000066551	Vegfa/Hmgb1	2
BP	GO:0071354	cellular response to interleukin-6	2/283	26/21335	0.046235516	0.202481656	ENSMUSG00000015085/ENSMUSG00000027947	Entpd2/Il6ra	2
BP	GO:1904645	response to amyloid-beta	2/283	26/21335	0.046235516	0.202481656	ENSMUSG00000045730/ENSMUSG00000079037	Adrb2/Prnp	2
BP	GO:0060541	respiratory system development	7/283	246/21335	0.046383633	0.202877978	ENSMUSG00000002633/ENSMUSG00000016194/ENSMUSG00000023951/ENSMUSG00000027676/ENSMUSG00000037169/ENSMUSG00000058454/ENSMUSG00000066551	Shh/Hsd11b1/Vegfa/Ccdc39/Mycn/Dhcr7/Hmgb1	7
BP	GO:0022612	gland morphogenesis	5/283	147/21335	0.046471064	0.20300821	ENSMUSG00000002633/ENSMUSG00000020733/ENSMUSG00000022676/ENSMUSG00000034101/ENSMUSG00000056501	Shh/Slc9a3r1/Snai2/Ctnnd1/Cebpb	5
BP	GO:0023061	signal release	11/283	465/21335	0.04686809	0.204488902	ENSMUSG00000019906/ENSMUSG00000020538/ENSMUSG00000020826/ENSMUSG00000020889/ENSMUSG00000021670/ENSMUSG00000029482/ENSMUSG00000037583/ENSMUSG00000051412/ENSMUSG00000055866/ENSMUSG00000061601/ENSMUSG00000068798	Lin7a/Srebf1/Nos2/Nr1d1/Hmgcr/Aacs/Nr0b2/Vamp7/Per2/Pclo/Rap1a	11
BP	GO:1903046	meiotic cell cycle process	6/283	196/21335	0.047043813	0.205001566	ENSMUSG00000003824/ENSMUSG00000007646/ENSMUSG00000026779/ENSMUSG00000033644/ENSMUSG00000034329/ENSMUSG00000052525	Syce2/Rad51c/Mastl/Piwil2/Brip1/Spdya	6
BP	GO:0010676	positive regulation of cellular carbohydrate metabolic process	3/283	61/21335	0.047334972	0.206015374	ENSMUSG00000023070/ENSMUSG00000030747/ENSMUSG00000066551	Rgn/Dgat2/Hmgb1	3
BP	GO:0031056	regulation of histone modification	5/283	149/21335	0.048741308	0.211291588	ENSMUSG00000020538/ENSMUSG00000020593/ENSMUSG00000022676/ENSMUSG00000023951/ENSMUSG00000033644	Srebf1/Lpin1/Snai2/Vegfa/Piwil2	5
BP	GO:0051302	regulation of cell division	5/283	149/21335	0.048741308	0.211291588	ENSMUSG00000002633/ENSMUSG00000023951/ENSMUSG00000031347/ENSMUSG00000033904/ENSMUSG00000070923	Shh/Vegfa/Cetn2/Ccp110/Klhl9	5
BP	GO:1905475	regulation of protein localization to membrane	5/283	149/21335	0.048741308	0.211291588	ENSMUSG00000015291/ENSMUSG00000041417/ENSMUSG00000049493/ENSMUSG00000051412/ENSMUSG00000079037	Gdi1/Pik3r1/Pls1/Vamp7/Prnp	5
BP	GO:0009161	ribonucleoside monophosphate metabolic process	7/283	249/21335	0.048925477	0.211291588	ENSMUSG00000020108/ENSMUSG00000022814/ENSMUSG00000024782/ENSMUSG00000029162/ENSMUSG00000029167/ENSMUSG00000029246/ENSMUSG00000041237	Ddit4/Umps/Ak3/Khk/Ppargc1a/Ppat/Pklr	7
BP	GO:0031647	regulation of protein stability	7/283	249/21335	0.048925477	0.211291588	ENSMUSG00000020538/ENSMUSG00000028957/ENSMUSG00000032010/ENSMUSG00000033105/ENSMUSG00000037706/ENSMUSG00000041417/ENSMUSG00000079037	Srebf1/Per3/Usp2/Lss/Cd81/Pik3r1/Prnp	7
BP	GO:0042098	T cell proliferation	6/283	198/21335	0.048982919	0.211291588	ENSMUSG00000002633/ENSMUSG00000006538/ENSMUSG00000029816/ENSMUSG00000039197/ENSMUSG00000056501/ENSMUSG00000079037	Shh/Ihh/Gpnmb/Adk/Cebpb/Prnp	6
BP	GO:1901264	carbohydrate derivative transport	3/283	62/21335	0.049271204	0.211291588	ENSMUSG00000032114/ENSMUSG00000040584/ENSMUSG00000071253	Slc37a4/Abcb1a/Slc25a16	3
BP	GO:1903670	regulation of sprouting angiogenesis	3/283	62/21335	0.049271204	0.211291588	ENSMUSG00000002633/ENSMUSG00000023951/ENSMUSG00000066551	Shh/Vegfa/Hmgb1	3
BP	GO:2000179	positive regulation of neural precursor cell proliferation	3/283	62/21335	0.049271204	0.211291588	ENSMUSG00000002633/ENSMUSG00000023951/ENSMUSG00000026727	Shh/Vegfa/Rsu1	3
BP	GO:2000378	negative regulation of reactive oxygen species metabolic process	3/283	62/21335	0.049271204	0.211291588	ENSMUSG00000023070/ENSMUSG00000037169/ENSMUSG00000042677	Rgn/Mycn/Zc3h12a	3
BP	GO:0032369	negative regulation of lipid transport	2/283	27/21335	0.049507401	0.211291588	ENSMUSG00000002633/ENSMUSG00000044254	Shh/Pcsk9	2
BP	GO:0033137	negative regulation of peptidyl-serine phosphorylation	2/283	27/21335	0.049507401	0.211291588	ENSMUSG00000020108/ENSMUSG00000045103	Ddit4/Dmd	2
BP	GO:0036003	positive regulation of transcription from RNA polymerase II promoter in response to stress	2/283	27/21335	0.049507401	0.211291588	ENSMUSG00000023951/ENSMUSG00000056501	Vegfa/Cebpb	2
BP	GO:0044788	modulation by host of viral process	2/283	27/21335	0.049507401	0.211291588	ENSMUSG00000026542/ENSMUSG00000042677	Apcs/Zc3h12a	2
BP	GO:0050926	regulation of positive chemotaxis	2/283	27/21335	0.049507401	0.211291588	ENSMUSG00000023951/ENSMUSG00000066551	Vegfa/Hmgb1	2
BP	GO:1900117	regulation of execution phase of apoptosis	2/283	27/21335	0.049507401	0.211291588	ENSMUSG00000015337/ENSMUSG00000042677	Endog/Zc3h12a	2
BP	GO:0061448	connective tissue development	7/283	250/21335	0.049792058	0.212249195	ENSMUSG00000006538/ENSMUSG00000022676/ENSMUSG00000029167/ENSMUSG00000030747/ENSMUSG00000037169/ENSMUSG00000060675/ENSMUSG00000066687	Ihh/Snai2/Ppargc1a/Dgat2/Mycn/Pla2g16/Zbtb16	7
BP	GO:0046651	lymphocyte proliferation	8/283	304/21335	0.050597333	0.215421049	ENSMUSG00000002633/ENSMUSG00000006538/ENSMUSG00000019256/ENSMUSG00000029816/ENSMUSG00000037706/ENSMUSG00000039197/ENSMUSG00000056501/ENSMUSG00000079037	Shh/Ihh/Ahr/Gpnmb/Cd81/Adk/Cebpb/Prnp	8
BP	GO:0048639	positive regulation of developmental growth	6/283	200/21335	0.050970658	0.216748413	ENSMUSG00000015291/ENSMUSG00000023951/ENSMUSG00000045730/ENSMUSG00000049493/ENSMUSG00000059743/ENSMUSG00000062209	Gdi1/Vegfa/Adrb2/Pls1/Fdps/Erbb4	6
BP	GO:0001823	mesonephros development	4/283	105/21335	0.051271524	0.21776482	ENSMUSG00000002633/ENSMUSG00000023951/ENSMUSG00000025934/ENSMUSG00000066687	Shh/Vegfa/Gsta3/Zbtb16	4
BP	GO:0040013	negative regulation of locomotion	8/283	305/21335	0.051392427	0.218015342	ENSMUSG00000000049/ENSMUSG00000002633/ENSMUSG00000020189/ENSMUSG00000020733/ENSMUSG00000022877/ENSMUSG00000023070/ENSMUSG00000029167/ENSMUSG00000062209	Apoh/Shh/Osbpl8/Slc9a3r1/Hrg/Rgn/Ppargc1a/Erbb4	8
BP	GO:0032943	mononuclear cell proliferation	8/283	306/21335	0.052195556	0.21931646	ENSMUSG00000002633/ENSMUSG00000006538/ENSMUSG00000019256/ENSMUSG00000029816/ENSMUSG00000037706/ENSMUSG00000039197/ENSMUSG00000056501/ENSMUSG00000079037	Shh/Ihh/Ahr/Gpnmb/Cd81/Adk/Cebpb/Prnp	8
BP	GO:0045807	positive regulation of endocytosis	5/283	152/21335	0.052267604	0.21931646	ENSMUSG00000023951/ENSMUSG00000032193/ENSMUSG00000044254/ENSMUSG00000060802/ENSMUSG00000068798	Vegfa/Ldlr/Pcsk9/B2m/Rap1a	5
BP	GO:0032386	regulation of intracellular transport	10/283	417/21335	0.052406974	0.21931646	ENSMUSG00000002633/ENSMUSG00000015291/ENSMUSG00000020538/ENSMUSG00000024873/ENSMUSG00000042677/ENSMUSG00000044254/ENSMUSG00000045294/ENSMUSG00000051412/ENSMUSG00000068798/ENSMUSG00000079037	Shh/Gdi1/Srebf1/Cnih2/Zc3h12a/Pcsk9/Insig1/Vamp7/Rap1a/Prnp	10
BP	GO:0000305	response to oxygen radical	2/283	28/21335	0.052860321	0.21931646	ENSMUSG00000021707/ENSMUSG00000023070	Dhfr/Rgn	2
BP	GO:0002021	response to dietary excess	2/283	28/21335	0.052860321	0.21931646	ENSMUSG00000029167/ENSMUSG00000045730	Ppargc1a/Adrb2	2
BP	GO:0023058	adaptation of signaling pathway	2/283	28/21335	0.052860321	0.21931646	ENSMUSG00000045730/ENSMUSG00000066441	Adrb2/Rdh11	2
BP	GO:0030823	regulation of cGMP metabolic process	2/283	28/21335	0.052860321	0.21931646	ENSMUSG00000020826/ENSMUSG00000023951	Nos2/Vegfa	2
BP	GO:0035162	embryonic hemopoiesis	2/283	28/21335	0.052860321	0.21931646	ENSMUSG00000019256/ENSMUSG00000023951	Ahr/Vegfa	2
BP	GO:0044003	modification by symbiont of host morphology or physiology	2/283	28/21335	0.052860321	0.21931646	ENSMUSG00000029368/ENSMUSG00000042677	Alb/Zc3h12a	2
BP	GO:0045671	negative regulation of osteoclast differentiation	2/283	28/21335	0.052860321	0.21931646	ENSMUSG00000041417/ENSMUSG00000074622	Pik3r1/Mafb	2
BP	GO:0048596	embryonic camera-type eye morphogenesis	2/283	28/21335	0.052860321	0.21931646	ENSMUSG00000006538/ENSMUSG00000053279	Ihh/Aldh1a1	2
BP	GO:0050820	positive regulation of coagulation	2/283	28/21335	0.052860321	0.21931646	ENSMUSG00000000049/ENSMUSG00000022877	Apoh/Hrg	2
BP	GO:0060445	branching involved in salivary gland morphogenesis	2/283	28/21335	0.052860321	0.21931646	ENSMUSG00000002633/ENSMUSG00000022676	Shh/Snai2	2
BP	GO:0060632	regulation of microtubule-based movement	2/283	28/21335	0.052860321	0.21931646	ENSMUSG00000024873/ENSMUSG00000027676	Cnih2/Ccdc39	2
BP	GO:0070741	response to interleukin-6	2/283	28/21335	0.052860321	0.21931646	ENSMUSG00000015085/ENSMUSG00000027947	Entpd2/Il6ra	2
BP	GO:1902803	regulation of synaptic vesicle transport	2/283	28/21335	0.052860321	0.21931646	ENSMUSG00000024873/ENSMUSG00000068798	Cnih2/Rap1a	2
BP	GO:1990748	cellular detoxification	2/283	28/21335	0.052860321	0.21931646	ENSMUSG00000021707/ENSMUSG00000023070	Dhfr/Rgn	2
BP	GO:2000191	regulation of fatty acid transport	2/283	28/21335	0.052860321	0.21931646	ENSMUSG00000020333/ENSMUSG00000020623	Acsl6/Map2k6	2
BP	GO:0051604	protein maturation	8/283	307/21335	0.053006739	0.21931646	ENSMUSG00000000049/ENSMUSG00000002633/ENSMUSG00000006538/ENSMUSG00000025076/ENSMUSG00000031007/ENSMUSG00000031138/ENSMUSG00000034101/ENSMUSG00000044254	Apoh/Shh/Ihh/Casp7/Atp6ap2/F9/Ctnnd1/Pcsk9	8
BP	GO:0050920	regulation of chemotaxis	6/283	202/21335	0.053007188	0.21931646	ENSMUSG00000002633/ENSMUSG00000022676/ENSMUSG00000023951/ENSMUSG00000029417/ENSMUSG00000061778/ENSMUSG00000066551	Shh/Snai2/Vegfa/Cxcl9/Mospd2/Hmgb1	6
BP	GO:0060047	heart contraction	6/283	202/21335	0.053007188	0.21931646	ENSMUSG00000020538/ENSMUSG00000020623/ENSMUSG00000041417/ENSMUSG00000042677/ENSMUSG00000045103/ENSMUSG00000045730	Srebf1/Map2k6/Pik3r1/Zc3h12a/Dmd/Adrb2	6
BP	GO:0061371	determination of heart left/right asymmetry	3/283	64/21335	0.053257975	0.220095456	ENSMUSG00000002633/ENSMUSG00000006538/ENSMUSG00000027676	Shh/Ihh/Ccdc39	3
BP	GO:0043409	negative regulation of MAPK cascade	5/283	153/21335	0.053475316	0.220734571	ENSMUSG00000020733/ENSMUSG00000020893/ENSMUSG00000021670/ENSMUSG00000024427/ENSMUSG00000045103	Slc9a3r1/Per1/Hmgcr/Spry4/Dmd	5
BP	GO:0000956	nuclear-transcribed mRNA catabolic process	4/283	107/21335	0.054252436	0.223680126	ENSMUSG00000021460/ENSMUSG00000042677/ENSMUSG00000044786/ENSMUSG00000091625	Auh/Zc3h12a/Zfp36/Lsm5	4
BP	GO:0016051	carbohydrate biosynthetic process	6/283	204/21335	0.055092642	0.226878588	ENSMUSG00000004815/ENSMUSG00000020889/ENSMUSG00000023070/ENSMUSG00000030747/ENSMUSG00000046794/ENSMUSG00000055866	Dgkq/Nr1d1/Rgn/Dgat2/Ppp1r3b/Per2	6
BP	GO:0072593	reactive oxygen species metabolic process	7/283	256/21335	0.055195666	0.226968573	ENSMUSG00000020108/ENSMUSG00000020826/ENSMUSG00000021707/ENSMUSG00000023070/ENSMUSG00000036390/ENSMUSG00000037169/ENSMUSG00000042677	Ddit4/Nos2/Dhfr/Rgn/Gadd45a/Mycn/Zc3h12a	7
BP	GO:0003143	embryonic heart tube morphogenesis	3/283	65/21335	0.055307877	0.226968573	ENSMUSG00000002633/ENSMUSG00000006538/ENSMUSG00000027676	Shh/Ihh/Ccdc39	3
BP	GO:0007405	neuroblast proliferation	3/283	65/21335	0.055307877	0.226968573	ENSMUSG00000002633/ENSMUSG00000020333/ENSMUSG00000023951	Shh/Acsl6/Vegfa	3
BP	GO:0003015	heart process	6/283	205/21335	0.056153751	0.228607385	ENSMUSG00000020538/ENSMUSG00000020623/ENSMUSG00000041417/ENSMUSG00000042677/ENSMUSG00000045103/ENSMUSG00000045730	Srebf1/Map2k6/Pik3r1/Zc3h12a/Dmd/Adrb2	6
BP	GO:0009913	epidermal cell differentiation	6/283	205/21335	0.056153751	0.228607385	ENSMUSG00000006724/ENSMUSG00000020733/ENSMUSG00000034101/ENSMUSG00000037169/ENSMUSG00000042622/ENSMUSG00000044786	Cyp27b1/Slc9a3r1/Ctnnd1/Mycn/Maff/Zfp36	6
BP	GO:0002092	positive regulation of receptor internalization	2/283	29/21335	0.056291566	0.228607385	ENSMUSG00000023951/ENSMUSG00000044254	Vegfa/Pcsk9	2
BP	GO:0031116	positive regulation of microtubule polymerization	2/283	29/21335	0.056291566	0.228607385	ENSMUSG00000003031/ENSMUSG00000058624	Cdkn1b/Gda	2
BP	GO:0033198	response to ATP	2/283	29/21335	0.056291566	0.228607385	ENSMUSG00000004815/ENSMUSG00000041237	Dgkq/Pklr	2
BP	GO:0034110	regulation of homotypic cell-cell adhesion	2/283	29/21335	0.056291566	0.228607385	ENSMUSG00000030342/ENSMUSG00000045730	Cd9/Adrb2	2
BP	GO:0035066	positive regulation of histone acetylation	2/283	29/21335	0.056291566	0.228607385	ENSMUSG00000022676/ENSMUSG00000033644	Snai2/Piwil2	2
BP	GO:0042168	heme metabolic process	2/283	29/21335	0.056291566	0.228607385	ENSMUSG00000005547/ENSMUSG00000032786	Cyp2a5/Alas1	2
BP	GO:0045187	regulation of circadian sleep/wake cycle, sleep	2/283	29/21335	0.056291566	0.228607385	ENSMUSG00000028957/ENSMUSG00000029368	Per3/Alb	2
BP	GO:0019935	cyclic-nucleotide-mediated signaling	5/283	156/21335	0.057195323	0.23148665	ENSMUSG00000004815/ENSMUSG00000019256/ENSMUSG00000020733/ENSMUSG00000045730/ENSMUSG00000061601	Dgkq/Ahr/Slc9a3r1/Adrb2/Pclo	5
BP	GO:0008585	female gonad development	4/283	109/21335	0.057325409	0.23148665	ENSMUSG00000019256/ENSMUSG00000023951/ENSMUSG00000054932/ENSMUSG00000056501	Ahr/Vegfa/Afp/Cebpb	4
BP	GO:0001541	ovarian follicle development	3/283	66/21335	0.057395014	0.23148665	ENSMUSG00000019256/ENSMUSG00000023951/ENSMUSG00000056501	Ahr/Vegfa/Cebpb	3
BP	GO:0009880	embryonic pattern specification	3/283	66/21335	0.057395014	0.23148665	ENSMUSG00000006538/ENSMUSG00000062209/ENSMUSG00000066687	Ihh/Erbb4/Zbtb16	3
BP	GO:0060688	regulation of morphogenesis of a branching structure	3/283	66/21335	0.057395014	0.23148665	ENSMUSG00000002633/ENSMUSG00000022676/ENSMUSG00000023951	Shh/Snai2/Vegfa	3
BP	GO:1903036	positive regulation of response to wounding	3/283	66/21335	0.057395014	0.23148665	ENSMUSG00000000049/ENSMUSG00000022877/ENSMUSG00000066551	Apoh/Hrg/Hmgb1	3
BP	GO:0048562	embryonic organ morphogenesis	8/283	313/21335	0.058043918	0.233835967	ENSMUSG00000002633/ENSMUSG00000006538/ENSMUSG00000020733/ENSMUSG00000027676/ENSMUSG00000037169/ENSMUSG00000045294/ENSMUSG00000053279/ENSMUSG00000074622	Shh/Ihh/Slc9a3r1/Ccdc39/Mycn/Insig1/Aldh1a1/Mafb	8
BP	GO:0006164	purine nucleotide biosynthetic process	7/283	260/21335	0.058993775	0.237106381	ENSMUSG00000020108/ENSMUSG00000020826/ENSMUSG00000024782/ENSMUSG00000029162/ENSMUSG00000029167/ENSMUSG00000039197/ENSMUSG00000041237	Ddit4/Nos2/Ak3/Khk/Ppargc1a/Adk/Pklr	7
BP	GO:0007018	microtubule-based movement	7/283	260/21335	0.058993775	0.237106381	ENSMUSG00000021824/ENSMUSG00000022442/ENSMUSG00000024873/ENSMUSG00000027012/ENSMUSG00000027676/ENSMUSG00000028438/ENSMUSG00000051412	Ap3m1/Ttll1/Cnih2/Dync1i2/Ccdc39/Kif24/Vamp7	7
BP	GO:0051648	vesicle localization	6/283	208/21335	0.05941073	0.237106381	ENSMUSG00000019906/ENSMUSG00000021824/ENSMUSG00000024873/ENSMUSG00000051412/ENSMUSG00000061601/ENSMUSG00000068798	Lin7a/Ap3m1/Cnih2/Vamp7/Pclo/Rap1a	6
BP	GO:0097194	execution phase of apoptosis	3/283	67/21335	0.059519039	0.237106381	ENSMUSG00000015337/ENSMUSG00000025076/ENSMUSG00000042677	Endog/Casp7/Zc3h12a	3
BP	GO:1903725	regulation of phospholipid metabolic process	3/283	67/21335	0.059519039	0.237106381	ENSMUSG00000032193/ENSMUSG00000037706/ENSMUSG00000041417	Ldlr/Cd81/Pik3r1	3
BP	GO:0001539	cilium or flagellum-dependent cell motility	2/283	30/21335	0.059798485	0.237106381	ENSMUSG00000022442/ENSMUSG00000027676	Ttll1/Ccdc39	2
BP	GO:0007099	centriole replication	2/283	30/21335	0.059798485	0.237106381	ENSMUSG00000031347/ENSMUSG00000033904	Cetn2/Ccp110	2
BP	GO:0021602	cranial nerve morphogenesis	2/283	30/21335	0.059798485	0.237106381	ENSMUSG00000045103/ENSMUSG00000074622	Dmd/Mafb	2
BP	GO:0034142	toll-like receptor 4 signaling pathway	2/283	30/21335	0.059798485	0.237106381	ENSMUSG00000020889/ENSMUSG00000066551	Nr1d1/Hmgb1	2
BP	GO:0045932	negative regulation of muscle contraction	2/283	30/21335	0.059798485	0.237106381	ENSMUSG00000042677/ENSMUSG00000045730	Zc3h12a/Adrb2	2
BP	GO:0050802	circadian sleep/wake cycle, sleep	2/283	30/21335	0.059798485	0.237106381	ENSMUSG00000028957/ENSMUSG00000029368	Per3/Alb	2
BP	GO:0060285	cilium-dependent cell motility	2/283	30/21335	0.059798485	0.237106381	ENSMUSG00000022442/ENSMUSG00000027676	Ttll1/Ccdc39	2
BP	GO:1900078	positive regulation of cellular response to insulin stimulus	2/283	30/21335	0.059798485	0.237106381	ENSMUSG00000020189/ENSMUSG00000030087	Osbpl8/Klf15	2
BP	GO:1903427	negative regulation of reactive oxygen species biosynthetic process	2/283	30/21335	0.059798485	0.237106381	ENSMUSG00000023070/ENSMUSG00000042677	Rgn/Zc3h12a	2
BP	GO:0010631	epithelial cell migration	7/283	261/21335	0.0599679	0.237510658	ENSMUSG00000000049/ENSMUSG00000002633/ENSMUSG00000022676/ENSMUSG00000022877/ENSMUSG00000023951/ENSMUSG00000042677/ENSMUSG00000066551	Apoh/Shh/Snai2/Hrg/Vegfa/Zc3h12a/Hmgb1	7
BP	GO:0002694	regulation of leukocyte activation	11/283	486/21335	0.060422705	0.238360544	ENSMUSG00000002633/ENSMUSG00000006538/ENSMUSG00000019256/ENSMUSG00000029816/ENSMUSG00000032193/ENSMUSG00000037706/ENSMUSG00000039197/ENSMUSG00000051412/ENSMUSG00000056501/ENSMUSG00000066687/ENSMUSG00000079037	Shh/Ihh/Ahr/Gpnmb/Ldlr/Cd81/Adk/Vamp7/Cebpb/Zbtb16/Prnp	11
BP	GO:0090090	negative regulation of canonical Wnt signaling pathway	4/283	111/21335	0.060489926	0.238360544	ENSMUSG00000002633/ENSMUSG00000020733/ENSMUSG00000022676/ENSMUSG00000034101	Shh/Slc9a3r1/Snai2/Ctnnd1	4
BP	GO:0002573	myeloid leukocyte differentiation	6/283	209/21335	0.060520968	0.238360544	ENSMUSG00000023951/ENSMUSG00000025153/ENSMUSG00000026542/ENSMUSG00000041417/ENSMUSG00000056501/ENSMUSG00000074622	Vegfa/Fasn/Apcs/Pik3r1/Cebpb/Mafb	6
BP	GO:0007163	establishment or maintenance of cell polarity	6/283	209/21335	0.060520968	0.238360544	ENSMUSG00000002633/ENSMUSG00000019906/ENSMUSG00000019944/ENSMUSG00000020733/ENSMUSG00000030064/ENSMUSG00000031016	Shh/Lin7a/Rhobtb1/Slc9a3r1/Frmd4b/Wee1	6
BP	GO:0010632	regulation of epithelial cell migration	6/283	209/21335	0.060520968	0.238360544	ENSMUSG00000000049/ENSMUSG00000002633/ENSMUSG00000022676/ENSMUSG00000022877/ENSMUSG00000023951/ENSMUSG00000042677	Apoh/Shh/Snai2/Hrg/Vegfa/Zc3h12a	6
BP	GO:0009260	ribonucleotide biosynthetic process	7/283	262/21335	0.060951887	0.239148043	ENSMUSG00000020108/ENSMUSG00000020826/ENSMUSG00000022814/ENSMUSG00000024782/ENSMUSG00000029162/ENSMUSG00000029167/ENSMUSG00000041237	Ddit4/Nos2/Umps/Ak3/Khk/Ppargc1a/Pklr	7
BP	GO:0035296	regulation of tube diameter	5/283	159/21335	0.06106052	0.239148043	ENSMUSG00000019256/ENSMUSG00000020826/ENSMUSG00000021670/ENSMUSG00000045730/ENSMUSG00000055866	Ahr/Nos2/Hmgcr/Adrb2/Per2	5
BP	GO:0097746	regulation of blood vessel diameter	5/283	159/21335	0.06106052	0.239148043	ENSMUSG00000019256/ENSMUSG00000020826/ENSMUSG00000021670/ENSMUSG00000045730/ENSMUSG00000055866	Ahr/Nos2/Hmgcr/Adrb2/Per2	5
BP	GO:1901654	response to ketone	5/283	159/21335	0.06106052	0.239148043	ENSMUSG00000006724/ENSMUSG00000019256/ENSMUSG00000020108/ENSMUSG00000032051/ENSMUSG00000074207	Cyp27b1/Ahr/Ddit4/Fdx1/Adh1	5
BP	GO:2001257	regulation of cation channel activity	5/283	159/21335	0.06106052	0.239148043	ENSMUSG00000024873/ENSMUSG00000029167/ENSMUSG00000037541/ENSMUSG00000045103/ENSMUSG00000045730	Cnih2/Ppargc1a/Shank2/Dmd/Adrb2	5
BP	GO:1901342	regulation of vasculature development	8/283	317/21335	0.061565115	0.24076924	ENSMUSG00000000049/ENSMUSG00000002633/ENSMUSG00000022877/ENSMUSG00000023951/ENSMUSG00000042677/ENSMUSG00000045730/ENSMUSG00000066551/ENSMUSG00000068798	Apoh/Shh/Hrg/Vegfa/Zc3h12a/Adrb2/Hmgb1/Rap1a	8
BP	GO:0070373	negative regulation of ERK1 and ERK2 cascade	3/283	68/21335	0.061679595	0.24076924	ENSMUSG00000020733/ENSMUSG00000024427/ENSMUSG00000045103	Slc9a3r1/Spry4/Dmd	3
BP	GO:1901983	regulation of protein acetylation	3/283	68/21335	0.061679595	0.24076924	ENSMUSG00000022676/ENSMUSG00000030087/ENSMUSG00000033644	Snai2/Klf15/Piwil2	3
BP	GO:0090132	epithelium migration	7/283	263/21335	0.061945747	0.241540395	ENSMUSG00000000049/ENSMUSG00000002633/ENSMUSG00000022676/ENSMUSG00000022877/ENSMUSG00000023951/ENSMUSG00000042677/ENSMUSG00000066551	Apoh/Shh/Snai2/Hrg/Vegfa/Zc3h12a/Hmgb1	7
BP	GO:0046545	development of primary female sexual characteristics	4/283	112/21335	0.06210633	0.241898658	ENSMUSG00000019256/ENSMUSG00000023951/ENSMUSG00000054932/ENSMUSG00000056501	Ahr/Vegfa/Afp/Cebpb	4
BP	GO:0051017	actin filament bundle assembly	5/283	160/21335	0.062381132	0.242297113	ENSMUSG00000016382/ENSMUSG00000019944/ENSMUSG00000041417/ENSMUSG00000049493/ENSMUSG00000049515	Pls3/Rhobtb1/Pik3r1/Pls1/Espnl	5
BP	GO:0008544	epidermis development	8/283	319/21335	0.063374944	0.242297113	ENSMUSG00000002633/ENSMUSG00000006724/ENSMUSG00000020733/ENSMUSG00000031349/ENSMUSG00000034101/ENSMUSG00000037169/ENSMUSG00000042622/ENSMUSG00000044786	Shh/Cyp27b1/Slc9a3r1/Nsdhl/Ctnnd1/Mycn/Maff/Zfp36	8
BP	GO:0070661	leukocyte proliferation	8/283	319/21335	0.063374944	0.242297113	ENSMUSG00000002633/ENSMUSG00000006538/ENSMUSG00000019256/ENSMUSG00000029816/ENSMUSG00000037706/ENSMUSG00000039197/ENSMUSG00000056501/ENSMUSG00000079037	Shh/Ihh/Ahr/Gpnmb/Cd81/Adk/Cebpb/Prnp	8
BP	GO:0010837	regulation of keratinocyte proliferation	2/283	31/21335	0.063378484	0.242297113	ENSMUSG00000022676/ENSMUSG00000044786	Snai2/Zfp36	2
BP	GO:0032689	negative regulation of interferon-gamma production	2/283	31/21335	0.063378484	0.242297113	ENSMUSG00000042677/ENSMUSG00000079037	Zc3h12a/Prnp	2
BP	GO:0032728	positive regulation of interferon-beta production	2/283	31/21335	0.063378484	0.242297113	ENSMUSG00000027427/ENSMUSG00000066551	Polr3f/Hmgb1	2
BP	GO:0033081	regulation of T cell differentiation in thymus	2/283	31/21335	0.063378484	0.242297113	ENSMUSG00000002633/ENSMUSG00000006538	Shh/Ihh	2
BP	GO:0042749	regulation of circadian sleep/wake cycle	2/283	31/21335	0.063378484	0.242297113	ENSMUSG00000028957/ENSMUSG00000029368	Per3/Alb	2
BP	GO:0045616	regulation of keratinocyte differentiation	2/283	31/21335	0.063378484	0.242297113	ENSMUSG00000006724/ENSMUSG00000044786	Cyp27b1/Zfp36	2
BP	GO:0050706	regulation of interleukin-1 beta secretion	2/283	31/21335	0.063378484	0.242297113	ENSMUSG00000042677/ENSMUSG00000066551	Zc3h12a/Hmgb1	2
BP	GO:0060977	coronary vasculature morphogenesis	2/283	31/21335	0.063378484	0.242297113	ENSMUSG00000002633/ENSMUSG00000023951	Shh/Vegfa	2
BP	GO:0070528	protein kinase C signaling	2/283	31/21335	0.063378484	0.242297113	ENSMUSG00000004815/ENSMUSG00000023951	Dgkq/Vegfa	2
BP	GO:0090162	establishment of epithelial cell polarity	2/283	31/21335	0.063378484	0.242297113	ENSMUSG00000020733/ENSMUSG00000030064	Slc9a3r1/Frmd4b	2
BP	GO:0090322	regulation of superoxide metabolic process	2/283	31/21335	0.063378484	0.242297113	ENSMUSG00000021707/ENSMUSG00000023070	Dhfr/Rgn	2
BP	GO:0098534	centriole assembly	2/283	31/21335	0.063378484	0.242297113	ENSMUSG00000031347/ENSMUSG00000033904	Cetn2/Ccp110	2
BP	GO:2000463	positive regulation of excitatory postsynaptic potential	2/283	31/21335	0.063378484	0.242297113	ENSMUSG00000037541/ENSMUSG00000045730	Shank2/Adrb2	2
BP	GO:2000758	positive regulation of peptidyl-lysine acetylation	2/283	31/21335	0.063378484	0.242297113	ENSMUSG00000022676/ENSMUSG00000033644	Snai2/Piwil2	2
BP	GO:0031109	microtubule polymerization or depolymerization	4/283	113/21335	0.063745387	0.242426422	ENSMUSG00000003031/ENSMUSG00000008035/ENSMUSG00000028438/ENSMUSG00000058624	Cdkn1b/Mid1ip1/Kif24/Gda	4
BP	GO:0000271	polysaccharide biosynthetic process	3/283	69/21335	0.063876315	0.242426422	ENSMUSG00000020889/ENSMUSG00000046794/ENSMUSG00000055866	Nr1d1/Ppp1r3b/Per2	3
BP	GO:0006809	nitric oxide biosynthetic process	3/283	69/21335	0.063876315	0.242426422	ENSMUSG00000020826/ENSMUSG00000023070/ENSMUSG00000042677	Nos2/Rgn/Zc3h12a	3
BP	GO:0051155	positive regulation of striated muscle cell differentiation	3/283	69/21335	0.063876315	0.242426422	ENSMUSG00000002633/ENSMUSG00000029417/ENSMUSG00000059743	Shh/Cxcl9/Fdps	3
BP	GO:0009895	negative regulation of catabolic process	7/283	265/21335	0.06396312	0.242426422	ENSMUSG00000002633/ENSMUSG00000020108/ENSMUSG00000020826/ENSMUSG00000023070/ENSMUSG00000023951/ENSMUSG00000029167/ENSMUSG00000044786	Shh/Ddit4/Nos2/Rgn/Vegfa/Ppargc1a/Zfp36	7
BP	GO:0046390	ribose phosphate biosynthetic process	7/283	265/21335	0.06396312	0.242426422	ENSMUSG00000020108/ENSMUSG00000020826/ENSMUSG00000022814/ENSMUSG00000024782/ENSMUSG00000029162/ENSMUSG00000029167/ENSMUSG00000041237	Ddit4/Nos2/Umps/Ak3/Khk/Ppargc1a/Pklr	7
BP	GO:0072522	purine-containing compound biosynthetic process	7/283	265/21335	0.06396312	0.242426422	ENSMUSG00000020108/ENSMUSG00000020826/ENSMUSG00000024782/ENSMUSG00000029162/ENSMUSG00000029167/ENSMUSG00000039197/ENSMUSG00000041237	Ddit4/Nos2/Ak3/Khk/Ppargc1a/Adk/Pklr	7
BP	GO:0090130	tissue migration	7/283	265/21335	0.06396312	0.242426422	ENSMUSG00000000049/ENSMUSG00000002633/ENSMUSG00000022676/ENSMUSG00000022877/ENSMUSG00000023951/ENSMUSG00000042677/ENSMUSG00000066551	Apoh/Shh/Snai2/Hrg/Vegfa/Zc3h12a/Hmgb1	7
BP	GO:0016570	histone modification	10/283	434/21335	0.064890745	0.245677754	ENSMUSG00000020538/ENSMUSG00000020593/ENSMUSG00000020893/ENSMUSG00000022676/ENSMUSG00000023951/ENSMUSG00000033644/ENSMUSG00000034639/ENSMUSG00000038056/ENSMUSG00000048154/ENSMUSG00000055866	Srebf1/Lpin1/Per1/Snai2/Vegfa/Piwil2/Setmar/Kmt2c/Kmt2d/Per2	10
BP	GO:0016579	protein deubiquitination	4/283	114/21335	0.06540701	0.247100946	ENSMUSG00000032010/ENSMUSG00000042677/ENSMUSG00000046404/ENSMUSG00000064289	Usp2/Zc3h12a/Yod1/Tank	4
BP	GO:0051153	regulation of striated muscle cell differentiation	4/283	114/21335	0.06540701	0.247100946	ENSMUSG00000002633/ENSMUSG00000029417/ENSMUSG00000030256/ENSMUSG00000059743	Shh/Cxcl9/Bhlhe41/Fdps	4
BP	GO:0045453	bone resorption	3/283	70/21335	0.066108821	0.249484629	ENSMUSG00000006538/ENSMUSG00000023951/ENSMUSG00000045730	Ihh/Vegfa/Adrb2	3
BP	GO:0061572	actin filament bundle organization	5/283	163/21335	0.066439362	0.250463589	ENSMUSG00000016382/ENSMUSG00000019944/ENSMUSG00000041417/ENSMUSG00000049493/ENSMUSG00000049515	Pls3/Rhobtb1/Pik3r1/Pls1/Espnl	5
BP	GO:0006308	DNA catabolic process	2/283	32/21335	0.067029021	0.251573781	ENSMUSG00000015337/ENSMUSG00000023070	Endog/Rgn	2
BP	GO:0010043	response to zinc ion	2/283	32/21335	0.067029021	0.251573781	ENSMUSG00000029162/ENSMUSG00000073987	Khk/Ggh	2
BP	GO:0022410	circadian sleep/wake cycle process	2/283	32/21335	0.067029021	0.251573781	ENSMUSG00000028957/ENSMUSG00000029368	Per3/Alb	2
BP	GO:0051647	nucleus localization	2/283	32/21335	0.067029021	0.251573781	ENSMUSG00000020733/ENSMUSG00000045103	Slc9a3r1/Dmd	2
BP	GO:0014902	myotube differentiation	4/283	115/21335	0.067091105	0.251573781	ENSMUSG00000002633/ENSMUSG00000029417/ENSMUSG00000030256/ENSMUSG00000045103	Shh/Cxcl9/Bhlhe41/Dmd	4
BP	GO:0031668	cellular response to extracellular stimulus	6/283	215/21335	0.067440693	0.252615617	ENSMUSG00000006724/ENSMUSG00000020538/ENSMUSG00000022676/ENSMUSG00000029368/ENSMUSG00000042677/ENSMUSG00000044254	Cyp27b1/Srebf1/Snai2/Alb/Zc3h12a/Pcsk9	6
BP	GO:0035303	regulation of dephosphorylation	5/283	164/21335	0.067824158	0.253781998	ENSMUSG00000021209/ENSMUSG00000021621/ENSMUSG00000023070/ENSMUSG00000026779/ENSMUSG00000036810	Ppp4r4/Zcchc9/Rgn/Mastl/Cnep1r1	5
BP	GO:0031098	stress-activated protein kinase signaling cascade	7/283	269/21335	0.068116664	0.254228578	ENSMUSG00000020623/ENSMUSG00000020893/ENSMUSG00000021670/ENSMUSG00000023951/ENSMUSG00000036390/ENSMUSG00000042677/ENSMUSG00000044786	Map2k6/Per1/Hmgcr/Vegfa/Gadd45a/Zc3h12a/Zfp36	7
BP	GO:1903037	regulation of leukocyte cell-cell adhesion	7/283	269/21335	0.068116664	0.254228578	ENSMUSG00000002633/ENSMUSG00000006538/ENSMUSG00000029816/ENSMUSG00000039197/ENSMUSG00000056501/ENSMUSG00000066687/ENSMUSG00000079037	Shh/Ihh/Gpnmb/Adk/Cebpb/Zbtb16/Prnp	7
BP	GO:0007260	tyrosine phosphorylation of STAT protein	3/283	71/21335	0.068376729	0.254228578	ENSMUSG00000027947/ENSMUSG00000038751/ENSMUSG00000062209	Il6ra/Ptk6/Erbb4	3
BP	GO:0034637	cellular carbohydrate biosynthetic process	3/283	71/21335	0.068376729	0.254228578	ENSMUSG00000020889/ENSMUSG00000046794/ENSMUSG00000055866	Nr1d1/Ppp1r3b/Per2	3
BP	GO:0072384	organelle transport along microtubule	3/283	71/21335	0.068376729	0.254228578	ENSMUSG00000021824/ENSMUSG00000024873/ENSMUSG00000051412	Ap3m1/Cnih2/Vamp7	3
BP	GO:1901862	negative regulation of muscle tissue development	3/283	71/21335	0.068376729	0.254228578	ENSMUSG00000002633/ENSMUSG00000031431/ENSMUSG00000032010	Shh/Tsc22d3/Usp2	3
BP	GO:0007127	meiosis I	4/283	116/21335	0.068797574	0.25552348	ENSMUSG00000003824/ENSMUSG00000007646/ENSMUSG00000033644/ENSMUSG00000034329	Syce2/Rad51c/Piwil2/Brip1	4
BP	GO:0034248	regulation of cellular amide metabolic process	10/283	439/21335	0.068897603	0.255625354	ENSMUSG00000016194/ENSMUSG00000020893/ENSMUSG00000021707/ENSMUSG00000025747/ENSMUSG00000033644/ENSMUSG00000041939/ENSMUSG00000042677/ENSMUSG00000044786/ENSMUSG00000055866/ENSMUSG00000079037	Hsd11b1/Per1/Dhfr/Tyms/Piwil2/Mvk/Zc3h12a/Zfp36/Per2/Prnp	10
BP	GO:0009141	nucleoside triphosphate metabolic process	7/283	270/21335	0.069179827	0.256402285	ENSMUSG00000020108/ENSMUSG00000024782/ENSMUSG00000027203/ENSMUSG00000029162/ENSMUSG00000029167/ENSMUSG00000039197/ENSMUSG00000041237	Ddit4/Ak3/Dut/Khk/Ppargc1a/Adk/Pklr	7
BP	GO:0043406	positive regulation of MAP kinase activity	6/283	217/21335	0.069845638	0.258404918	ENSMUSG00000020623/ENSMUSG00000023951/ENSMUSG00000028862/ENSMUSG00000031861/ENSMUSG00000036390/ENSMUSG00000037706	Map2k6/Vegfa/Map3k6/Lpar2/Gadd45a/Cd81	6
BP	GO:0051090	regulation of DNA binding transcription factor activity	9/283	383/21335	0.070330267	0.258404918	ENSMUSG00000002633/ENSMUSG00000023951/ENSMUSG00000029167/ENSMUSG00000029994/ENSMUSG00000030103/ENSMUSG00000037583/ENSMUSG00000040359/ENSMUSG00000042677/ENSMUSG00000079037	Shh/Vegfa/Ppargc1a/Anxa4/Bhlhe40/Nr0b2/Ufl1/Zc3h12a/Prnp	9
BP	GO:0002262	myeloid cell homeostasis	5/283	166/21335	0.070641663	0.258404918	ENSMUSG00000023951/ENSMUSG00000032114/ENSMUSG00000044786/ENSMUSG00000060802/ENSMUSG00000074622	Vegfa/Slc37a4/Zfp36/B2m/Mafb	5
BP	GO:0032890	regulation of organic acid transport	3/283	72/21335	0.070679645	0.258404918	ENSMUSG00000020333/ENSMUSG00000020623/ENSMUSG00000055866	Acsl6/Map2k6/Per2	3
BP	GO:0045670	regulation of osteoclast differentiation	3/283	72/21335	0.070679645	0.258404918	ENSMUSG00000041417/ENSMUSG00000056501/ENSMUSG00000074622	Pik3r1/Cebpb/Mafb	3
BP	GO:0046209	nitric oxide metabolic process	3/283	72/21335	0.070679645	0.258404918	ENSMUSG00000020826/ENSMUSG00000023070/ENSMUSG00000042677	Nos2/Rgn/Zc3h12a	3
BP	GO:0060563	neuroepithelial cell differentiation	3/283	72/21335	0.070679645	0.258404918	ENSMUSG00000020733/ENSMUSG00000037169/ENSMUSG00000056501	Slc9a3r1/Mycn/Cebpb	3
BP	GO:0070192	chromosome organization involved in meiotic cell cycle	3/283	72/21335	0.070679645	0.258404918	ENSMUSG00000003824/ENSMUSG00000007646/ENSMUSG00000034329	Syce2/Rad51c/Brip1	3
BP	GO:0031112	positive regulation of microtubule polymerization or depolymerization	2/283	33/21335	0.070747612	0.258404918	ENSMUSG00000003031/ENSMUSG00000058624	Cdkn1b/Gda	2
BP	GO:0045686	negative regulation of glial cell differentiation	2/283	33/21335	0.070747612	0.258404918	ENSMUSG00000032193/ENSMUSG00000037169	Ldlr/Mycn	2
BP	GO:0046461	neutral lipid catabolic process	2/283	33/21335	0.070747612	0.258404918	ENSMUSG00000000049/ENSMUSG00000032193	Apoh/Ldlr	2
BP	GO:0046464	acylglycerol catabolic process	2/283	33/21335	0.070747612	0.258404918	ENSMUSG00000000049/ENSMUSG00000032193	Apoh/Ldlr	2
BP	GO:0048048	embryonic eye morphogenesis	2/283	33/21335	0.070747612	0.258404918	ENSMUSG00000006538/ENSMUSG00000053279	Ihh/Aldh1a1	2
BP	GO:0048566	embryonic digestive tract development	2/283	33/21335	0.070747612	0.258404918	ENSMUSG00000002633/ENSMUSG00000006538	Shh/Ihh	2
BP	GO:0051348	negative regulation of transferase activity	7/283	272/21335	0.071335903	0.260283642	ENSMUSG00000003031/ENSMUSG00000021670/ENSMUSG00000023070/ENSMUSG00000024427/ENSMUSG00000036390/ENSMUSG00000038751/ENSMUSG00000044786	Cdkn1b/Hmgcr/Rgn/Spry4/Gadd45a/Ptk6/Zfp36	7
BP	GO:0008016	regulation of heart contraction	5/283	167/21335	0.072074307	0.262365323	ENSMUSG00000020538/ENSMUSG00000041417/ENSMUSG00000042677/ENSMUSG00000045103/ENSMUSG00000045730	Srebf1/Pik3r1/Zc3h12a/Dmd/Adrb2	5
BP	GO:0042594	response to starvation	5/283	167/21335	0.072074307	0.262365323	ENSMUSG00000020538/ENSMUSG00000029368/ENSMUSG00000042677/ENSMUSG00000044254/ENSMUSG00000044786	Srebf1/Alb/Zc3h12a/Pcsk9/Zfp36	5
BP	GO:0006979	response to oxidative stress	9/283	385/21335	0.072129972	0.262365323	ENSMUSG00000006494/ENSMUSG00000015337/ENSMUSG00000021707/ENSMUSG00000023070/ENSMUSG00000028124/ENSMUSG00000029167/ENSMUSG00000042677/ENSMUSG00000053279/ENSMUSG00000079037	Pdk1/Endog/Dhfr/Rgn/Gclm/Ppargc1a/Zc3h12a/Aldh1a1/Prnp	9
BP	GO:0061982	meiosis I cell cycle process	4/283	118/21335	0.072277219	0.262440437	ENSMUSG00000003824/ENSMUSG00000007646/ENSMUSG00000033644/ENSMUSG00000034329	Syce2/Rad51c/Piwil2/Brip1	4
BP	GO:0061138	morphogenesis of a branching epithelium	6/283	219/21335	0.072299695	0.262440437	ENSMUSG00000002633/ENSMUSG00000006538/ENSMUSG00000019256/ENSMUSG00000022676/ENSMUSG00000023951/ENSMUSG00000037169	Shh/Ihh/Ahr/Snai2/Vegfa/Mycn	6
BP	GO:0060420	regulation of heart growth	3/283	73/21335	0.073017166	0.264771823	ENSMUSG00000019256/ENSMUSG00000059743/ENSMUSG00000062209	Ahr/Fdps/Erbb4	3
BP	GO:2001252	positive regulation of chromosome organization	5/283	168/21335	0.073522832	0.264777452	ENSMUSG00000020538/ENSMUSG00000020593/ENSMUSG00000022676/ENSMUSG00000023951/ENSMUSG00000033644	Srebf1/Lpin1/Snai2/Vegfa/Piwil2	5
BP	GO:0033157	regulation of intracellular protein transport	7/283	274/21335	0.073531648	0.264777452	ENSMUSG00000002633/ENSMUSG00000015291/ENSMUSG00000020538/ENSMUSG00000042677/ENSMUSG00000045294/ENSMUSG00000051412/ENSMUSG00000079037	Shh/Gdi1/Srebf1/Zc3h12a/Insig1/Vamp7/Prnp	7
BP	GO:0051402	neuron apoptotic process	7/283	274/21335	0.073531648	0.264777452	ENSMUSG00000023951/ENSMUSG00000025076/ENSMUSG00000028124/ENSMUSG00000029167/ENSMUSG00000044254/ENSMUSG00000056501/ENSMUSG00000079037	Vegfa/Casp7/Gclm/Ppargc1a/Pcsk9/Cebpb/Prnp	7
BP	GO:0060326	cell chemotaxis	7/283	274/21335	0.073531648	0.264777452	ENSMUSG00000002633/ENSMUSG00000022676/ENSMUSG00000023951/ENSMUSG00000029417/ENSMUSG00000032114/ENSMUSG00000061778/ENSMUSG00000066551	Shh/Snai2/Vegfa/Cxcl9/Slc37a4/Mospd2/Hmgb1	7
BP	GO:0006469	negative regulation of protein kinase activity	6/283	220/21335	0.073545114	0.264777452	ENSMUSG00000003031/ENSMUSG00000021670/ENSMUSG00000023070/ENSMUSG00000024427/ENSMUSG00000036390/ENSMUSG00000038751	Cdkn1b/Hmgcr/Rgn/Spry4/Gadd45a/Ptk6	6
BP	GO:0030278	regulation of ossification	6/283	220/21335	0.073545114	0.264777452	ENSMUSG00000006724/ENSMUSG00000022676/ENSMUSG00000023951/ENSMUSG00000045730/ENSMUSG00000056501/ENSMUSG00000066687	Cyp27b1/Snai2/Vegfa/Adrb2/Cebpb/Zbtb16	6
BP	GO:0043393	regulation of protein binding	6/283	220/21335	0.073545114	0.264777452	ENSMUSG00000020098/ENSMUSG00000027203/ENSMUSG00000040359/ENSMUSG00000044254/ENSMUSG00000045730/ENSMUSG00000060802	Pcbd1/Dut/Ufl1/Pcsk9/Adrb2/B2m	6
BP	GO:0050708	regulation of protein secretion	10/283	445/21335	0.073909746	0.265818403	ENSMUSG00000020538/ENSMUSG00000020826/ENSMUSG00000020889/ENSMUSG00000021670/ENSMUSG00000029482/ENSMUSG00000029994/ENSMUSG00000037583/ENSMUSG00000042677/ENSMUSG00000055866/ENSMUSG00000066551	Srebf1/Nos2/Nr1d1/Hmgcr/Aacs/Anxa4/Nr0b2/Zc3h12a/Per2/Hmgb1	10
BP	GO:0010613	positive regulation of cardiac muscle hypertrophy	2/283	34/21335	0.074531823	0.265883027	ENSMUSG00000039197/ENSMUSG00000059743	Adk/Fdps	2
BP	GO:0014742	positive regulation of muscle hypertrophy	2/283	34/21335	0.074531823	0.265883027	ENSMUSG00000039197/ENSMUSG00000059743	Adk/Fdps	2
BP	GO:0033146	regulation of intracellular estrogen receptor signaling pathway	2/283	34/21335	0.074531823	0.265883027	ENSMUSG00000040359/ENSMUSG00000048154	Ufl1/Kmt2d	2
BP	GO:0035116	embryonic hindlimb morphogenesis	2/283	34/21335	0.074531823	0.265883027	ENSMUSG00000002633/ENSMUSG00000066687	Shh/Zbtb16	2
BP	GO:0042455	ribonucleoside biosynthetic process	2/283	34/21335	0.074531823	0.265883027	ENSMUSG00000022814/ENSMUSG00000039197	Umps/Adk	2
BP	GO:0042745	circadian sleep/wake cycle	2/283	34/21335	0.074531823	0.265883027	ENSMUSG00000028957/ENSMUSG00000029368	Per3/Alb	2
BP	GO:0046686	response to cadmium ion	2/283	34/21335	0.074531823	0.265883027	ENSMUSG00000005547/ENSMUSG00000079037	Cyp2a5/Prnp	2
BP	GO:0071827	plasma lipoprotein particle organization	2/283	34/21335	0.074531823	0.265883027	ENSMUSG00000017754/ENSMUSG00000053846	Pltp/Lipg	2
BP	GO:0016569	covalent chromatin modification	10/283	446/21335	0.074766822	0.266451397	ENSMUSG00000020538/ENSMUSG00000020593/ENSMUSG00000020893/ENSMUSG00000022676/ENSMUSG00000023951/ENSMUSG00000033644/ENSMUSG00000034639/ENSMUSG00000038056/ENSMUSG00000048154/ENSMUSG00000055866	Srebf1/Lpin1/Per1/Snai2/Vegfa/Piwil2/Setmar/Kmt2c/Kmt2d/Per2	10
BP	GO:0010921	regulation of phosphatase activity	4/283	120/21335	0.075845063	0.269747945	ENSMUSG00000021209/ENSMUSG00000021621/ENSMUSG00000023070/ENSMUSG00000026779	Ppp4r4/Zcchc9/Rgn/Mastl	4
BP	GO:1903533	regulation of protein targeting	4/283	120/21335	0.075845063	0.269747945	ENSMUSG00000015291/ENSMUSG00000020538/ENSMUSG00000051412/ENSMUSG00000079037	Gdi1/Srebf1/Vamp7/Prnp	4
BP	GO:0031330	negative regulation of cellular catabolic process	6/283	222/21335	0.076072676	0.270284451	ENSMUSG00000002633/ENSMUSG00000020108/ENSMUSG00000023070/ENSMUSG00000023951/ENSMUSG00000029167/ENSMUSG00000044786	Shh/Ddit4/Rgn/Vegfa/Ppargc1a/Zfp36	6
BP	GO:1901215	negative regulation of neuron death	6/283	223/21335	0.077354787	0.274286209	ENSMUSG00000002633/ENSMUSG00000023951/ENSMUSG00000028124/ENSMUSG00000029167/ENSMUSG00000029816/ENSMUSG00000056501	Shh/Vegfa/Gclm/Ppargc1a/Gpnmb/Cebpb	6
BP	GO:1903362	regulation of cellular protein catabolic process	6/283	223/21335	0.077354787	0.274286209	ENSMUSG00000002633/ENSMUSG00000023070/ENSMUSG00000032193/ENSMUSG00000037706/ENSMUSG00000040359/ENSMUSG00000044254	Shh/Rgn/Ldlr/Cd81/Ufl1/Pcsk9	6
BP	GO:0030218	erythrocyte differentiation	4/283	121/21335	0.077661765	0.274462929	ENSMUSG00000023951/ENSMUSG00000044786/ENSMUSG00000060802/ENSMUSG00000074622	Vegfa/Zfp36/B2m/Mafb	4
BP	GO:0032465	regulation of cytokinesis	3/283	75/21335	0.077794378	0.274462929	ENSMUSG00000031347/ENSMUSG00000033904/ENSMUSG00000070923	Cetn2/Ccp110/Klhl9	3
BP	GO:0033143	regulation of intracellular steroid hormone receptor signaling pathway	3/283	75/21335	0.077794378	0.274462929	ENSMUSG00000020893/ENSMUSG00000040359/ENSMUSG00000048154	Per1/Ufl1/Kmt2d	3
BP	GO:0097755	positive regulation of blood vessel diameter	3/283	75/21335	0.077794378	0.274462929	ENSMUSG00000019256/ENSMUSG00000020826/ENSMUSG00000045730	Ahr/Nos2/Adrb2	3
BP	GO:1901888	regulation of cell junction assembly	3/283	75/21335	0.077794378	0.274462929	ENSMUSG00000022676/ENSMUSG00000023951/ENSMUSG00000068798	Snai2/Vegfa/Rap1a	3
BP	GO:0006140	regulation of nucleotide metabolic process	5/283	171/21335	0.077963286	0.274783515	ENSMUSG00000016194/ENSMUSG00000020108/ENSMUSG00000020826/ENSMUSG00000023951/ENSMUSG00000029167	Hsd11b1/Ddit4/Nos2/Vegfa/Ppargc1a	5
BP	GO:0000096	sulfur amino acid metabolic process	2/283	35/21335	0.078379273	0.275147976	ENSMUSG00000024579/ENSMUSG00000028124	Pcyox1l/Gclm	2
BP	GO:0007143	female meiotic nuclear division	2/283	35/21335	0.078379273	0.275147976	ENSMUSG00000007646/ENSMUSG00000026779	Rad51c/Mastl	2
BP	GO:0046470	phosphatidylcholine metabolic process	2/283	35/21335	0.078379273	0.275147976	ENSMUSG00000002588/ENSMUSG00000032193	Pon1/Ldlr	2
BP	GO:0046636	negative regulation of alpha-beta T cell activation	2/283	35/21335	0.078379273	0.275147976	ENSMUSG00000002633/ENSMUSG00000006538	Shh/Ihh	2
BP	GO:0006401	RNA catabolic process	6/283	224/21335	0.078649097	0.275820191	ENSMUSG00000007050/ENSMUSG00000021460/ENSMUSG00000023951/ENSMUSG00000042677/ENSMUSG00000044786/ENSMUSG00000091625	Lsm2/Auh/Vegfa/Zc3h12a/Zfp36/Lsm5	6
BP	GO:0045913	positive regulation of carbohydrate metabolic process	3/283	76/21335	0.080233228	0.280816298	ENSMUSG00000023070/ENSMUSG00000030747/ENSMUSG00000066551	Rgn/Dgat2/Hmgb1	3
BP	GO:0061180	mammary gland epithelium development	3/283	76/21335	0.080233228	0.280816298	ENSMUSG00000005268/ENSMUSG00000056501/ENSMUSG00000062209	Prlr/Cebpb/Erbb4	3
BP	GO:0010976	positive regulation of neuron projection development	8/283	337/21335	0.081151454	0.283748033	ENSMUSG00000015291/ENSMUSG00000020333/ENSMUSG00000023951/ENSMUSG00000037541/ENSMUSG00000038751/ENSMUSG00000045103/ENSMUSG00000051412/ENSMUSG00000068798	Gdi1/Acsl6/Vegfa/Shank2/Ptk6/Dmd/Vamp7/Rap1a	8
BP	GO:0002761	regulation of myeloid leukocyte differentiation	4/283	123/21335	0.0813601	0.28391369	ENSMUSG00000026542/ENSMUSG00000041417/ENSMUSG00000056501/ENSMUSG00000074622	Apcs/Pik3r1/Cebpb/Mafb	4
BP	GO:0048565	digestive tract development	4/283	123/21335	0.0813601	0.28391369	ENSMUSG00000002633/ENSMUSG00000006538/ENSMUSG00000027676/ENSMUSG00000038751	Shh/Ihh/Ccdc39/Ptk6	4
BP	GO:0006110	regulation of glycolytic process	2/283	36/21335	0.082287633	0.2848916	ENSMUSG00000020108/ENSMUSG00000029167	Ddit4/Ppargc1a	2
BP	GO:0009163	nucleoside biosynthetic process	2/283	36/21335	0.082287633	0.2848916	ENSMUSG00000022814/ENSMUSG00000039197	Umps/Adk	2
BP	GO:0031670	cellular response to nutrient	2/283	36/21335	0.082287633	0.2848916	ENSMUSG00000006724/ENSMUSG00000022676	Cyp27b1/Snai2	2
BP	GO:0042398	cellular modified amino acid biosynthetic process	2/283	36/21335	0.082287633	0.2848916	ENSMUSG00000021707/ENSMUSG00000028124	Dhfr/Gclm	2
BP	GO:0048710	regulation of astrocyte differentiation	2/283	36/21335	0.082287633	0.2848916	ENSMUSG00000032193/ENSMUSG00000037169	Ldlr/Mycn	2
BP	GO:0050704	regulation of interleukin-1 secretion	2/283	36/21335	0.082287633	0.2848916	ENSMUSG00000042677/ENSMUSG00000066551	Zc3h12a/Hmgb1	2
BP	GO:1902624	positive regulation of neutrophil migration	2/283	36/21335	0.082287633	0.2848916	ENSMUSG00000026072/ENSMUSG00000061778	Il1r1/Mospd2	2
BP	GO:1902692	regulation of neuroblast proliferation	2/283	36/21335	0.082287633	0.2848916	ENSMUSG00000002633/ENSMUSG00000023951	Shh/Vegfa	2
BP	GO:0051346	negative regulation of hydrolase activity	9/283	396/21335	0.082537094	0.285234906	ENSMUSG00000021209/ENSMUSG00000021621/ENSMUSG00000022877/ENSMUSG00000023070/ENSMUSG00000023951/ENSMUSG00000026542/ENSMUSG00000026779/ENSMUSG00000053931/ENSMUSG00000060807	Ppp4r4/Zcchc9/Hrg/Rgn/Vegfa/Apcs/Mastl/Cnn3/Serpina6	9
BP	GO:0009119	ribonucleoside metabolic process	3/283	77/21335	0.082705003	0.285234906	ENSMUSG00000022814/ENSMUSG00000024782/ENSMUSG00000039197	Umps/Ak3/Adk	3
BP	GO:2001057	reactive nitrogen species metabolic process	3/283	77/21335	0.082705003	0.285234906	ENSMUSG00000020826/ENSMUSG00000023070/ENSMUSG00000042677	Nos2/Rgn/Zc3h12a	3
BP	GO:1902105	regulation of leukocyte differentiation	7/283	282/21335	0.082710832	0.285234906	ENSMUSG00000002633/ENSMUSG00000006538/ENSMUSG00000026542/ENSMUSG00000041417/ENSMUSG00000056501/ENSMUSG00000066687/ENSMUSG00000074622	Shh/Ihh/Apcs/Pik3r1/Cebpb/Zbtb16/Mafb	7
BP	GO:0010959	regulation of metal ion transport	9/283	397/21335	0.083525958	0.287764087	ENSMUSG00000020733/ENSMUSG00000020893/ENSMUSG00000023070/ENSMUSG00000032010/ENSMUSG00000044254/ENSMUSG00000045103/ENSMUSG00000045730/ENSMUSG00000060802/ENSMUSG00000079037	Slc9a3r1/Per1/Rgn/Usp2/Pcsk9/Dmd/Adrb2/B2m/Prnp	9
BP	GO:0031099	regeneration	4/283	125/21335	0.085144125	0.292134206	ENSMUSG00000000049/ENSMUSG00000021707/ENSMUSG00000056501/ENSMUSG00000062209	Apoh/Dhfr/Cebpb/Erbb4	4
BP	GO:0014032	neural crest cell development	3/283	78/21335	0.085209267	0.292134206	ENSMUSG00000002633/ENSMUSG00000022676/ENSMUSG00000062209	Shh/Snai2/Erbb4	3
BP	GO:0043279	response to alkaloid	3/283	78/21335	0.085209267	0.292134206	ENSMUSG00000025076/ENSMUSG00000027792/ENSMUSG00000047757	Casp7/Bche/Fancb	3
BP	GO:0046530	photoreceptor cell differentiation	3/283	78/21335	0.085209267	0.292134206	ENSMUSG00000002633/ENSMUSG00000006538/ENSMUSG00000023951	Shh/Ihh/Vegfa	3
BP	GO:0048708	astrocyte differentiation	3/283	78/21335	0.085209267	0.292134206	ENSMUSG00000002633/ENSMUSG00000032193/ENSMUSG00000037169	Shh/Ldlr/Mycn	3
BP	GO:1902275	regulation of chromatin organization	5/283	176/21335	0.085677541	0.292302727	ENSMUSG00000020538/ENSMUSG00000020593/ENSMUSG00000022676/ENSMUSG00000023951/ENSMUSG00000033644	Srebf1/Lpin1/Snai2/Vegfa/Piwil2	5
BP	GO:0003009	skeletal muscle contraction	2/283	37/21335	0.086254625	0.292302727	ENSMUSG00000045103/ENSMUSG00000045730	Dmd/Adrb2	2
BP	GO:0006778	porphyrin-containing compound metabolic process	2/283	37/21335	0.086254625	0.292302727	ENSMUSG00000005547/ENSMUSG00000032786	Cyp2a5/Alas1	2
BP	GO:0008089	anterograde axonal transport	2/283	37/21335	0.086254625	0.292302727	ENSMUSG00000021824/ENSMUSG00000024873	Ap3m1/Cnih2	2
BP	GO:0045737	positive regulation of cyclin-dependent protein serine/threonine kinase activity	2/283	37/21335	0.086254625	0.292302727	ENSMUSG00000003031/ENSMUSG00000052525	Cdkn1b/Spdya	2
BP	GO:0045880	positive regulation of smoothened signaling pathway	2/283	37/21335	0.086254625	0.292302727	ENSMUSG00000002633/ENSMUSG00000006538	Shh/Ihh	2
BP	GO:0046834	lipid phosphorylation	2/283	37/21335	0.086254625	0.292302727	ENSMUSG00000004815/ENSMUSG00000041417	Dgkq/Pik3r1	2
BP	GO:0048255	mRNA stabilization	2/283	37/21335	0.086254625	0.292302727	ENSMUSG00000023951/ENSMUSG00000044786	Vegfa/Zfp36	2
BP	GO:0050702	interleukin-1 beta secretion	2/283	37/21335	0.086254625	0.292302727	ENSMUSG00000042677/ENSMUSG00000066551	Zc3h12a/Hmgb1	2
BP	GO:0055023	positive regulation of cardiac muscle tissue growth	2/283	37/21335	0.086254625	0.292302727	ENSMUSG00000059743/ENSMUSG00000062209	Fdps/Erbb4	2
BP	GO:0071825	protein-lipid complex subunit organization	2/283	37/21335	0.086254625	0.292302727	ENSMUSG00000017754/ENSMUSG00000053846	Pltp/Lipg	2
BP	GO:0072604	interleukin-6 secretion	2/283	37/21335	0.086254625	0.292302727	ENSMUSG00000020826/ENSMUSG00000042677	Nos2/Zc3h12a	2
BP	GO:0034103	regulation of tissue remodeling	3/283	79/21335	0.087745578	0.297069405	ENSMUSG00000022877/ENSMUSG00000023951/ENSMUSG00000029816	Hrg/Vegfa/Gpnmb	3
BP	GO:0042157	lipoprotein metabolic process	4/283	127/21335	0.089012719	0.301069917	ENSMUSG00000030747/ENSMUSG00000032193/ENSMUSG00000044254/ENSMUSG00000053846	Dgat2/Ldlr/Pcsk9/Lipg	4
BP	GO:0001818	negative regulation of cytokine production	6/283	232/21335	0.089440189	0.302225438	ENSMUSG00000029816/ENSMUSG00000029994/ENSMUSG00000032114/ENSMUSG00000042677/ENSMUSG00000044786/ENSMUSG00000079037	Gpnmb/Anxa4/Slc37a4/Zc3h12a/Zfp36/Prnp	6
BP	GO:0030811	regulation of nucleotide catabolic process	2/283	38/21335	0.090278017	0.302851235	ENSMUSG00000020108/ENSMUSG00000029167	Ddit4/Ppargc1a	2
BP	GO:0031640	killing of cells of other organism	2/283	38/21335	0.090278017	0.302851235	ENSMUSG00000020826/ENSMUSG00000029368	Nos2/Alb	2
BP	GO:0044364	disruption of cells of other organism	2/283	38/21335	0.090278017	0.302851235	ENSMUSG00000020826/ENSMUSG00000029368	Nos2/Alb	2
BP	GO:0045581	negative regulation of T cell differentiation	2/283	38/21335	0.090278017	0.302851235	ENSMUSG00000002633/ENSMUSG00000006538	Shh/Ihh	2
BP	GO:1901659	glycosyl compound biosynthetic process	2/283	38/21335	0.090278017	0.302851235	ENSMUSG00000022814/ENSMUSG00000039197	Umps/Adk	2
BP	GO:1901985	positive regulation of protein acetylation	2/283	38/21335	0.090278017	0.302851235	ENSMUSG00000022676/ENSMUSG00000033644	Snai2/Piwil2	2
BP	GO:2001025	positive regulation of response to drug	2/283	38/21335	0.090278017	0.302851235	ENSMUSG00000015337/ENSMUSG00000040584	Endog/Abcb1a	2
BP	GO:0035050	embryonic heart tube development	3/283	80/21335	0.09031349	0.302851235	ENSMUSG00000002633/ENSMUSG00000006538/ENSMUSG00000027676	Shh/Ihh/Ccdc39	3
BP	GO:0051249	regulation of lymphocyte activation	9/283	404/21335	0.090647549	0.303682225	ENSMUSG00000002633/ENSMUSG00000006538/ENSMUSG00000019256/ENSMUSG00000029816/ENSMUSG00000037706/ENSMUSG00000039197/ENSMUSG00000056501/ENSMUSG00000066687/ENSMUSG00000079037	Shh/Ihh/Ahr/Gpnmb/Cd81/Adk/Cebpb/Zbtb16/Prnp	9
BP	GO:0010212	response to ionizing radiation	4/283	128/21335	0.090978363	0.304211601	ENSMUSG00000007646/ENSMUSG00000022676/ENSMUSG00000036390/ENSMUSG00000064289	Rad51c/Snai2/Gadd45a/Tank	4
BP	GO:0097530	granulocyte migration	4/283	128/21335	0.090978363	0.304211601	ENSMUSG00000023951/ENSMUSG00000026072/ENSMUSG00000032114/ENSMUSG00000061778	Vegfa/Il1r1/Slc37a4/Mospd2	4
BP	GO:0048285	organelle fission	10/283	464/21335	0.091260676	0.304866071	ENSMUSG00000003031/ENSMUSG00000003824/ENSMUSG00000007646/ENSMUSG00000020593/ENSMUSG00000026779/ENSMUSG00000029167/ENSMUSG00000033644/ENSMUSG00000034329/ENSMUSG00000052525/ENSMUSG00000066979	Cdkn1b/Syce2/Rad51c/Lpin1/Mastl/Ppargc1a/Piwil2/Brip1/Spdya/Bub3	10
BP	GO:0015908	fatty acid transport	3/283	81/21335	0.092912549	0.309677118	ENSMUSG00000020333/ENSMUSG00000020623/ENSMUSG00000020826	Acsl6/Map2k6/Nos2	3
BP	GO:1900407	regulation of cellular response to oxidative stress	3/283	81/21335	0.092912549	0.309677118	ENSMUSG00000015337/ENSMUSG00000021707/ENSMUSG00000023070	Endog/Dhfr/Rgn	3
BP	GO:0032675	regulation of interleukin-6 production	4/283	129/21335	0.092964701	0.309677118	ENSMUSG00000027947/ENSMUSG00000042677/ENSMUSG00000056501/ENSMUSG00000066551	Il6ra/Zc3h12a/Cebpb/Hmgb1	4
BP	GO:0035265	organ growth	5/283	181/21335	0.093777761	0.311252542	ENSMUSG00000002633/ENSMUSG00000005268/ENSMUSG00000019256/ENSMUSG00000059743/ENSMUSG00000062209	Shh/Prlr/Ahr/Fdps/Erbb4	5
BP	GO:2000377	regulation of reactive oxygen species metabolic process	5/283	181/21335	0.093777761	0.311252542	ENSMUSG00000021707/ENSMUSG00000023070/ENSMUSG00000036390/ENSMUSG00000037169/ENSMUSG00000042677	Dhfr/Rgn/Gadd45a/Mycn/Zc3h12a	5
BP	GO:0045765	regulation of angiogenesis	7/283	291/21335	0.093791237	0.311252542	ENSMUSG00000000049/ENSMUSG00000002633/ENSMUSG00000022877/ENSMUSG00000023951/ENSMUSG00000042677/ENSMUSG00000045730/ENSMUSG00000066551	Apoh/Shh/Hrg/Vegfa/Zc3h12a/Adrb2/Hmgb1	7
BP	GO:0097193	intrinsic apoptotic signaling pathway	7/283	291/21335	0.093791237	0.311252542	ENSMUSG00000006494/ENSMUSG00000020108/ENSMUSG00000020733/ENSMUSG00000022676/ENSMUSG00000023150/ENSMUSG00000041417/ENSMUSG00000056501	Pdk1/Ddit4/Slc9a3r1/Snai2/Ivns1abp/Pik3r1/Cebpb	7
BP	GO:0009112	nucleobase metabolic process	2/283	39/21335	0.094355628	0.31136473	ENSMUSG00000022814/ENSMUSG00000058624	Umps/Gda	2
BP	GO:0030431	sleep	2/283	39/21335	0.094355628	0.31136473	ENSMUSG00000028957/ENSMUSG00000029368	Per3/Alb	2
BP	GO:0031076	embryonic camera-type eye development	2/283	39/21335	0.094355628	0.31136473	ENSMUSG00000006538/ENSMUSG00000053279	Ihh/Aldh1a1	2
BP	GO:0038179	neurotrophin signaling pathway	2/283	39/21335	0.094355628	0.31136473	ENSMUSG00000020108/ENSMUSG00000068798	Ddit4/Rap1a	2
BP	GO:0060964	regulation of gene silencing by miRNA	2/283	39/21335	0.094355628	0.31136473	ENSMUSG00000042677/ENSMUSG00000044786	Zc3h12a/Zfp36	2
BP	GO:0097009	energy homeostasis	2/283	39/21335	0.094355628	0.31136473	ENSMUSG00000021775/ENSMUSG00000029167	Nr1d2/Ppargc1a	2
BP	GO:0010634	positive regulation of epithelial cell migration	4/283	130/21335	0.094971578	0.312436484	ENSMUSG00000002633/ENSMUSG00000022676/ENSMUSG00000023951/ENSMUSG00000042677	Shh/Snai2/Vegfa/Zc3h12a	4
BP	GO:0030010	establishment of cell polarity	4/283	130/21335	0.094971578	0.312436484	ENSMUSG00000002633/ENSMUSG00000020733/ENSMUSG00000030064/ENSMUSG00000031016	Shh/Slc9a3r1/Frmd4b/Wee1	4
BP	GO:1903364	positive regulation of cellular protein catabolic process	4/283	130/21335	0.094971578	0.312436484	ENSMUSG00000023070/ENSMUSG00000032193/ENSMUSG00000037706/ENSMUSG00000044254	Rgn/Ldlr/Cd81/Pcsk9	4
BP	GO:0050863	regulation of T cell activation	7/283	292/21335	0.095071276	0.312436484	ENSMUSG00000002633/ENSMUSG00000006538/ENSMUSG00000029816/ENSMUSG00000039197/ENSMUSG00000056501/ENSMUSG00000066687/ENSMUSG00000079037	Shh/Ihh/Gpnmb/Adk/Cebpb/Zbtb16/Prnp	7
BP	GO:0051403	stress-activated MAPK cascade	6/283	236/21335	0.095124087	0.312436484	ENSMUSG00000020893/ENSMUSG00000021670/ENSMUSG00000023951/ENSMUSG00000036390/ENSMUSG00000042677/ENSMUSG00000044786	Per1/Hmgcr/Vegfa/Gadd45a/Zc3h12a/Zfp36	6
BP	GO:0048754	branching morphogenesis of an epithelial tube	5/283	182/21335	0.095443434	0.312934365	ENSMUSG00000002633/ENSMUSG00000006538/ENSMUSG00000019256/ENSMUSG00000023951/ENSMUSG00000037169	Shh/Ihh/Ahr/Vegfa/Mycn	5
BP	GO:0031110	regulation of microtubule polymerization or depolymerization	3/283	82/21335	0.095542301	0.312934365	ENSMUSG00000003031/ENSMUSG00000008035/ENSMUSG00000058624	Cdkn1b/Mid1ip1/Gda	3
BP	GO:0043488	regulation of mRNA stability	3/283	82/21335	0.095542301	0.312934365	ENSMUSG00000023951/ENSMUSG00000042677/ENSMUSG00000044786	Vegfa/Zc3h12a/Zfp36	3
BP	GO:0001763	morphogenesis of a branching structure	6/283	237/21335	0.096574761	0.316022058	ENSMUSG00000002633/ENSMUSG00000006538/ENSMUSG00000019256/ENSMUSG00000022676/ENSMUSG00000023951/ENSMUSG00000037169	Shh/Ihh/Ahr/Snai2/Vegfa/Mycn	6
BP	GO:0001906	cell killing	4/283	131/21335	0.096998832	0.317115031	ENSMUSG00000020826/ENSMUSG00000029368/ENSMUSG00000051412/ENSMUSG00000060802	Nos2/Alb/Vamp7/B2m	4
BP	GO:0090596	sensory organ morphogenesis	7/283	294/21335	0.097660471	0.31898193	ENSMUSG00000002633/ENSMUSG00000006538/ENSMUSG00000020733/ENSMUSG00000023951/ENSMUSG00000045294/ENSMUSG00000053279/ENSMUSG00000074622	Shh/Ihh/Slc9a3r1/Vegfa/Insig1/Aldh1a1/Mafb	7
BP	GO:0048588	developmental cell growth	6/283	238/21335	0.098037243	0.319012724	ENSMUSG00000015291/ENSMUSG00000023951/ENSMUSG00000026014/ENSMUSG00000039114/ENSMUSG00000048154/ENSMUSG00000059743	Gdi1/Vegfa/Raph1/Nrn1/Kmt2d/Fdps	6
BP	GO:0008589	regulation of smoothened signaling pathway	3/283	83/21335	0.098202285	0.319012724	ENSMUSG00000002633/ENSMUSG00000006538/ENSMUSG00000036188	Shh/Ihh/Ankmy2	3
BP	GO:0014031	mesenchymal cell development	3/283	83/21335	0.098202285	0.319012724	ENSMUSG00000002633/ENSMUSG00000022676/ENSMUSG00000062209	Shh/Snai2/Erbb4	3
BP	GO:0051149	positive regulation of muscle cell differentiation	3/283	83/21335	0.098202285	0.319012724	ENSMUSG00000002633/ENSMUSG00000029417/ENSMUSG00000059743	Shh/Cxcl9/Fdps	3
BP	GO:1900076	regulation of cellular response to insulin stimulus	3/283	83/21335	0.098202285	0.319012724	ENSMUSG00000020189/ENSMUSG00000030087/ENSMUSG00000041417	Osbpl8/Klf15/Pik3r1	3
BP	GO:0010883	regulation of lipid storage	2/283	40/21335	0.098485325	0.319012724	ENSMUSG00000020189/ENSMUSG00000042677	Osbpl8/Zc3h12a	2
BP	GO:0060421	positive regulation of heart growth	2/283	40/21335	0.098485325	0.319012724	ENSMUSG00000059743/ENSMUSG00000062209	Fdps/Erbb4	2
BP	GO:0071542	dopaminergic neuron differentiation	2/283	40/21335	0.098485325	0.319012724	ENSMUSG00000002633/ENSMUSG00000023951	Shh/Vegfa	2
BP	GO:1904031	positive regulation of cyclin-dependent protein kinase activity	2/283	40/21335	0.098485325	0.319012724	ENSMUSG00000003031/ENSMUSG00000052525	Cdkn1b/Spdya	2
BP	GO:0034101	erythrocyte homeostasis	4/283	132/21335	0.099046301	0.320534949	ENSMUSG00000023951/ENSMUSG00000044786/ENSMUSG00000060802/ENSMUSG00000074622	Vegfa/Zfp36/B2m/Mafb	4
BP	GO:0048259	regulation of receptor-mediated endocytosis	3/283	84/21335	0.100892036	0.324837361	ENSMUSG00000023951/ENSMUSG00000044254/ENSMUSG00000060802	Vegfa/Pcsk9/B2m	3
BP	GO:0048864	stem cell development	3/283	84/21335	0.100892036	0.324837361	ENSMUSG00000002633/ENSMUSG00000022676/ENSMUSG00000062209	Shh/Snai2/Erbb4	3
BP	GO:0050805	negative regulation of synaptic transmission	3/283	84/21335	0.100892036	0.324837361	ENSMUSG00000027792/ENSMUSG00000037541/ENSMUSG00000068798	Bche/Shank2/Rap1a	3
BP	GO:0072091	regulation of stem cell proliferation	3/283	84/21335	0.100892036	0.324837361	ENSMUSG00000002633/ENSMUSG00000022676/ENSMUSG00000023951	Shh/Snai2/Vegfa	3
BP	GO:0033673	negative regulation of kinase activity	6/283	240/21335	0.100997475	0.324837361	ENSMUSG00000003031/ENSMUSG00000021670/ENSMUSG00000023070/ENSMUSG00000024427/ENSMUSG00000036390/ENSMUSG00000038751	Cdkn1b/Hmgcr/Rgn/Spry4/Gadd45a/Ptk6	6
BP	GO:0034249	negative regulation of cellular amide metabolic process	6/283	240/21335	0.100997475	0.324837361	ENSMUSG00000021707/ENSMUSG00000025747/ENSMUSG00000041939/ENSMUSG00000042677/ENSMUSG00000044786/ENSMUSG00000079037	Dhfr/Tyms/Mvk/Zc3h12a/Zfp36/Prnp	6
BP	GO:0050709	negative regulation of protein secretion	4/283	133/21335	0.101113816	0.324837361	ENSMUSG00000020538/ENSMUSG00000021670/ENSMUSG00000029994/ENSMUSG00000042677	Srebf1/Hmgcr/Anxa4/Zc3h12a	4
BP	GO:0070646	protein modification by small protein removal	4/283	133/21335	0.101113816	0.324837361	ENSMUSG00000032010/ENSMUSG00000042677/ENSMUSG00000046404/ENSMUSG00000064289	Usp2/Zc3h12a/Yod1/Tank	4
BP	GO:0002474	antigen processing and presentation of peptide antigen via MHC class I	2/283	41/21335	0.102665021	0.328024991	ENSMUSG00000060802/ENSMUSG00000079507	B2m/H2-Q1	2
BP	GO:0006692	prostanoid metabolic process	2/283	41/21335	0.102665021	0.328024991	ENSMUSG00000033715/ENSMUSG00000054757	Akr1c14/Akr1c20	2
BP	GO:0006693	prostaglandin metabolic process	2/283	41/21335	0.102665021	0.328024991	ENSMUSG00000033715/ENSMUSG00000054757	Akr1c14/Akr1c20	2
BP	GO:0010677	negative regulation of cellular carbohydrate metabolic process	2/283	41/21335	0.102665021	0.328024991	ENSMUSG00000020108/ENSMUSG00000029167	Ddit4/Ppargc1a	2
BP	GO:0010765	positive regulation of sodium ion transport	2/283	41/21335	0.102665021	0.328024991	ENSMUSG00000045103/ENSMUSG00000045730	Dmd/Adrb2	2
BP	GO:0061014	positive regulation of mRNA catabolic process	2/283	41/21335	0.102665021	0.328024991	ENSMUSG00000042677/ENSMUSG00000044786	Zc3h12a/Zfp36	2
BP	GO:0014013	regulation of gliogenesis	4/283	134/21335	0.103201209	0.329439219	ENSMUSG00000002633/ENSMUSG00000032193/ENSMUSG00000037169/ENSMUSG00000040359	Shh/Ldlr/Mycn/Ufl1	4
BP	GO:0014033	neural crest cell differentiation	3/283	85/21335	0.103611086	0.330148991	ENSMUSG00000002633/ENSMUSG00000022676/ENSMUSG00000062209	Shh/Snai2/Erbb4	3
BP	GO:0045685	regulation of glial cell differentiation	3/283	85/21335	0.103611086	0.330148991	ENSMUSG00000002633/ENSMUSG00000032193/ENSMUSG00000037169	Shh/Ldlr/Mycn	3
BP	GO:0070374	positive regulation of ERK1 and ERK2 cascade	6/283	242/21335	0.104004462	0.331102814	ENSMUSG00000021670/ENSMUSG00000023951/ENSMUSG00000029816/ENSMUSG00000062209/ENSMUSG00000066551/ENSMUSG00000068798	Hmgcr/Vegfa/Gpnmb/Erbb4/Hmgb1/Rap1a	6
BP	GO:1904064	positive regulation of cation transmembrane transport	4/283	135/21335	0.105308307	0.334950811	ENSMUSG00000023070/ENSMUSG00000045103/ENSMUSG00000045730/ENSMUSG00000046516	Rgn/Dmd/Adrb2/Cox17	4
BP	GO:0001649	osteoblast differentiation	5/283	188/21335	0.105750837	0.335751756	ENSMUSG00000002633/ENSMUSG00000006538/ENSMUSG00000022676/ENSMUSG00000023951/ENSMUSG00000056501	Shh/Ihh/Snai2/Vegfa/Cebpb	5
BP	GO:0071236	cellular response to antibiotic	5/283	188/21335	0.105750837	0.335751756	ENSMUSG00000003031/ENSMUSG00000015337/ENSMUSG00000019256/ENSMUSG00000032051/ENSMUSG00000042677	Cdkn1b/Endog/Ahr/Fdx1/Zc3h12a	5
BP	GO:0035914	skeletal muscle cell differentiation	3/283	86/21335	0.106358965	0.335963215	ENSMUSG00000003949/ENSMUSG00000021775/ENSMUSG00000042622	Hlf/Nr1d2/Maff	3
BP	GO:1902600	proton transmembrane transport	3/283	86/21335	0.106358965	0.335963215	ENSMUSG00000020733/ENSMUSG00000028238/ENSMUSG00000046516	Slc9a3r1/Atp6v0d2/Cox17	3
BP	GO:0000266	mitochondrial fission	2/283	42/21335	0.106892675	0.335963215	ENSMUSG00000020593/ENSMUSG00000029167	Lpin1/Ppargc1a	2
BP	GO:0010799	regulation of peptidyl-threonine phosphorylation	2/283	42/21335	0.106892675	0.335963215	ENSMUSG00000004815/ENSMUSG00000020108	Dgkq/Ddit4	2
BP	GO:0032768	regulation of monooxygenase activity	2/283	42/21335	0.106892675	0.335963215	ENSMUSG00000006724/ENSMUSG00000021707	Cyp27b1/Dhfr	2
BP	GO:0043489	RNA stabilization	2/283	42/21335	0.106892675	0.335963215	ENSMUSG00000023951/ENSMUSG00000044786	Vegfa/Zfp36	2
BP	GO:0043616	keratinocyte proliferation	2/283	42/21335	0.106892675	0.335963215	ENSMUSG00000022676/ENSMUSG00000044786	Snai2/Zfp36	2
BP	GO:0050918	positive chemotaxis	2/283	42/21335	0.106892675	0.335963215	ENSMUSG00000023951/ENSMUSG00000066551	Vegfa/Hmgb1	2
BP	GO:0060147	regulation of posttranscriptional gene silencing	2/283	42/21335	0.106892675	0.335963215	ENSMUSG00000042677/ENSMUSG00000044786	Zc3h12a/Zfp36	2
BP	GO:0060966	regulation of gene silencing by RNA	2/283	42/21335	0.106892675	0.335963215	ENSMUSG00000042677/ENSMUSG00000044786	Zc3h12a/Zfp36	2
BP	GO:0007159	leukocyte cell-cell adhesion	7/283	301/21335	0.107026088	0.335963215	ENSMUSG00000002633/ENSMUSG00000006538/ENSMUSG00000029816/ENSMUSG00000039197/ENSMUSG00000056501/ENSMUSG00000066687/ENSMUSG00000079037	Shh/Ihh/Gpnmb/Adk/Cebpb/Zbtb16/Prnp	7
BP	GO:0048872	homeostasis of number of cells	7/283	301/21335	0.107026088	0.335963215	ENSMUSG00000019256/ENSMUSG00000023951/ENSMUSG00000031431/ENSMUSG00000032114/ENSMUSG00000044786/ENSMUSG00000060802/ENSMUSG00000074622	Ahr/Vegfa/Tsc22d3/Slc37a4/Zfp36/B2m/Mafb	7
BP	GO:0046777	protein autophosphorylation	6/283	244/21335	0.107057861	0.335963215	ENSMUSG00000019779/ENSMUSG00000023951/ENSMUSG00000029816/ENSMUSG00000034101/ENSMUSG00000038751/ENSMUSG00000062209	Frk/Vegfa/Gpnmb/Ctnnd1/Ptk6/Erbb4	6
BP	GO:0009791	post-embryonic development	4/283	136/21335	0.107434932	0.336846302	ENSMUSG00000019256/ENSMUSG00000023951/ENSMUSG00000032114/ENSMUSG00000058454	Ahr/Vegfa/Slc37a4/Dhcr7	4
BP	GO:0051235	maintenance of location	7/283	302/21335	0.108402239	0.339274918	ENSMUSG00000020189/ENSMUSG00000024378/ENSMUSG00000029368/ENSMUSG00000030747/ENSMUSG00000042677/ENSMUSG00000045103/ENSMUSG00000045294	Osbpl8/Stard4/Alb/Dgat2/Zc3h12a/Dmd/Insig1	7
BP	GO:0051321	meiotic cell cycle	7/283	302/21335	0.108402239	0.339274918	ENSMUSG00000003824/ENSMUSG00000007646/ENSMUSG00000026779/ENSMUSG00000033644/ENSMUSG00000034329/ENSMUSG00000052525/ENSMUSG00000066979	Syce2/Rad51c/Mastl/Piwil2/Brip1/Spdya/Bub3	7
BP	GO:0009167	purine ribonucleoside monophosphate metabolic process	6/283	245/21335	0.108601851	0.339597796	ENSMUSG00000020108/ENSMUSG00000024782/ENSMUSG00000029162/ENSMUSG00000029167/ENSMUSG00000029246/ENSMUSG00000041237	Ddit4/Ak3/Khk/Ppargc1a/Ppat/Pklr	6
BP	GO:0001503	ossification	8/283	361/21335	0.109017112	0.340057554	ENSMUSG00000002633/ENSMUSG00000006538/ENSMUSG00000006724/ENSMUSG00000022676/ENSMUSG00000023951/ENSMUSG00000045730/ENSMUSG00000056501/ENSMUSG00000066687	Shh/Ihh/Cyp27b1/Snai2/Vegfa/Adrb2/Cebpb/Zbtb16	8
BP	GO:0002690	positive regulation of leukocyte chemotaxis	3/283	87/21335	0.109135199	0.340057554	ENSMUSG00000023951/ENSMUSG00000029417/ENSMUSG00000061778	Vegfa/Cxcl9/Mospd2	3
BP	GO:0048477	oogenesis	3/283	87/21335	0.109135199	0.340057554	ENSMUSG00000006538/ENSMUSG00000033644/ENSMUSG00000048154	Ihh/Piwil2/Kmt2d	3
BP	GO:0055072	iron ion homeostasis	3/283	87/21335	0.109135199	0.340057554	ENSMUSG00000015653/ENSMUSG00000034248/ENSMUSG00000060802	Steap2/Slc25a37/B2m	3
BP	GO:0002687	positive regulation of leukocyte migration	4/283	137/21335	0.109580907	0.340843086	ENSMUSG00000023951/ENSMUSG00000026072/ENSMUSG00000029417/ENSMUSG00000061778	Vegfa/Il1r1/Cxcl9/Mospd2	4
BP	GO:0055123	digestive system development	4/283	137/21335	0.109580907	0.340843086	ENSMUSG00000002633/ENSMUSG00000006538/ENSMUSG00000027676/ENSMUSG00000038751	Shh/Ihh/Ccdc39/Ptk6	4
BP	GO:0009126	purine nucleoside monophosphate metabolic process	6/283	246/21335	0.110157307	0.342333518	ENSMUSG00000020108/ENSMUSG00000024782/ENSMUSG00000029162/ENSMUSG00000029167/ENSMUSG00000029246/ENSMUSG00000041237	Ddit4/Ak3/Khk/Ppargc1a/Ppat/Pklr	6
BP	GO:0072521	purine-containing compound metabolic process	10/283	483/21335	0.110861712	0.342746501	ENSMUSG00000020108/ENSMUSG00000020826/ENSMUSG00000021670/ENSMUSG00000023951/ENSMUSG00000024782/ENSMUSG00000029162/ENSMUSG00000029167/ENSMUSG00000039197/ENSMUSG00000041237/ENSMUSG00000058624	Ddit4/Nos2/Hmgcr/Vegfa/Ak3/Khk/Ppargc1a/Adk/Pklr/Gda	10
BP	GO:1904018	positive regulation of vasculature development	5/283	191/21335	0.11110242	0.342746501	ENSMUSG00000002633/ENSMUSG00000023951/ENSMUSG00000042677/ENSMUSG00000066551/ENSMUSG00000068798	Shh/Vegfa/Zc3h12a/Hmgb1/Rap1a	5
BP	GO:0030809	negative regulation of nucleotide biosynthetic process	2/283	43/21335	0.111166289	0.342746501	ENSMUSG00000020108/ENSMUSG00000029167	Ddit4/Ppargc1a	2
BP	GO:0042307	positive regulation of protein import into nucleus	2/283	43/21335	0.111166289	0.342746501	ENSMUSG00000002633/ENSMUSG00000042677	Shh/Zc3h12a	2
BP	GO:0045197	establishment or maintenance of epithelial cell apical/basal polarity	2/283	43/21335	0.111166289	0.342746501	ENSMUSG00000019906/ENSMUSG00000020733	Lin7a/Slc9a3r1	2
BP	GO:0050701	interleukin-1 secretion	2/283	43/21335	0.111166289	0.342746501	ENSMUSG00000042677/ENSMUSG00000066551	Zc3h12a/Hmgb1	2
BP	GO:0070527	platelet aggregation	2/283	43/21335	0.111166289	0.342746501	ENSMUSG00000030342/ENSMUSG00000045730	Cd9/Adrb2	2
BP	GO:0071385	cellular response to glucocorticoid stimulus	2/283	43/21335	0.111166289	0.342746501	ENSMUSG00000020108/ENSMUSG00000044786	Ddit4/Zfp36	2
BP	GO:1900372	negative regulation of purine nucleotide biosynthetic process	2/283	43/21335	0.111166289	0.342746501	ENSMUSG00000020108/ENSMUSG00000029167	Ddit4/Ppargc1a	2
BP	GO:0001678	cellular glucose homeostasis	4/283	138/21335	0.111746049	0.343075872	ENSMUSG00000020889/ENSMUSG00000021670/ENSMUSG00000029482/ENSMUSG00000041417	Nr1d1/Hmgcr/Aacs/Pik3r1	4
BP	GO:0050680	negative regulation of epithelial cell proliferation	4/283	138/21335	0.111746049	0.343075872	ENSMUSG00000000049/ENSMUSG00000003031/ENSMUSG00000022676/ENSMUSG00000023070	Apoh/Cdkn1b/Snai2/Rgn	4
BP	GO:0032088	negative regulation of NF-kappaB transcription factor activity	3/283	88/21335	0.11193931	0.343075872	ENSMUSG00000029994/ENSMUSG00000040359/ENSMUSG00000042677	Anxa4/Ufl1/Zc3h12a	3
BP	GO:0032963	collagen metabolic process	3/283	88/21335	0.11193931	0.343075872	ENSMUSG00000006538/ENSMUSG00000027947/ENSMUSG00000068798	Ihh/Il6ra/Rap1a	3
BP	GO:0045582	positive regulation of T cell differentiation	3/283	88/21335	0.11193931	0.343075872	ENSMUSG00000002633/ENSMUSG00000006538/ENSMUSG00000066687	Shh/Ihh/Zbtb16	3
BP	GO:0046634	regulation of alpha-beta T cell activation	3/283	88/21335	0.11193931	0.343075872	ENSMUSG00000002633/ENSMUSG00000006538/ENSMUSG00000066687	Shh/Ihh/Zbtb16	3
BP	GO:0001501	skeletal system development	10/283	484/21335	0.111955177	0.343075872	ENSMUSG00000002633/ENSMUSG00000006538/ENSMUSG00000016382/ENSMUSG00000020528/ENSMUSG00000022676/ENSMUSG00000023070/ENSMUSG00000023951/ENSMUSG00000037169/ENSMUSG00000045294/ENSMUSG00000066687	Shh/Ihh/Pls3/Prpsap2/Snai2/Rgn/Vegfa/Mycn/Insig1/Zbtb16	10
BP	GO:0002791	regulation of peptide secretion	10/283	485/21335	0.113054771	0.346144218	ENSMUSG00000020538/ENSMUSG00000020826/ENSMUSG00000020889/ENSMUSG00000021670/ENSMUSG00000029482/ENSMUSG00000029994/ENSMUSG00000037583/ENSMUSG00000042677/ENSMUSG00000055866/ENSMUSG00000066551	Srebf1/Nos2/Nr1d1/Hmgcr/Aacs/Anxa4/Nr0b2/Zc3h12a/Per2/Hmgb1	10
BP	GO:0007224	smoothened signaling pathway	4/283	139/21335	0.113930174	0.347185872	ENSMUSG00000002633/ENSMUSG00000006538/ENSMUSG00000031349/ENSMUSG00000036188	Shh/Ihh/Nsdhl/Ankmy2	4
BP	GO:0046631	alpha-beta T cell activation	4/283	139/21335	0.113930174	0.347185872	ENSMUSG00000002633/ENSMUSG00000006538/ENSMUSG00000056501/ENSMUSG00000066687	Shh/Ihh/Cebpb/Zbtb16	4
BP	GO:0050728	negative regulation of inflammatory response	4/283	139/21335	0.113930174	0.347185872	ENSMUSG00000041939/ENSMUSG00000042677/ENSMUSG00000044786/ENSMUSG00000045730	Mvk/Zc3h12a/Zfp36/Adrb2	4
BP	GO:0001666	response to hypoxia	5/283	193/21335	0.11474187	0.347185872	ENSMUSG00000006494/ENSMUSG00000020108/ENSMUSG00000020826/ENSMUSG00000023951/ENSMUSG00000045730	Pdk1/Ddit4/Nos2/Vegfa/Adrb2	5
BP	GO:0003300	cardiac muscle hypertrophy	3/283	89/21335	0.114770821	0.347185872	ENSMUSG00000030087/ENSMUSG00000039197/ENSMUSG00000059743	Klf15/Adk/Fdps	3
BP	GO:0050848	regulation of calcium-mediated signaling	3/283	89/21335	0.114770821	0.347185872	ENSMUSG00000023070/ENSMUSG00000045103/ENSMUSG00000079037	Rgn/Dmd/Prnp	3
BP	GO:0034599	cellular response to oxidative stress	6/283	249/21335	0.114891971	0.347185872	ENSMUSG00000006494/ENSMUSG00000015337/ENSMUSG00000021707/ENSMUSG00000023070/ENSMUSG00000029167/ENSMUSG00000042677	Pdk1/Endog/Dhfr/Rgn/Ppargc1a/Zc3h12a	6
BP	GO:0043523	regulation of neuron apoptotic process	6/283	249/21335	0.114891971	0.347185872	ENSMUSG00000023951/ENSMUSG00000028124/ENSMUSG00000029167/ENSMUSG00000044254/ENSMUSG00000056501/ENSMUSG00000079037	Vegfa/Gclm/Ppargc1a/Pcsk9/Cebpb/Prnp	6
BP	GO:0002237	response to molecule of bacterial origin	8/283	366/21335	0.115411652	0.347185872	ENSMUSG00000006724/ENSMUSG00000020826/ENSMUSG00000020889/ENSMUSG00000029417/ENSMUSG00000042677/ENSMUSG00000044786/ENSMUSG00000056501/ENSMUSG00000060802	Cyp27b1/Nos2/Nr1d1/Cxcl9/Zc3h12a/Zfp36/Cebpb/B2m	8
BP	GO:0001659	temperature homeostasis	2/283	44/21335	0.115483913	0.347185872	ENSMUSG00000020889/ENSMUSG00000045730	Nr1d1/Adrb2	2
BP	GO:0032892	positive regulation of organic acid transport	2/283	44/21335	0.115483913	0.347185872	ENSMUSG00000020333/ENSMUSG00000020623	Acsl6/Map2k6	2
BP	GO:0060323	head morphogenesis	2/283	44/21335	0.115483913	0.347185872	ENSMUSG00000006538/ENSMUSG00000031007	Ihh/Atp6ap2	2
BP	GO:0090184	positive regulation of kidney development	2/283	44/21335	0.115483913	0.347185872	ENSMUSG00000002633/ENSMUSG00000023951	Shh/Vegfa	2
BP	GO:0090317	negative regulation of intracellular protein transport	2/283	44/21335	0.115483913	0.347185872	ENSMUSG00000015291/ENSMUSG00000045294	Gdi1/Insig1	2
BP	GO:1902622	regulation of neutrophil migration	2/283	44/21335	0.115483913	0.347185872	ENSMUSG00000026072/ENSMUSG00000061778	Il1r1/Mospd2	2
BP	GO:0002065	columnar/cuboidal epithelial cell differentiation	4/283	140/21335	0.116133094	0.347185872	ENSMUSG00000020733/ENSMUSG00000037169/ENSMUSG00000038751/ENSMUSG00000056501	Slc9a3r1/Mycn/Ptk6/Cebpb	4
BP	GO:0072073	kidney epithelium development	4/283	140/21335	0.116133094	0.347185872	ENSMUSG00000002633/ENSMUSG00000023951/ENSMUSG00000025934/ENSMUSG00000030087	Shh/Vegfa/Gsta3/Klf15	4
BP	GO:0008217	regulation of blood pressure	5/283	194/21335	0.116582841	0.347185872	ENSMUSG00000019256/ENSMUSG00000020826/ENSMUSG00000031007/ENSMUSG00000041417/ENSMUSG00000045730	Ahr/Nos2/Atp6ap2/Pik3r1/Adrb2	5
BP	GO:0031345	negative regulation of cell projection organization	5/283	194/21335	0.116582841	0.347185872	ENSMUSG00000015291/ENSMUSG00000027012/ENSMUSG00000033904/ENSMUSG00000060802/ENSMUSG00000079037	Gdi1/Dync1i2/Ccp110/B2m/Prnp	5
BP	GO:0002027	regulation of heart rate	3/283	90/21335	0.117629249	0.347185872	ENSMUSG00000020538/ENSMUSG00000041417/ENSMUSG00000045103	Srebf1/Pik3r1/Dmd	3
BP	GO:0045445	myoblast differentiation	3/283	90/21335	0.117629249	0.347185872	ENSMUSG00000002633/ENSMUSG00000029417/ENSMUSG00000041417	Shh/Cxcl9/Pik3r1	3
BP	GO:0071456	cellular response to hypoxia	3/283	90/21335	0.117629249	0.347185872	ENSMUSG00000006494/ENSMUSG00000023951/ENSMUSG00000045730	Pdk1/Vegfa/Adrb2	3
BP	GO:1902882	regulation of response to oxidative stress	3/283	90/21335	0.117629249	0.347185872	ENSMUSG00000015337/ENSMUSG00000021707/ENSMUSG00000023070	Endog/Dhfr/Rgn	3
BP	GO:0010970	transport along microtubule	4/283	141/21335	0.118354621	0.347185872	ENSMUSG00000021824/ENSMUSG00000024873/ENSMUSG00000027012/ENSMUSG00000051412	Ap3m1/Cnih2/Dync1i2/Vamp7	4
BP	GO:0099111	microtubule-based transport	4/283	141/21335	0.118354621	0.347185872	ENSMUSG00000021824/ENSMUSG00000024873/ENSMUSG00000027012/ENSMUSG00000051412	Ap3m1/Cnih2/Dync1i2/Vamp7	4
BP	GO:0060348	bone development	5/283	195/21335	0.118437852	0.347185872	ENSMUSG00000006538/ENSMUSG00000016382/ENSMUSG00000020528/ENSMUSG00000023070/ENSMUSG00000045294	Ihh/Pls3/Prpsap2/Rgn/Insig1	5
BP	GO:0035136	forelimb morphogenesis	2/283	45/21335	0.119843636	0.347185872	ENSMUSG00000002633/ENSMUSG00000066687	Shh/Zbtb16	2
BP	GO:0045912	negative regulation of carbohydrate metabolic process	2/283	45/21335	0.119843636	0.347185872	ENSMUSG00000020108/ENSMUSG00000029167	Ddit4/Ppargc1a	2
BP	GO:0071384	cellular response to corticosteroid stimulus	2/283	45/21335	0.119843636	0.347185872	ENSMUSG00000020108/ENSMUSG00000044786	Ddit4/Zfp36	2
BP	GO:0098930	axonal transport	2/283	45/21335	0.119843636	0.347185872	ENSMUSG00000021824/ENSMUSG00000024873	Ap3m1/Cnih2	2
BP	GO:1902373	negative regulation of mRNA catabolic process	2/283	45/21335	0.119843636	0.347185872	ENSMUSG00000023951/ENSMUSG00000044786	Vegfa/Zfp36	2
BP	GO:0008361	regulation of cell size	5/283	196/21335	0.120306805	0.347185872	ENSMUSG00000015291/ENSMUSG00000019256/ENSMUSG00000020733/ENSMUSG00000023951/ENSMUSG00000035133	Gdi1/Ahr/Slc9a3r1/Vegfa/Arhgap5	5
BP	GO:0060021	roof of mouth development	3/283	91/21335	0.120514113	0.347185872	ENSMUSG00000002633/ENSMUSG00000022676/ENSMUSG00000045294	Shh/Snai2/Insig1	3
BP	GO:0002792	negative regulation of peptide secretion	4/283	142/21335	0.120594562	0.347185872	ENSMUSG00000020538/ENSMUSG00000021670/ENSMUSG00000029994/ENSMUSG00000042677	Srebf1/Hmgcr/Anxa4/Zc3h12a	4
BP	GO:0048015	phosphatidylinositol-mediated signaling	4/283	142/21335	0.120594562	0.347185872	ENSMUSG00000020733/ENSMUSG00000041261/ENSMUSG00000041417/ENSMUSG00000062209	Slc9a3r1/Car8/Pik3r1/Erbb4	4
BP	GO:0051098	regulation of binding	8/283	370/21335	0.120670231	0.347185872	ENSMUSG00000002588/ENSMUSG00000020098/ENSMUSG00000027203/ENSMUSG00000040359/ENSMUSG00000044254/ENSMUSG00000045730/ENSMUSG00000055866/ENSMUSG00000060802	Pon1/Pcbd1/Dut/Ufl1/Pcsk9/Adrb2/Per2/B2m	8
BP	GO:0009144	purine nucleoside triphosphate metabolic process	6/283	253/21335	0.121362283	0.347185872	ENSMUSG00000020108/ENSMUSG00000024782/ENSMUSG00000029162/ENSMUSG00000029167/ENSMUSG00000039197/ENSMUSG00000041237	Ddit4/Ak3/Khk/Ppargc1a/Adk/Pklr	6
BP	GO:0009152	purine ribonucleotide biosynthetic process	6/283	253/21335	0.121362283	0.347185872	ENSMUSG00000020108/ENSMUSG00000020826/ENSMUSG00000024782/ENSMUSG00000029162/ENSMUSG00000029167/ENSMUSG00000041237	Ddit4/Nos2/Ak3/Khk/Ppargc1a/Pklr	6
BP	GO:0045666	positive regulation of neuron differentiation	9/283	432/21335	0.122591731	0.347185872	ENSMUSG00000002633/ENSMUSG00000015291/ENSMUSG00000020333/ENSMUSG00000023951/ENSMUSG00000037541/ENSMUSG00000038751/ENSMUSG00000045103/ENSMUSG00000051412/ENSMUSG00000068798	Shh/Gdi1/Acsl6/Vegfa/Shank2/Ptk6/Dmd/Vamp7/Rap1a	9
BP	GO:0030326	embryonic limb morphogenesis	4/283	143/21335	0.122852722	0.347185872	ENSMUSG00000002633/ENSMUSG00000006538/ENSMUSG00000037169/ENSMUSG00000066687	Shh/Ihh/Mycn/Zbtb16	4
BP	GO:0035113	embryonic appendage morphogenesis	4/283	143/21335	0.122852722	0.347185872	ENSMUSG00000002633/ENSMUSG00000006538/ENSMUSG00000037169/ENSMUSG00000066687	Shh/Ihh/Mycn/Zbtb16	4
BP	GO:0035821	modification of morphology or physiology of other organism	4/283	143/21335	0.122852722	0.347185872	ENSMUSG00000020826/ENSMUSG00000026542/ENSMUSG00000029368/ENSMUSG00000042677	Nos2/Apcs/Alb/Zc3h12a	4
BP	GO:0060560	developmental growth involved in morphogenesis	6/283	254/21335	0.123007609	0.347185872	ENSMUSG00000002633/ENSMUSG00000015291/ENSMUSG00000019256/ENSMUSG00000023951/ENSMUSG00000026014/ENSMUSG00000039114	Shh/Gdi1/Ahr/Vegfa/Raph1/Nrn1	6
BP	GO:0014897	striated muscle hypertrophy	3/283	92/21335	0.123424928	0.347185872	ENSMUSG00000030087/ENSMUSG00000039197/ENSMUSG00000059743	Klf15/Adk/Fdps	3
BP	GO:0051817	modification of morphology or physiology of other organism involved in symbiotic interaction	3/283	92/21335	0.123424928	0.347185872	ENSMUSG00000026542/ENSMUSG00000029368/ENSMUSG00000042677	Apcs/Alb/Zc3h12a	3
BP	GO:0032984	protein-containing complex disassembly	5/283	198/21335	0.124086151	0.347185872	ENSMUSG00000008035/ENSMUSG00000020108/ENSMUSG00000028438/ENSMUSG00000045730/ENSMUSG00000055866	Mid1ip1/Ddit4/Kif24/Adrb2/Per2	5
BP	GO:0002090	regulation of receptor internalization	2/283	46/21335	0.124243595	0.347185872	ENSMUSG00000023951/ENSMUSG00000044254	Vegfa/Pcsk9	2
BP	GO:0018198	peptidyl-cysteine modification	2/283	46/21335	0.124243595	0.347185872	ENSMUSG00000020826/ENSMUSG00000045103	Nos2/Dmd	2
BP	GO:0030520	intracellular estrogen receptor signaling pathway	2/283	46/21335	0.124243595	0.347185872	ENSMUSG00000040359/ENSMUSG00000048154	Ufl1/Kmt2d	2
BP	GO:0032309	icosanoid secretion	2/283	46/21335	0.124243595	0.347185872	ENSMUSG00000020623/ENSMUSG00000020826	Map2k6/Nos2	2
BP	GO:0043029	T cell homeostasis	2/283	46/21335	0.124243595	0.347185872	ENSMUSG00000019256/ENSMUSG00000031431	Ahr/Tsc22d3	2
BP	GO:0098815	modulation of excitatory postsynaptic potential	2/283	46/21335	0.124243595	0.347185872	ENSMUSG00000037541/ENSMUSG00000045730	Shank2/Adrb2	2
BP	GO:2001169	regulation of ATP biosynthetic process	2/283	46/21335	0.124243595	0.347185872	ENSMUSG00000020108/ENSMUSG00000029167	Ddit4/Ppargc1a	2
BP	GO:2001222	regulation of neuron migration	2/283	46/21335	0.124243595	0.347185872	ENSMUSG00000026072/ENSMUSG00000062209	Il1r1/Erbb4	2
BP	GO:0000730	DNA recombinase assembly	1/283	10/21335	0.125026653	0.347185872	ENSMUSG00000007646	Rad51c	1
BP	GO:0001865	NK T cell differentiation	1/283	10/21335	0.125026653	0.347185872	ENSMUSG00000066687	Zbtb16	1
BP	GO:0002934	desmosome organization	1/283	10/21335	0.125026653	0.347185872	ENSMUSG00000022676	Snai2	1
BP	GO:0006000	fructose metabolic process	1/283	10/21335	0.125026653	0.347185872	ENSMUSG00000029162	Khk	1
BP	GO:0006002	fructose 6-phosphate metabolic process	1/283	10/21335	0.125026653	0.347185872	ENSMUSG00000025503	Taldo1	1
BP	GO:0006012	galactose metabolic process	1/283	10/21335	0.125026653	0.347185872	ENSMUSG00000035473	Galm	1
BP	GO:0006591	ornithine metabolic process	1/283	10/21335	0.125026653	0.347185872	ENSMUSG00000031173	Otc	1
BP	GO:0007603	phototransduction, visible light	1/283	10/21335	0.125026653	0.347185872	ENSMUSG00000066441	Rdh11	1
BP	GO:0009812	flavonoid metabolic process	1/283	10/21335	0.125026653	0.347185872	ENSMUSG00000054545	Ugt1a6a	1
BP	GO:0010459	negative regulation of heart rate	1/283	10/21335	0.125026653	0.347185872	ENSMUSG00000041417	Pik3r1	1
BP	GO:0010988	regulation of low-density lipoprotein particle clearance	1/283	10/21335	0.125026653	0.347185872	ENSMUSG00000044254	Pcsk9	1
BP	GO:0015865	purine nucleotide transport	1/283	10/21335	0.125026653	0.347185872	ENSMUSG00000071253	Slc25a16	1
BP	GO:0021940	positive regulation of cerebellar granule cell precursor proliferation	1/283	10/21335	0.125026653	0.347185872	ENSMUSG00000002633	Shh	1
BP	GO:0031848	protection from non-homologous end joining at telomere	1/283	10/21335	0.125026653	0.347185872	ENSMUSG00000025077	Dclre1a	1
BP	GO:0031943	regulation of glucocorticoid metabolic process	1/283	10/21335	0.125026653	0.347185872	ENSMUSG00000004815	Dgkq	1
BP	GO:0032354	response to follicle-stimulating hormone	1/283	10/21335	0.125026653	0.347185872	ENSMUSG00000029167	Ppargc1a	1
BP	GO:0033085	negative regulation of T cell differentiation in thymus	1/283	10/21335	0.125026653	0.347185872	ENSMUSG00000006538	Ihh	1
BP	GO:0034145	positive regulation of toll-like receptor 4 signaling pathway	1/283	10/21335	0.125026653	0.347185872	ENSMUSG00000066551	Hmgb1	1
BP	GO:0034650	cortisol metabolic process	1/283	10/21335	0.125026653	0.347185872	ENSMUSG00000004815	Dgkq	1
BP	GO:0035435	phosphate ion transmembrane transport	1/283	10/21335	0.125026653	0.347185872	ENSMUSG00000032114	Slc37a4	1
BP	GO:0035437	maintenance of protein localization in endoplasmic reticulum	1/283	10/21335	0.125026653	0.347185872	ENSMUSG00000045294	Insig1	1
BP	GO:0035733	hepatic stellate cell activation	1/283	10/21335	0.125026653	0.347185872	ENSMUSG00000020889	Nr1d1	1
BP	GO:0035871	protein K11-linked deubiquitination	1/283	10/21335	0.125026653	0.347185872	ENSMUSG00000046404	Yod1	1
BP	GO:0035999	tetrahydrofolate interconversion	1/283	10/21335	0.125026653	0.347185872	ENSMUSG00000025747	Tyms	1
BP	GO:0042762	regulation of sulfur metabolic process	1/283	10/21335	0.125026653	0.347185872	ENSMUSG00000006494	Pdk1	1
BP	GO:0043497	regulation of protein heterodimerization activity	1/283	10/21335	0.125026653	0.347185872	ENSMUSG00000027203	Dut	1
BP	GO:0043651	linoleic acid metabolic process	1/283	10/21335	0.125026653	0.347185872	ENSMUSG00000067225	Cyp2c54	1
BP	GO:0044154	histone H3-K14 acetylation	1/283	10/21335	0.125026653	0.347185872	ENSMUSG00000033644	Piwil2	1
BP	GO:0045003	double-strand break repair via synthesis-dependent strand annealing	1/283	10/21335	0.125026653	0.347185872	ENSMUSG00000007646	Rad51c	1
BP	GO:0046051	UTP metabolic process	1/283	10/21335	0.125026653	0.347185872	ENSMUSG00000024782	Ak3	1
BP	GO:0046085	adenosine metabolic process	1/283	10/21335	0.125026653	0.347185872	ENSMUSG00000039197	Adk	1
BP	GO:0046386	deoxyribose phosphate catabolic process	1/283	10/21335	0.125026653	0.347185872	ENSMUSG00000027203	Dut	1
BP	GO:0047484	regulation of response to osmotic stress	1/283	10/21335	0.125026653	0.347185872	ENSMUSG00000040584	Abcb1a	1
BP	GO:0048280	vesicle fusion with Golgi apparatus	1/283	10/21335	0.125026653	0.347185872	ENSMUSG00000051412	Vamp7	1
BP	GO:0051006	positive regulation of lipoprotein lipase activity	1/283	10/21335	0.125026653	0.347185872	ENSMUSG00000000049	Apoh	1
BP	GO:0051124	synaptic growth at neuromuscular junction	1/283	10/21335	0.125026653	0.347185872	ENSMUSG00000037541	Shank2	1
BP	GO:0051177	meiotic sister chromatid cohesion	1/283	10/21335	0.125026653	0.347185872	ENSMUSG00000007646	Rad51c	1
BP	GO:0051657	maintenance of organelle location	1/283	10/21335	0.125026653	0.347185872	ENSMUSG00000029368	Alb	1
BP	GO:0060020	Bergmann glial cell differentiation	1/283	10/21335	0.125026653	0.347185872	ENSMUSG00000002633	Shh	1
BP	GO:0060215	primitive hemopoiesis	1/283	10/21335	0.125026653	0.347185872	ENSMUSG00000023951	Vegfa	1
BP	GO:0060484	lung-associated mesenchyme development	1/283	10/21335	0.125026653	0.347185872	ENSMUSG00000002633	Shh	1
BP	GO:0060513	prostatic bud formation	1/283	10/21335	0.125026653	0.347185872	ENSMUSG00000002633	Shh	1
BP	GO:0060631	regulation of meiosis I	1/283	10/21335	0.125026653	0.347185872	ENSMUSG00000033644	Piwil2	1
BP	GO:0060982	coronary artery morphogenesis	1/283	10/21335	0.125026653	0.347185872	ENSMUSG00000023951	Vegfa	1
BP	GO:0070885	negative regulation of calcineurin-NFAT signaling cascade	1/283	10/21335	0.125026653	0.347185872	ENSMUSG00000079037	Prnp	1
BP	GO:0072203	cell proliferation involved in metanephros development	1/283	10/21335	0.125026653	0.347185872	ENSMUSG00000002633	Shh	1
BP	GO:0090435	protein localization to nuclear envelope	1/283	10/21335	0.125026653	0.347185872	ENSMUSG00000020189	Osbpl8	1
BP	GO:0090735	DNA repair complex assembly	1/283	10/21335	0.125026653	0.347185872	ENSMUSG00000007646	Rad51c	1
BP	GO:0097084	vascular smooth muscle cell development	1/283	10/21335	0.125026653	0.347185872	ENSMUSG00000023951	Vegfa	1
BP	GO:0097421	liver regeneration	1/283	10/21335	0.125026653	0.347185872	ENSMUSG00000056501	Cebpb	1
BP	GO:0106057	negative regulation of calcineurin-mediated signaling	1/283	10/21335	0.125026653	0.347185872	ENSMUSG00000079037	Prnp	1
BP	GO:1900016	negative regulation of cytokine production involved in inflammatory response	1/283	10/21335	0.125026653	0.347185872	ENSMUSG00000042677	Zc3h12a	1
BP	GO:1900103	positive regulation of endoplasmic reticulum unfolded protein response	1/283	10/21335	0.125026653	0.347185872	ENSMUSG00000041417	Pik3r1	1
BP	GO:1900221	regulation of amyloid-beta clearance	1/283	10/21335	0.125026653	0.347185872	ENSMUSG00000032193	Ldlr	1
BP	GO:1900451	positive regulation of glutamate receptor signaling pathway	1/283	10/21335	0.125026653	0.347185872	ENSMUSG00000045730	Adrb2	1
BP	GO:1901096	regulation of autophagosome maturation	1/283	10/21335	0.125026653	0.347185872	ENSMUSG00000045730	Adrb2	1
BP	GO:1902074	response to salt	1/283	10/21335	0.125026653	0.347185872	ENSMUSG00000042677	Zc3h12a	1
BP	GO:1902510	regulation of apoptotic DNA fragmentation	1/283	10/21335	0.125026653	0.347185872	ENSMUSG00000015337	Endog	1
BP	GO:1902931	negative regulation of alcohol biosynthetic process	1/283	10/21335	0.125026653	0.347185872	ENSMUSG00000006724	Cyp27b1	1
BP	GO:1904177	regulation of adipose tissue development	1/283	10/21335	0.125026653	0.347185872	ENSMUSG00000060675	Pla2g16	1
BP	GO:1905666	regulation of protein localization to endosome	1/283	10/21335	0.125026653	0.347185872	ENSMUSG00000023951	Vegfa	1
BP	GO:1905668	positive regulation of protein localization to endosome	1/283	10/21335	0.125026653	0.347185872	ENSMUSG00000023951	Vegfa	1
BP	GO:2000042	negative regulation of double-strand break repair via homologous recombination	1/283	10/21335	0.125026653	0.347185872	ENSMUSG00000047757	Fancb	1
BP	GO:0031346	positive regulation of cell projection organization	9/283	434/21335	0.125081327	0.347185872	ENSMUSG00000015291/ENSMUSG00000020333/ENSMUSG00000023951/ENSMUSG00000033904/ENSMUSG00000037541/ENSMUSG00000038751/ENSMUSG00000045103/ENSMUSG00000051412/ENSMUSG00000068798	Gdi1/Acsl6/Vegfa/Ccp110/Shank2/Ptk6/Dmd/Vamp7/Rap1a	9
BP	GO:0030178	negative regulation of Wnt signaling pathway	4/283	144/21335	0.125128904	0.347185872	ENSMUSG00000002633/ENSMUSG00000020733/ENSMUSG00000022676/ENSMUSG00000034101	Shh/Slc9a3r1/Snai2/Ctnnd1	4
BP	GO:0030522	intracellular receptor signaling pathway	5/283	199/21335	0.125996343	0.349317421	ENSMUSG00000006724/ENSMUSG00000020893/ENSMUSG00000022676/ENSMUSG00000040359/ENSMUSG00000048154	Cyp27b1/Per1/Snai2/Ufl1/Kmt2d	5
BP	GO:0021782	glial cell development	3/283	93/21335	0.126361208	0.349503387	ENSMUSG00000002633/ENSMUSG00000032193/ENSMUSG00000045103	Shh/Ldlr/Dmd	3
BP	GO:0043487	regulation of RNA stability	3/283	93/21335	0.126361208	0.349503387	ENSMUSG00000023951/ENSMUSG00000042677/ENSMUSG00000044786	Vegfa/Zc3h12a/Zfp36	3
BP	GO:0043648	dicarboxylic acid metabolic process	3/283	93/21335	0.126361208	0.349503387	ENSMUSG00000021707/ENSMUSG00000022751/ENSMUSG00000028124	Dhfr/Nit2/Gclm	3
BP	GO:0042692	muscle cell differentiation	8/283	375/21335	0.12741975	0.351611338	ENSMUSG00000002633/ENSMUSG00000014226/ENSMUSG00000023951/ENSMUSG00000026950/ENSMUSG00000029417/ENSMUSG00000030256/ENSMUSG00000045103/ENSMUSG00000059743	Shh/Cacybp/Vegfa/Neb/Cxcl9/Bhlhe41/Dmd/Fdps	8
BP	GO:0046660	female sex differentiation	4/283	145/21335	0.12742291	0.351611338	ENSMUSG00000019256/ENSMUSG00000023951/ENSMUSG00000054932/ENSMUSG00000056501	Ahr/Vegfa/Afp/Cebpb	4
BP	GO:0048017	inositol lipid-mediated signaling	4/283	145/21335	0.12742291	0.351611338	ENSMUSG00000020733/ENSMUSG00000041261/ENSMUSG00000041417/ENSMUSG00000062209	Slc9a3r1/Car8/Pik3r1/Erbb4	4
BP	GO:0035264	multicellular organism growth	5/283	200/21335	0.127920079	0.352706811	ENSMUSG00000006538/ENSMUSG00000038056/ENSMUSG00000045730/ENSMUSG00000049493/ENSMUSG00000058454	Ihh/Kmt2c/Adrb2/Pls1/Dhcr7	5
BP	GO:0009066	aspartate family amino acid metabolic process	2/283	47/21335	0.128681962	0.353423705	ENSMUSG00000017453/ENSMUSG00000022751	Pipox/Nit2	2
BP	GO:0021532	neural tube patterning	2/283	47/21335	0.128681962	0.353423705	ENSMUSG00000002633/ENSMUSG00000031007	Shh/Atp6ap2	2
BP	GO:0032330	regulation of chondrocyte differentiation	2/283	47/21335	0.128681962	0.353423705	ENSMUSG00000022676/ENSMUSG00000066687	Snai2/Zbtb16	2
BP	GO:0035137	hindlimb morphogenesis	2/283	47/21335	0.128681962	0.353423705	ENSMUSG00000002633/ENSMUSG00000066687	Shh/Zbtb16	2
BP	GO:0045620	negative regulation of lymphocyte differentiation	2/283	47/21335	0.128681962	0.353423705	ENSMUSG00000002633/ENSMUSG00000006538	Shh/Ihh	2
BP	GO:0001654	eye development	8/283	376/21335	0.128792911	0.353452719	ENSMUSG00000002633/ENSMUSG00000003031/ENSMUSG00000006538/ENSMUSG00000019256/ENSMUSG00000023951/ENSMUSG00000038056/ENSMUSG00000053279/ENSMUSG00000066551	Shh/Cdkn1b/Ihh/Ahr/Vegfa/Kmt2c/Aldh1a1/Hmgb1	8
BP	GO:0014896	muscle hypertrophy	3/283	94/21335	0.129322466	0.354078074	ENSMUSG00000030087/ENSMUSG00000039197/ENSMUSG00000059743	Klf15/Adk/Fdps	3
BP	GO:1903825	organic acid transmembrane transport	3/283	94/21335	0.129322466	0.354078074	ENSMUSG00000001436/ENSMUSG00000020333/ENSMUSG00000055866	Slc19a1/Acsl6/Per2	3
BP	GO:1905039	carboxylic acid transmembrane transport	3/283	94/21335	0.129322466	0.354078074	ENSMUSG00000001436/ENSMUSG00000020333/ENSMUSG00000055866	Slc19a1/Acsl6/Per2	3
BP	GO:0009259	ribonucleotide metabolic process	9/283	438/21335	0.130141605	0.354362146	ENSMUSG00000020108/ENSMUSG00000020826/ENSMUSG00000021670/ENSMUSG00000022814/ENSMUSG00000023951/ENSMUSG00000024782/ENSMUSG00000029162/ENSMUSG00000029167/ENSMUSG00000041237	Ddit4/Nos2/Hmgcr/Umps/Vegfa/Ak3/Khk/Ppargc1a/Pklr	9
BP	GO:0001667	ameboidal-type cell migration	8/283	377/21335	0.130173762	0.354362146	ENSMUSG00000000049/ENSMUSG00000002633/ENSMUSG00000022676/ENSMUSG00000022877/ENSMUSG00000023951/ENSMUSG00000042677/ENSMUSG00000062209/ENSMUSG00000066551	Apoh/Shh/Snai2/Hrg/Vegfa/Zc3h12a/Erbb4/Hmgb1	8
BP	GO:0050768	negative regulation of neurogenesis	7/283	318/21335	0.131686936	0.354362146	ENSMUSG00000002633/ENSMUSG00000015291/ENSMUSG00000027012/ENSMUSG00000032193/ENSMUSG00000037169/ENSMUSG00000060802/ENSMUSG00000062209	Shh/Gdi1/Dync1i2/Ldlr/Mycn/B2m/Erbb4	7
BP	GO:0045132	meiotic chromosome segregation	3/283	95/21335	0.132308216	0.354362146	ENSMUSG00000003824/ENSMUSG00000007646/ENSMUSG00000034329	Syce2/Rad51c/Brip1	3
BP	GO:0046849	bone remodeling	3/283	95/21335	0.132308216	0.354362146	ENSMUSG00000006538/ENSMUSG00000023951/ENSMUSG00000045730	Ihh/Vegfa/Adrb2	3
BP	GO:0060993	kidney morphogenesis	3/283	95/21335	0.132308216	0.354362146	ENSMUSG00000002633/ENSMUSG00000019256/ENSMUSG00000023951	Shh/Ahr/Vegfa	3
BP	GO:0006163	purine nucleotide metabolic process	9/283	440/21335	0.13271198	0.354362146	ENSMUSG00000020108/ENSMUSG00000020826/ENSMUSG00000021670/ENSMUSG00000023951/ENSMUSG00000024782/ENSMUSG00000029162/ENSMUSG00000029167/ENSMUSG00000039197/ENSMUSG00000041237	Ddit4/Nos2/Hmgcr/Vegfa/Ak3/Khk/Ppargc1a/Adk/Pklr	9
BP	GO:0003007	heart morphogenesis	6/283	260/21335	0.133108157	0.354362146	ENSMUSG00000002633/ENSMUSG00000006538/ENSMUSG00000019256/ENSMUSG00000022676/ENSMUSG00000023951/ENSMUSG00000027676	Shh/Ihh/Ahr/Snai2/Vegfa/Ccdc39	6
BP	GO:0007019	microtubule depolymerization	2/283	48/21335	0.133156957	0.354362146	ENSMUSG00000008035/ENSMUSG00000028438	Mid1ip1/Kif24	2
BP	GO:0007129	synapsis	2/283	48/21335	0.133156957	0.354362146	ENSMUSG00000003824/ENSMUSG00000034329	Syce2/Brip1	2
BP	GO:0007131	reciprocal meiotic recombination	2/283	48/21335	0.133156957	0.354362146	ENSMUSG00000007646/ENSMUSG00000034329	Rad51c/Brip1	2
BP	GO:0010596	negative regulation of endothelial cell migration	2/283	48/21335	0.133156957	0.354362146	ENSMUSG00000000049/ENSMUSG00000022877	Apoh/Hrg	2
BP	GO:0021545	cranial nerve development	2/283	48/21335	0.133156957	0.354362146	ENSMUSG00000045103/ENSMUSG00000074622	Dmd/Mafb	2
BP	GO:0035825	homologous recombination	2/283	48/21335	0.133156957	0.354362146	ENSMUSG00000007646/ENSMUSG00000034329	Rad51c/Brip1	2
BP	GO:0042491	inner ear auditory receptor cell differentiation	2/283	48/21335	0.133156957	0.354362146	ENSMUSG00000020733/ENSMUSG00000037169	Slc9a3r1/Mycn	2
BP	GO:0043550	regulation of lipid kinase activity	2/283	48/21335	0.133156957	0.354362146	ENSMUSG00000037706/ENSMUSG00000041417	Cd81/Pik3r1	2
BP	GO:0046503	glycerolipid catabolic process	2/283	48/21335	0.133156957	0.354362146	ENSMUSG00000000049/ENSMUSG00000032193	Apoh/Ldlr	2
BP	GO:0061005	cell differentiation involved in kidney development	2/283	48/21335	0.133156957	0.354362146	ENSMUSG00000002633/ENSMUSG00000030087	Shh/Klf15	2
BP	GO:1904591	positive regulation of protein import	2/283	48/21335	0.133156957	0.354362146	ENSMUSG00000002633/ENSMUSG00000042677	Shh/Zc3h12a	2
BP	GO:0009267	cellular response to starvation	4/283	148/21335	0.13440985	0.354362146	ENSMUSG00000020538/ENSMUSG00000029368/ENSMUSG00000042677/ENSMUSG00000044254	Srebf1/Alb/Zc3h12a/Pcsk9	4
BP	GO:0051147	regulation of muscle cell differentiation	4/283	148/21335	0.13440985	0.354362146	ENSMUSG00000002633/ENSMUSG00000029417/ENSMUSG00000030256/ENSMUSG00000059743	Shh/Cxcl9/Bhlhe41/Fdps	4
BP	GO:0048608	reproductive structure development	9/283	442/21335	0.135308963	0.354362146	ENSMUSG00000002633/ENSMUSG00000003031/ENSMUSG00000005268/ENSMUSG00000019256/ENSMUSG00000023951/ENSMUSG00000031349/ENSMUSG00000034329/ENSMUSG00000054932/ENSMUSG00000056501	Shh/Cdkn1b/Prlr/Ahr/Vegfa/Nsdhl/Brip1/Afp/Cebpb	9
BP	GO:0019882	antigen processing and presentation	3/283	96/21335	0.135317968	0.354362146	ENSMUSG00000019478/ENSMUSG00000060802/ENSMUSG00000079507	Rab4a/B2m/H2-Q1	3
BP	GO:0048525	negative regulation of viral process	3/283	96/21335	0.135317968	0.354362146	ENSMUSG00000026542/ENSMUSG00000042677/ENSMUSG00000044786	Apcs/Zc3h12a/Zfp36	3
BP	GO:0045926	negative regulation of growth	6/283	262/21335	0.136560602	0.354362146	ENSMUSG00000003031/ENSMUSG00000006724/ENSMUSG00000022877/ENSMUSG00000025272/ENSMUSG00000038751/ENSMUSG00000045730	Cdkn1b/Cyp27b1/Hrg/Tro/Ptk6/Adrb2	6
BP	GO:0000050	urea cycle	1/283	11/21335	0.136638257	0.354362146	ENSMUSG00000031173	Otc	1
BP	GO:0002138	retinoic acid biosynthetic process	1/283	11/21335	0.136638257	0.354362146	ENSMUSG00000053279	Aldh1a1	1
BP	GO:0002431	Fc receptor mediated stimulatory signaling pathway	1/283	11/21335	0.136638257	0.354362146	ENSMUSG00000068798	Rap1a	1
BP	GO:0002483	antigen processing and presentation of endogenous peptide antigen	1/283	11/21335	0.136638257	0.354362146	ENSMUSG00000060802	B2m	1
BP	GO:0006527	arginine catabolic process	1/283	11/21335	0.136638257	0.354362146	ENSMUSG00000020826	Nos2	1
BP	GO:0006654	phosphatidic acid biosynthetic process	1/283	11/21335	0.136638257	0.354362146	ENSMUSG00000004815	Dgkq	1
BP	GO:0006750	glutathione biosynthetic process	1/283	11/21335	0.136638257	0.354362146	ENSMUSG00000028124	Gclm	1
BP	GO:0007128	meiotic prophase I	1/283	11/21335	0.136638257	0.354362146	ENSMUSG00000033644	Piwil2	1
BP	GO:0009264	deoxyribonucleotide catabolic process	1/283	11/21335	0.136638257	0.354362146	ENSMUSG00000027203	Dut	1
BP	GO:0009396	folic acid-containing compound biosynthetic process	1/283	11/21335	0.136638257	0.354362146	ENSMUSG00000021707	Dhfr	1
BP	GO:0010739	positive regulation of protein kinase A signaling	1/283	11/21335	0.136638257	0.354362146	ENSMUSG00000045730	Adrb2	1
BP	GO:0010872	regulation of cholesterol esterification	1/283	11/21335	0.136638257	0.354362146	ENSMUSG00000024378	Stard4	1
BP	GO:0016102	diterpenoid biosynthetic process	1/283	11/21335	0.136638257	0.354362146	ENSMUSG00000053279	Aldh1a1	1
BP	GO:0017085	response to insecticide	1/283	11/21335	0.136638257	0.354362146	ENSMUSG00000042677	Zc3h12a	1
BP	GO:0031077	post-embryonic camera-type eye development	1/283	11/21335	0.136638257	0.354362146	ENSMUSG00000023951	Vegfa	1
BP	GO:0032486	Rap protein signal transduction	1/283	11/21335	0.136638257	0.354362146	ENSMUSG00000068798	Rap1a	1
BP	GO:0035337	fatty-acyl-CoA metabolic process	1/283	11/21335	0.136638257	0.354362146	ENSMUSG00000030747	Dgat2	1
BP	GO:0038180	nerve growth factor signaling pathway	1/283	11/21335	0.136638257	0.354362146	ENSMUSG00000068798	Rap1a	1
BP	GO:0045144	meiotic sister chromatid segregation	1/283	11/21335	0.136638257	0.354362146	ENSMUSG00000007646	Rad51c	1
BP	GO:0045199	maintenance of epithelial cell apical/basal polarity	1/283	11/21335	0.136638257	0.354362146	ENSMUSG00000019906	Lin7a	1
BP	GO:0045717	negative regulation of fatty acid biosynthetic process	1/283	11/21335	0.136638257	0.354362146	ENSMUSG00000045294	Insig1	1
BP	GO:0046007	negative regulation of activated T cell proliferation	1/283	11/21335	0.136638257	0.354362146	ENSMUSG00000079037	Prnp	1
BP	GO:0048617	embryonic foregut morphogenesis	1/283	11/21335	0.136638257	0.354362146	ENSMUSG00000002633	Shh	1
BP	GO:0048630	skeletal muscle tissue growth	1/283	11/21335	0.136638257	0.354362146	ENSMUSG00000045730	Adrb2	1
BP	GO:0048845	venous blood vessel morphogenesis	1/283	11/21335	0.136638257	0.354362146	ENSMUSG00000023951	Vegfa	1
BP	GO:0051151	negative regulation of smooth muscle cell differentiation	1/283	11/21335	0.136638257	0.354362146	ENSMUSG00000002633	Shh	1
BP	GO:0051324	prophase	1/283	11/21335	0.136638257	0.354362146	ENSMUSG00000033644	Piwil2	1
BP	GO:0060174	limb bud formation	1/283	11/21335	0.136638257	0.354362146	ENSMUSG00000002633	Shh	1
BP	GO:0060211	regulation of nuclear-transcribed mRNA poly(A) tail shortening	1/283	11/21335	0.136638257	0.354362146	ENSMUSG00000044786	Zfp36	1
BP	GO:0060213	positive regulation of nuclear-transcribed mRNA poly(A) tail shortening	1/283	11/21335	0.136638257	0.354362146	ENSMUSG00000044786	Zfp36	1
BP	GO:0060346	bone trabecula formation	1/283	11/21335	0.136638257	0.354362146	ENSMUSG00000023951	Vegfa	1
BP	GO:0060405	regulation of penile erection	1/283	11/21335	0.136638257	0.354362146	ENSMUSG00000002633	Shh	1
BP	GO:0060693	regulation of branching involved in salivary gland morphogenesis	1/283	11/21335	0.136638257	0.354362146	ENSMUSG00000022676	Snai2	1
BP	GO:0060900	embryonic camera-type eye formation	1/283	11/21335	0.136638257	0.354362146	ENSMUSG00000053279	Aldh1a1	1
BP	GO:0061365	positive regulation of triglyceride lipase activity	1/283	11/21335	0.136638257	0.354362146	ENSMUSG00000000049	Apoh	1
BP	GO:0070493	thrombin-activated receptor signaling pathway	1/283	11/21335	0.136638257	0.354362146	ENSMUSG00000004815	Dgkq	1
BP	GO:0071639	positive regulation of monocyte chemotactic protein-1 production	1/283	11/21335	0.136638257	0.354362146	ENSMUSG00000066551	Hmgb1	1
BP	GO:0072075	metanephric mesenchyme development	1/283	11/21335	0.136638257	0.354362146	ENSMUSG00000002633	Shh	1
BP	GO:0098722	asymmetric stem cell division	1/283	11/21335	0.136638257	0.354362146	ENSMUSG00000066687	Zbtb16	1
BP	GO:1902430	negative regulation of amyloid-beta formation	1/283	11/21335	0.136638257	0.354362146	ENSMUSG00000079037	Prnp	1
BP	GO:1903587	regulation of blood vessel endothelial cell proliferation involved in sprouting angiogenesis	1/283	11/21335	0.136638257	0.354362146	ENSMUSG00000023951	Vegfa	1
BP	GO:1903789	regulation of amino acid transmembrane transport	1/283	11/21335	0.136638257	0.354362146	ENSMUSG00000055866	Per2	1
BP	GO:1990440	positive regulation of transcription from RNA polymerase II promoter in response to endoplasmic reticulum stress	1/283	11/21335	0.136638257	0.354362146	ENSMUSG00000056501	Cebpb	1
BP	GO:2000322	regulation of glucocorticoid receptor signaling pathway	1/283	11/21335	0.136638257	0.354362146	ENSMUSG00000020893	Per1	1
BP	GO:2000574	regulation of microtubule motor activity	1/283	11/21335	0.136638257	0.354362146	ENSMUSG00000027012	Dync1i2	1
BP	GO:2000615	regulation of histone H3-K9 acetylation	1/283	11/21335	0.136638257	0.354362146	ENSMUSG00000033644	Piwil2	1
BP	GO:0002244	hematopoietic progenitor cell differentiation	4/283	149/21335	0.13677312	0.354362146	ENSMUSG00000002633/ENSMUSG00000023951/ENSMUSG00000029798/ENSMUSG00000032114	Shh/Vegfa/Herc6/Slc37a4	4
BP	GO:0032874	positive regulation of stress-activated MAPK cascade	4/283	149/21335	0.13677312	0.354362146	ENSMUSG00000021670/ENSMUSG00000023951/ENSMUSG00000036390/ENSMUSG00000042677	Hmgcr/Vegfa/Gadd45a/Zc3h12a	4
BP	GO:0001954	positive regulation of cell-matrix adhesion	2/283	49/21335	0.137666835	0.354590289	ENSMUSG00000023951/ENSMUSG00000045103	Vegfa/Dmd	2
BP	GO:0031113	regulation of microtubule polymerization	2/283	49/21335	0.137666835	0.354590289	ENSMUSG00000003031/ENSMUSG00000058624	Cdkn1b/Gda	2
BP	GO:0032481	positive regulation of type I interferon production	2/283	49/21335	0.137666835	0.354590289	ENSMUSG00000027427/ENSMUSG00000066551	Polr3f/Hmgb1	2
BP	GO:0032648	regulation of interferon-beta production	2/283	49/21335	0.137666835	0.354590289	ENSMUSG00000027427/ENSMUSG00000066551	Polr3f/Hmgb1	2
BP	GO:0044058	regulation of digestive system process	2/283	49/21335	0.137666835	0.354590289	ENSMUSG00000023832/ENSMUSG00000040584	Acat2/Abcb1a	2
BP	GO:0045806	negative regulation of endocytosis	2/283	49/21335	0.137666835	0.354590289	ENSMUSG00000022663/ENSMUSG00000044254	Atg3/Pcsk9	2
BP	GO:0051148	negative regulation of muscle cell differentiation	2/283	49/21335	0.137666835	0.354590289	ENSMUSG00000002633/ENSMUSG00000030256	Shh/Bhlhe41	2
BP	GO:0055025	positive regulation of cardiac muscle tissue development	2/283	49/21335	0.137666835	0.354590289	ENSMUSG00000059743/ENSMUSG00000062209	Fdps/Erbb4	2
BP	GO:0043473	pigmentation	3/283	97/21335	0.138351236	0.355572774	ENSMUSG00000006538/ENSMUSG00000022676/ENSMUSG00000031007	Ihh/Snai2/Atp6ap2	3
BP	GO:1903076	regulation of protein localization to plasma membrane	3/283	97/21335	0.138351236	0.355572774	ENSMUSG00000041417/ENSMUSG00000049493/ENSMUSG00000079037	Pik3r1/Pls1/Prnp	3
BP	GO:2001237	negative regulation of extrinsic apoptotic signaling pathway	3/283	97/21335	0.138351236	0.355572774	ENSMUSG00000022676/ENSMUSG00000023951/ENSMUSG00000028124	Snai2/Vegfa/Gclm	3
BP	GO:0070304	positive regulation of stress-activated protein kinase signaling cascade	4/283	150/21335	0.139153189	0.357372997	ENSMUSG00000021670/ENSMUSG00000023951/ENSMUSG00000036390/ENSMUSG00000042677	Hmgcr/Vegfa/Gadd45a/Zc3h12a	4
BP	GO:0061458	reproductive system development	9/283	446/21335	0.140582061	0.359618679	ENSMUSG00000002633/ENSMUSG00000003031/ENSMUSG00000005268/ENSMUSG00000019256/ENSMUSG00000023951/ENSMUSG00000031349/ENSMUSG00000034329/ENSMUSG00000054932/ENSMUSG00000056501	Shh/Cdkn1b/Prlr/Ahr/Vegfa/Nsdhl/Brip1/Afp/Cebpb	9
BP	GO:0002062	chondrocyte differentiation	3/283	98/21335	0.141407529	0.359618679	ENSMUSG00000006538/ENSMUSG00000022676/ENSMUSG00000066687	Ihh/Snai2/Zbtb16	3
BP	GO:0032091	negative regulation of protein binding	3/283	98/21335	0.141407529	0.359618679	ENSMUSG00000044254/ENSMUSG00000045730/ENSMUSG00000060802	Pcsk9/Adrb2/B2m	3
BP	GO:0008406	gonad development	5/283	207/21335	0.141756534	0.359618679	ENSMUSG00000019256/ENSMUSG00000023951/ENSMUSG00000034329/ENSMUSG00000054932/ENSMUSG00000056501	Ahr/Vegfa/Brip1/Afp/Cebpb	5
BP	GO:0000288	nuclear-transcribed mRNA catabolic process, deadenylation-dependent decay	2/283	50/21335	0.142209893	0.359618679	ENSMUSG00000021460/ENSMUSG00000044786	Auh/Zfp36	2
BP	GO:0006893	Golgi to plasma membrane transport	2/283	50/21335	0.142209893	0.359618679	ENSMUSG00000015653/ENSMUSG00000051412	Steap2/Vamp7	2
BP	GO:0007140	male meiotic nuclear division	2/283	50/21335	0.142209893	0.359618679	ENSMUSG00000007646/ENSMUSG00000052525	Rad51c/Spdya	2
BP	GO:0014014	negative regulation of gliogenesis	2/283	50/21335	0.142209893	0.359618679	ENSMUSG00000032193/ENSMUSG00000037169	Ldlr/Mycn	2
BP	GO:0035306	positive regulation of dephosphorylation	2/283	50/21335	0.142209893	0.359618679	ENSMUSG00000023070/ENSMUSG00000036810	Rgn/Cnep1r1	2
BP	GO:0043618	regulation of transcription from RNA polymerase II promoter in response to stress	2/283	50/21335	0.142209893	0.359618679	ENSMUSG00000023951/ENSMUSG00000056501	Vegfa/Cebpb	2
BP	GO:0048066	developmental pigmentation	2/283	50/21335	0.142209893	0.359618679	ENSMUSG00000006538/ENSMUSG00000031007	Ihh/Atp6ap2	2
BP	GO:0032872	regulation of stress-activated MAPK cascade	5/283	208/21335	0.143784756	0.359618679	ENSMUSG00000020893/ENSMUSG00000021670/ENSMUSG00000023951/ENSMUSG00000036390/ENSMUSG00000042677	Per1/Hmgcr/Vegfa/Gadd45a/Zc3h12a	5
BP	GO:0043010	camera-type eye development	7/283	326/21335	0.144193874	0.359618679	ENSMUSG00000002633/ENSMUSG00000003031/ENSMUSG00000006538/ENSMUSG00000019256/ENSMUSG00000023951/ENSMUSG00000038056/ENSMUSG00000053279	Shh/Cdkn1b/Ihh/Ahr/Vegfa/Kmt2c/Aldh1a1	7
BP	GO:0070302	regulation of stress-activated protein kinase signaling cascade	5/283	209/21335	0.145825535	0.359618679	ENSMUSG00000020893/ENSMUSG00000021670/ENSMUSG00000023951/ENSMUSG00000036390/ENSMUSG00000042677	Per1/Hmgcr/Vegfa/Gadd45a/Zc3h12a	5
BP	GO:0097237	cellular response to toxic substance	4/283	153/21335	0.146392076	0.359618679	ENSMUSG00000015337/ENSMUSG00000021707/ENSMUSG00000023070/ENSMUSG00000042677	Endog/Dhfr/Rgn/Zc3h12a	4
BP	GO:0032608	interferon-beta production	2/283	51/21335	0.146784465	0.359618679	ENSMUSG00000027427/ENSMUSG00000066551	Polr3f/Hmgb1	2
BP	GO:0032720	negative regulation of tumor necrosis factor production	2/283	51/21335	0.146784465	0.359618679	ENSMUSG00000029816/ENSMUSG00000042677	Gpnmb/Zc3h12a	2
BP	GO:0035088	establishment or maintenance of apical/basal cell polarity	2/283	51/21335	0.146784465	0.359618679	ENSMUSG00000019906/ENSMUSG00000020733	Lin7a/Slc9a3r1	2
BP	GO:0045773	positive regulation of axon extension	2/283	51/21335	0.146784465	0.359618679	ENSMUSG00000015291/ENSMUSG00000023951	Gdi1/Vegfa	2
BP	GO:0051290	protein heterotetramerization	2/283	51/21335	0.146784465	0.359618679	ENSMUSG00000020649/ENSMUSG00000026784	Rrm2/Pdss1	2
BP	GO:0061245	establishment or maintenance of bipolar cell polarity	2/283	51/21335	0.146784465	0.359618679	ENSMUSG00000019906/ENSMUSG00000020733	Lin7a/Slc9a3r1	2
BP	GO:0071715	icosanoid transport	2/283	51/21335	0.146784465	0.359618679	ENSMUSG00000020623/ENSMUSG00000020826	Map2k6/Nos2	2
BP	GO:1901571	fatty acid derivative transport	2/283	51/21335	0.146784465	0.359618679	ENSMUSG00000020623/ENSMUSG00000020826	Map2k6/Nos2	2
BP	GO:1902017	regulation of cilium assembly	2/283	51/21335	0.146784465	0.359618679	ENSMUSG00000022663/ENSMUSG00000033904	Atg3/Ccp110	2
BP	GO:0007281	germ cell development	6/283	268/21335	0.147167356	0.359618679	ENSMUSG00000006538/ENSMUSG00000022442/ENSMUSG00000033644/ENSMUSG00000034329/ENSMUSG00000048154/ENSMUSG00000066687	Ihh/Ttll1/Piwil2/Brip1/Kmt2d/Zbtb16	6
BP	GO:0007611	learning or memory	6/283	268/21335	0.147167356	0.359618679	ENSMUSG00000021670/ENSMUSG00000027792/ENSMUSG00000032193/ENSMUSG00000037541/ENSMUSG00000045730/ENSMUSG00000079037	Hmgcr/Bche/Ldlr/Shank2/Adrb2/Prnp	6
BP	GO:0071229	cellular response to acid chemical	6/283	268/21335	0.147167356	0.359618679	ENSMUSG00000023951/ENSMUSG00000030747/ENSMUSG00000032193/ENSMUSG00000038751/ENSMUSG00000042677/ENSMUSG00000056501	Vegfa/Dgat2/Ldlr/Ptk6/Zc3h12a/Cebpb	6
BP	GO:2000379	positive regulation of reactive oxygen species metabolic process	3/283	100/21335	0.147587239	0.359618679	ENSMUSG00000023070/ENSMUSG00000036390/ENSMUSG00000042677	Rgn/Gadd45a/Zc3h12a	3
BP	GO:0000279	M phase	1/283	12/21335	0.148096303	0.359618679	ENSMUSG00000033644	Piwil2	1
BP	GO:0001542	ovulation from ovarian follicle	1/283	12/21335	0.148096303	0.359618679	ENSMUSG00000054932	Afp	1
BP	GO:0002281	macrophage activation involved in immune response	1/283	12/21335	0.148096303	0.359618679	ENSMUSG00000066551	Hmgb1	1
BP	GO:0003356	regulation of cilium beat frequency	1/283	12/21335	0.148096303	0.359618679	ENSMUSG00000027676	Ccdc39	1
BP	GO:0003413	chondrocyte differentiation involved in endochondral bone morphogenesis	1/283	12/21335	0.148096303	0.359618679	ENSMUSG00000006538	Ihh	1
BP	GO:0006086	acetyl-CoA biosynthetic process from pyruvate	1/283	12/21335	0.148096303	0.359618679	ENSMUSG00000006494	Pdk1	1
BP	GO:0006570	tyrosine metabolic process	1/283	12/21335	0.148096303	0.359618679	ENSMUSG00000019762	Iyd	1
BP	GO:0006857	oligopeptide transport	1/283	12/21335	0.148096303	0.359618679	ENSMUSG00000020733	Slc9a3r1	1
BP	GO:0007440	foregut morphogenesis	1/283	12/21335	0.148096303	0.359618679	ENSMUSG00000002633	Shh	1
BP	GO:0009208	pyrimidine ribonucleoside triphosphate metabolic process	1/283	12/21335	0.148096303	0.359618679	ENSMUSG00000024782	Ak3	1
BP	GO:0010889	regulation of sequestering of triglyceride	1/283	12/21335	0.148096303	0.359618679	ENSMUSG00000020189	Osbpl8	1
BP	GO:0019627	urea metabolic process	1/283	12/21335	0.148096303	0.359618679	ENSMUSG00000031173	Otc	1
BP	GO:0021521	ventral spinal cord interneuron specification	1/283	12/21335	0.148096303	0.359618679	ENSMUSG00000002633	Shh	1
BP	GO:0032308	positive regulation of prostaglandin secretion	1/283	12/21335	0.148096303	0.359618679	ENSMUSG00000020623	Map2k6	1
BP	GO:0032353	negative regulation of hormone biosynthetic process	1/283	12/21335	0.148096303	0.359618679	ENSMUSG00000006724	Cyp27b1	1
BP	GO:0032799	low-density lipoprotein receptor particle metabolic process	1/283	12/21335	0.148096303	0.359618679	ENSMUSG00000044254	Pcsk9	1
BP	GO:0033148	positive regulation of intracellular estrogen receptor signaling pathway	1/283	12/21335	0.148096303	0.359618679	ENSMUSG00000048154	Kmt2d	1
BP	GO:0033240	positive regulation of cellular amine metabolic process	1/283	12/21335	0.148096303	0.359618679	ENSMUSG00000025464	Paox	1
BP	GO:0034244	negative regulation of transcription elongation from RNA polymerase II promoter	1/283	12/21335	0.148096303	0.359618679	ENSMUSG00000002633	Shh	1
BP	GO:0035090	maintenance of apical/basal cell polarity	1/283	12/21335	0.148096303	0.359618679	ENSMUSG00000019906	Lin7a	1
BP	GO:0036315	cellular response to sterol	1/283	12/21335	0.148096303	0.359618679	ENSMUSG00000045294	Insig1	1
BP	GO:0042891	antibiotic transport	1/283	12/21335	0.148096303	0.359618679	ENSMUSG00000040584	Abcb1a	1
BP	GO:0043312	neutrophil degranulation	1/283	12/21335	0.148096303	0.359618679	ENSMUSG00000051412	Vamp7	1
BP	GO:0043970	histone H3-K9 acetylation	1/283	12/21335	0.148096303	0.359618679	ENSMUSG00000033644	Piwil2	1
BP	GO:0045955	negative regulation of calcium ion-dependent exocytosis	1/283	12/21335	0.148096303	0.359618679	ENSMUSG00000068798	Rap1a	1
BP	GO:0046322	negative regulation of fatty acid oxidation	1/283	12/21335	0.148096303	0.359618679	ENSMUSG00000030747	Dgat2	1
BP	GO:0046929	negative regulation of neurotransmitter secretion	1/283	12/21335	0.148096303	0.359618679	ENSMUSG00000068798	Rap1a	1
BP	GO:0048143	astrocyte activation	1/283	12/21335	0.148096303	0.359618679	ENSMUSG00000032193	Ldlr	1
BP	GO:0048739	cardiac muscle fiber development	1/283	12/21335	0.148096303	0.359618679	ENSMUSG00000023951	Vegfa	1
BP	GO:0052695	cellular glucuronidation	1/283	12/21335	0.148096303	0.359618679	ENSMUSG00000054545	Ugt1a6a	1
BP	GO:0060439	trachea morphogenesis	1/283	12/21335	0.148096303	0.359618679	ENSMUSG00000002633	Shh	1
BP	GO:0060536	cartilage morphogenesis	1/283	12/21335	0.148096303	0.359618679	ENSMUSG00000022676	Snai2	1
BP	GO:0060573	cell fate specification involved in pattern specification	1/283	12/21335	0.148096303	0.359618679	ENSMUSG00000002633	Shh	1
BP	GO:0061051	positive regulation of cell growth involved in cardiac muscle cell development	1/283	12/21335	0.148096303	0.359618679	ENSMUSG00000059743	Fdps	1
BP	GO:0061179	negative regulation of insulin secretion involved in cellular response to glucose stimulus	1/283	12/21335	0.148096303	0.359618679	ENSMUSG00000021670	Hmgcr	1
BP	GO:0061299	retina vasculature morphogenesis in camera-type eye	1/283	12/21335	0.148096303	0.359618679	ENSMUSG00000023951	Vegfa	1
BP	GO:0061469	regulation of type B pancreatic cell proliferation	1/283	12/21335	0.148096303	0.359618679	ENSMUSG00000020889	Nr1d1	1
BP	GO:0070341	fat cell proliferation	1/283	12/21335	0.148096303	0.359618679	ENSMUSG00000055866	Per2	1
BP	GO:0070344	regulation of fat cell proliferation	1/283	12/21335	0.148096303	0.359618679	ENSMUSG00000055866	Per2	1
BP	GO:0070444	oligodendrocyte progenitor proliferation	1/283	12/21335	0.148096303	0.359618679	ENSMUSG00000002633	Shh	1
BP	GO:0070445	regulation of oligodendrocyte progenitor proliferation	1/283	12/21335	0.148096303	0.359618679	ENSMUSG00000002633	Shh	1
BP	GO:0071243	cellular response to arsenic-containing substance	1/283	12/21335	0.148096303	0.359618679	ENSMUSG00000042677	Zc3h12a	1
BP	GO:0097329	response to antimetabolite	1/283	12/21335	0.148096303	0.359618679	ENSMUSG00000021707	Dhfr	1
BP	GO:0098762	meiotic cell cycle phase	1/283	12/21335	0.148096303	0.359618679	ENSMUSG00000033644	Piwil2	1
BP	GO:0098764	meiosis I cell cycle phase	1/283	12/21335	0.148096303	0.359618679	ENSMUSG00000033644	Piwil2	1
BP	GO:1900402	regulation of carbohydrate metabolic process by regulation of transcription from RNA polymerase II promoter	1/283	12/21335	0.148096303	0.359618679	ENSMUSG00000020889	Nr1d1	1
BP	GO:1901298	regulation of hydrogen peroxide-mediated programmed cell death	1/283	12/21335	0.148096303	0.359618679	ENSMUSG00000015337	Endog	1
BP	GO:1902950	regulation of dendritic spine maintenance	1/283	12/21335	0.148096303	0.359618679	ENSMUSG00000079037	Prnp	1
BP	GO:1904861	excitatory synapse assembly	1/283	12/21335	0.148096303	0.359618679	ENSMUSG00000037541	Shank2	1
BP	GO:2000628	regulation of miRNA metabolic process	1/283	12/21335	0.148096303	0.359618679	ENSMUSG00000042677	Zc3h12a	1
BP	GO:2001054	negative regulation of mesenchymal cell apoptotic process	1/283	12/21335	0.148096303	0.359618679	ENSMUSG00000002633	Shh	1
BP	GO:0018394	peptidyl-lysine acetylation	4/283	154/21335	0.14883722	0.361168748	ENSMUSG00000020893/ENSMUSG00000022676/ENSMUSG00000030087/ENSMUSG00000033644	Per1/Snai2/Klf15/Piwil2	4
BP	GO:0045137	development of primary sexual characteristics	5/283	211/21335	0.149944299	0.363354355	ENSMUSG00000019256/ENSMUSG00000023951/ENSMUSG00000034329/ENSMUSG00000054932/ENSMUSG00000056501	Ahr/Vegfa/Brip1/Afp/Cebpb	5
BP	GO:1903531	negative regulation of secretion by cell	5/283	211/21335	0.149944299	0.363354355	ENSMUSG00000020538/ENSMUSG00000021670/ENSMUSG00000029994/ENSMUSG00000042677/ENSMUSG00000068798	Srebf1/Hmgcr/Anxa4/Zc3h12a/Rap1a	5
BP	GO:0006612	protein targeting to membrane	3/283	101/21335	0.150709681	0.364347511	ENSMUSG00000015291/ENSMUSG00000051412/ENSMUSG00000079037	Gdi1/Vamp7/Prnp	3
BP	GO:0045621	positive regulation of lymphocyte differentiation	3/283	101/21335	0.150709681	0.364347511	ENSMUSG00000002633/ENSMUSG00000006538/ENSMUSG00000066687	Shh/Ihh/Zbtb16	3
BP	GO:0060419	heart growth	3/283	101/21335	0.150709681	0.364347511	ENSMUSG00000019256/ENSMUSG00000059743/ENSMUSG00000062209	Ahr/Fdps/Erbb4	3
BP	GO:0003044	regulation of systemic arterial blood pressure mediated by a chemical signal	2/283	52/21335	0.151388926	0.364347511	ENSMUSG00000031007/ENSMUSG00000045730	Atp6ap2/Adrb2	2
BP	GO:0045599	negative regulation of fat cell differentiation	2/283	52/21335	0.151388926	0.364347511	ENSMUSG00000023951/ENSMUSG00000045294	Vegfa/Insig1	2
BP	GO:0046676	negative regulation of insulin secretion	2/283	52/21335	0.151388926	0.364347511	ENSMUSG00000020538/ENSMUSG00000021670	Srebf1/Hmgcr	2
BP	GO:0050879	multicellular organismal movement	2/283	52/21335	0.151388926	0.364347511	ENSMUSG00000045103/ENSMUSG00000045730	Dmd/Adrb2	2
BP	GO:0050881	musculoskeletal movement	2/283	52/21335	0.151388926	0.364347511	ENSMUSG00000045103/ENSMUSG00000045730	Dmd/Adrb2	2
BP	GO:1902369	negative regulation of RNA catabolic process	2/283	52/21335	0.151388926	0.364347511	ENSMUSG00000023951/ENSMUSG00000044786	Vegfa/Zfp36	2
BP	GO:1903556	negative regulation of tumor necrosis factor superfamily cytokine production	2/283	52/21335	0.151388926	0.364347511	ENSMUSG00000029816/ENSMUSG00000042677	Gpnmb/Zc3h12a	2
BP	GO:1903320	regulation of protein modification by small protein conjugation or removal	5/283	212/21335	0.152022048	0.364689611	ENSMUSG00000040359/ENSMUSG00000042677/ENSMUSG00000045730/ENSMUSG00000055866/ENSMUSG00000064289	Ufl1/Zc3h12a/Adrb2/Per2/Tank	5
BP	GO:0001657	ureteric bud development	3/283	102/21335	0.153853196	0.364689611	ENSMUSG00000002633/ENSMUSG00000023951/ENSMUSG00000025934	Shh/Vegfa/Gsta3	3
BP	GO:0001952	regulation of cell-matrix adhesion	3/283	102/21335	0.153853196	0.364689611	ENSMUSG00000023951/ENSMUSG00000041417/ENSMUSG00000045103	Vegfa/Pik3r1/Dmd	3
BP	GO:0045446	endothelial cell differentiation	3/283	102/21335	0.153853196	0.364689611	ENSMUSG00000023951/ENSMUSG00000045103/ENSMUSG00000068798	Vegfa/Dmd/Rap1a	3
BP	GO:0046632	alpha-beta T cell differentiation	3/283	102/21335	0.153853196	0.364689611	ENSMUSG00000002633/ENSMUSG00000006538/ENSMUSG00000066687	Shh/Ihh/Zbtb16	3
BP	GO:0072163	mesonephric epithelium development	3/283	102/21335	0.153853196	0.364689611	ENSMUSG00000002633/ENSMUSG00000023951/ENSMUSG00000025934	Shh/Vegfa/Gsta3	3
BP	GO:0072164	mesonephric tubule development	3/283	102/21335	0.153853196	0.364689611	ENSMUSG00000002633/ENSMUSG00000023951/ENSMUSG00000025934	Shh/Vegfa/Gsta3	3
BP	GO:0001755	neural crest cell migration	2/283	53/21335	0.156021686	0.364689611	ENSMUSG00000002633/ENSMUSG00000062209	Shh/Erbb4	2
BP	GO:0032651	regulation of interleukin-1 beta production	2/283	53/21335	0.156021686	0.364689611	ENSMUSG00000042677/ENSMUSG00000066551	Zc3h12a/Hmgb1	2
BP	GO:0035065	regulation of histone acetylation	2/283	53/21335	0.156021686	0.364689611	ENSMUSG00000022676/ENSMUSG00000033644	Snai2/Piwil2	2
BP	GO:0035315	hair cell differentiation	2/283	53/21335	0.156021686	0.364689611	ENSMUSG00000020733/ENSMUSG00000037169	Slc9a3r1/Mycn	2
BP	GO:0042531	positive regulation of tyrosine phosphorylation of STAT protein	2/283	53/21335	0.156021686	0.364689611	ENSMUSG00000027947/ENSMUSG00000062209	Il6ra/Erbb4	2
BP	GO:0046622	positive regulation of organ growth	2/283	53/21335	0.156021686	0.364689611	ENSMUSG00000059743/ENSMUSG00000062209	Fdps/Erbb4	2
BP	GO:0048546	digestive tract morphogenesis	2/283	53/21335	0.156021686	0.364689611	ENSMUSG00000002633/ENSMUSG00000006538	Shh/Ihh	2
BP	GO:2000648	positive regulation of stem cell proliferation	2/283	53/21335	0.156021686	0.364689611	ENSMUSG00000002633/ENSMUSG00000023951	Shh/Vegfa	2
BP	GO:0006941	striated muscle contraction	4/283	157/21335	0.156266168	0.364689611	ENSMUSG00000020623/ENSMUSG00000042677/ENSMUSG00000045103/ENSMUSG00000045730	Map2k6/Zc3h12a/Dmd/Adrb2	4
BP	GO:0002040	sprouting angiogenesis	3/283	103/21335	0.157017299	0.364689611	ENSMUSG00000002633/ENSMUSG00000023951/ENSMUSG00000066551	Shh/Vegfa/Hmgb1	3
BP	GO:0043500	muscle adaptation	3/283	103/21335	0.157017299	0.364689611	ENSMUSG00000030087/ENSMUSG00000039197/ENSMUSG00000059743	Klf15/Adk/Fdps	3
BP	GO:1903409	reactive oxygen species biosynthetic process	3/283	103/21335	0.157017299	0.364689611	ENSMUSG00000020826/ENSMUSG00000023070/ENSMUSG00000042677	Nos2/Rgn/Zc3h12a	3
BP	GO:2001023	regulation of response to drug	3/283	103/21335	0.157017299	0.364689611	ENSMUSG00000015337/ENSMUSG00000040584/ENSMUSG00000055866	Endog/Abcb1a/Per2	3
BP	GO:0007612	learning	4/283	158/21335	0.158772925	0.364689611	ENSMUSG00000021670/ENSMUSG00000027792/ENSMUSG00000037541/ENSMUSG00000045730	Hmgcr/Bche/Shank2/Adrb2	4
BP	GO:0030705	cytoskeleton-dependent intracellular transport	4/283	158/21335	0.158772925	0.364689611	ENSMUSG00000021824/ENSMUSG00000024873/ENSMUSG00000027012/ENSMUSG00000051412	Ap3m1/Cnih2/Dync1i2/Vamp7	4
BP	GO:0051100	negative regulation of binding	4/283	158/21335	0.158772925	0.364689611	ENSMUSG00000044254/ENSMUSG00000045730/ENSMUSG00000055866/ENSMUSG00000060802	Pcsk9/Adrb2/Per2/B2m	4
BP	GO:0002024	diet induced thermogenesis	1/283	13/21335	0.159402815	0.364689611	ENSMUSG00000045730	Adrb2	1
BP	GO:0002551	mast cell chemotaxis	1/283	13/21335	0.159402815	0.364689611	ENSMUSG00000023951	Vegfa	1
BP	GO:0006063	uronic acid metabolic process	1/283	13/21335	0.159402815	0.364689611	ENSMUSG00000054545	Ugt1a6a	1
BP	GO:0006596	polyamine biosynthetic process	1/283	13/21335	0.159402815	0.364689611	ENSMUSG00000025464	Paox	1
BP	GO:0006862	nucleotide transport	1/283	13/21335	0.159402815	0.364689611	ENSMUSG00000071253	Slc25a16	1
BP	GO:0008298	intracellular mRNA localization	1/283	13/21335	0.159402815	0.364689611	ENSMUSG00000044786	Zfp36	1
BP	GO:0009143	nucleoside triphosphate catabolic process	1/283	13/21335	0.159402815	0.364689611	ENSMUSG00000027203	Dut	1
BP	GO:0009435	NAD biosynthetic process	1/283	13/21335	0.159402815	0.364689611	ENSMUSG00000020572	Nampt	1
BP	GO:0010878	cholesterol storage	1/283	13/21335	0.159402815	0.364689611	ENSMUSG00000024378	Stard4	1
BP	GO:0010882	regulation of cardiac muscle contraction by calcium ion signaling	1/283	13/21335	0.159402815	0.364689611	ENSMUSG00000045103	Dmd	1
BP	GO:0014819	regulation of skeletal muscle contraction	1/283	13/21335	0.159402815	0.364689611	ENSMUSG00000045103	Dmd	1
BP	GO:0019054	modulation by virus of host process	1/283	13/21335	0.159402815	0.364689611	ENSMUSG00000042677	Zc3h12a	1
BP	GO:0019184	nonribosomal peptide biosynthetic process	1/283	13/21335	0.159402815	0.364689611	ENSMUSG00000028124	Gclm	1
BP	GO:0019585	glucuronate metabolic process	1/283	13/21335	0.159402815	0.364689611	ENSMUSG00000054545	Ugt1a6a	1
BP	GO:0019883	antigen processing and presentation of endogenous antigen	1/283	13/21335	0.159402815	0.364689611	ENSMUSG00000060802	B2m	1
BP	GO:0021604	cranial nerve structural organization	1/283	13/21335	0.159402815	0.364689611	ENSMUSG00000045103	Dmd	1
BP	GO:0021794	thalamus development	1/283	13/21335	0.159402815	0.364689611	ENSMUSG00000002633	Shh	1
BP	GO:0021924	cell proliferation in external granule layer	1/283	13/21335	0.159402815	0.364689611	ENSMUSG00000002633	Shh	1
BP	GO:0021930	cerebellar granule cell precursor proliferation	1/283	13/21335	0.159402815	0.364689611	ENSMUSG00000002633	Shh	1
BP	GO:0021936	regulation of cerebellar granule cell precursor proliferation	1/283	13/21335	0.159402815	0.364689611	ENSMUSG00000002633	Shh	1
BP	GO:0030497	fatty acid elongation	1/283	13/21335	0.159402815	0.364689611	ENSMUSG00000026189	Pecr	1
BP	GO:0032306	regulation of prostaglandin secretion	1/283	13/21335	0.159402815	0.364689611	ENSMUSG00000020623	Map2k6	1
BP	GO:0032351	negative regulation of hormone metabolic process	1/283	13/21335	0.159402815	0.364689611	ENSMUSG00000006724	Cyp27b1	1
BP	GO:0038093	Fc receptor signaling pathway	1/283	13/21335	0.159402815	0.364689611	ENSMUSG00000068798	Rap1a	1
BP	GO:0042574	retinal metabolic process	1/283	13/21335	0.159402815	0.364689611	ENSMUSG00000066441	Rdh11	1
BP	GO:0042976	activation of Janus kinase activity	1/283	13/21335	0.159402815	0.364689611	ENSMUSG00000027947	Il6ra	1
BP	GO:0043247	telomere maintenance in response to DNA damage	1/283	13/21335	0.159402815	0.364689611	ENSMUSG00000025077	Dclre1a	1
BP	GO:0043691	reverse cholesterol transport	1/283	13/21335	0.159402815	0.364689611	ENSMUSG00000053846	Lipg	1
BP	GO:0045906	negative regulation of vasoconstriction	1/283	13/21335	0.159402815	0.364689611	ENSMUSG00000019256	Ahr	1
BP	GO:0045938	positive regulation of circadian sleep/wake cycle, sleep	1/283	13/21335	0.159402815	0.364689611	ENSMUSG00000029368	Alb	1
BP	GO:0046033	AMP metabolic process	1/283	13/21335	0.159402815	0.364689611	ENSMUSG00000024782	Ak3	1
BP	GO:0046459	short-chain fatty acid metabolic process	1/283	13/21335	0.159402815	0.364689611	ENSMUSG00000027605	Acss2	1
BP	GO:0046473	phosphatidic acid metabolic process	1/283	13/21335	0.159402815	0.364689611	ENSMUSG00000004815	Dgkq	1
BP	GO:0051152	positive regulation of smooth muscle cell differentiation	1/283	13/21335	0.159402815	0.364689611	ENSMUSG00000002633	Shh	1
BP	GO:0055089	fatty acid homeostasis	1/283	13/21335	0.159402815	0.364689611	ENSMUSG00000030747	Dgat2	1
BP	GO:0060263	regulation of respiratory burst	1/283	13/21335	0.159402815	0.364689611	ENSMUSG00000000049	Apoh	1
BP	GO:0060396	growth hormone receptor signaling pathway	1/283	13/21335	0.159402815	0.364689611	ENSMUSG00000041417	Pik3r1	1
BP	GO:0060601	lateral sprouting from an epithelium	1/283	13/21335	0.159402815	0.364689611	ENSMUSG00000002633	Shh	1
BP	GO:0060965	negative regulation of gene silencing by miRNA	1/283	13/21335	0.159402815	0.364689611	ENSMUSG00000042677	Zc3h12a	1
BP	GO:0061418	regulation of transcription from RNA polymerase II promoter in response to hypoxia	1/283	13/21335	0.159402815	0.364689611	ENSMUSG00000023951	Vegfa	1
BP	GO:0070102	interleukin-6-mediated signaling pathway	1/283	13/21335	0.159402815	0.364689611	ENSMUSG00000027947	Il6ra	1
BP	GO:0071280	cellular response to copper ion	1/283	13/21335	0.159402815	0.364689611	ENSMUSG00000079037	Prnp	1
BP	GO:0071378	cellular response to growth hormone stimulus	1/283	13/21335	0.159402815	0.364689611	ENSMUSG00000041417	Pik3r1	1
BP	GO:0072537	fibroblast activation	1/283	13/21335	0.159402815	0.364689611	ENSMUSG00000020889	Nr1d1	1
BP	GO:0090110	cargo loading into COPII-coated vesicle	1/283	13/21335	0.159402815	0.364689611	ENSMUSG00000045294	Insig1	1
BP	GO:0097066	response to thyroid hormone	1/283	13/21335	0.159402815	0.364689611	ENSMUSG00000029167	Ppargc1a	1
BP	GO:0098703	calcium ion import across plasma membrane	1/283	13/21335	0.159402815	0.364689611	ENSMUSG00000079037	Prnp	1
BP	GO:0099068	postsynapse assembly	1/283	13/21335	0.159402815	0.364689611	ENSMUSG00000037541	Shank2	1
BP	GO:1902656	calcium ion import into cytosol	1/283	13/21335	0.159402815	0.364689611	ENSMUSG00000079037	Prnp	1
BP	GO:1902992	negative regulation of amyloid precursor protein catabolic process	1/283	13/21335	0.159402815	0.364689611	ENSMUSG00000079037	Prnp	1
BP	GO:1904706	negative regulation of vascular smooth muscle cell proliferation	1/283	13/21335	0.159402815	0.364689611	ENSMUSG00000003031	Cdkn1b	1
BP	GO:2001212	regulation of vasculogenesis	1/283	13/21335	0.159402815	0.364689611	ENSMUSG00000068798	Rap1a	1
BP	GO:2001223	negative regulation of neuron migration	1/283	13/21335	0.159402815	0.364689611	ENSMUSG00000062209	Erbb4	1
BP	GO:0071901	negative regulation of protein serine/threonine kinase activity	3/283	104/21335	0.160201504	0.366041204	ENSMUSG00000003031/ENSMUSG00000021670/ENSMUSG00000024427	Cdkn1b/Hmgcr/Spry4	3
BP	GO:0097756	negative regulation of blood vessel diameter	3/283	104/21335	0.160201504	0.366041204	ENSMUSG00000019256/ENSMUSG00000021670/ENSMUSG00000055866	Ahr/Hmgcr/Per2	3
BP	GO:0006749	glutathione metabolic process	2/283	54/21335	0.160681191	0.366423882	ENSMUSG00000001665/ENSMUSG00000028124	Gstt3/Gclm	2
BP	GO:0007585	respiratory gaseous exchange	2/283	54/21335	0.160681191	0.366423882	ENSMUSG00000045730/ENSMUSG00000074622	Adrb2/Mafb	2
BP	GO:1900543	negative regulation of purine nucleotide metabolic process	2/283	54/21335	0.160681191	0.366423882	ENSMUSG00000020108/ENSMUSG00000029167	Ddit4/Ppargc1a	2
BP	GO:0006417	regulation of translation	8/283	399/21335	0.162436325	0.370186602	ENSMUSG00000020893/ENSMUSG00000021707/ENSMUSG00000025747/ENSMUSG00000033644/ENSMUSG00000041939/ENSMUSG00000042677/ENSMUSG00000044786/ENSMUSG00000055866	Per1/Dhfr/Tyms/Piwil2/Mvk/Zc3h12a/Zfp36/Per2	8
BP	GO:0032886	regulation of microtubule-based process	5/283	217/21335	0.162589647	0.370296344	ENSMUSG00000003031/ENSMUSG00000008035/ENSMUSG00000024873/ENSMUSG00000027676/ENSMUSG00000058624	Cdkn1b/Mid1ip1/Cnih2/Ccdc39/Gda	5
BP	GO:0030316	osteoclast differentiation	3/283	105/21335	0.163405327	0.370954324	ENSMUSG00000041417/ENSMUSG00000056501/ENSMUSG00000074622	Pik3r1/Cebpb/Mafb	3
BP	GO:0061013	regulation of mRNA catabolic process	3/283	105/21335	0.163405327	0.370954324	ENSMUSG00000023951/ENSMUSG00000042677/ENSMUSG00000044786	Vegfa/Zc3h12a/Zfp36	3
BP	GO:1904375	regulation of protein localization to cell periphery	3/283	105/21335	0.163405327	0.370954324	ENSMUSG00000041417/ENSMUSG00000049493/ENSMUSG00000079037	Pik3r1/Pls1/Prnp	3
BP	GO:1990266	neutrophil migration	3/283	105/21335	0.163405327	0.370954324	ENSMUSG00000026072/ENSMUSG00000032114/ENSMUSG00000061778	Il1r1/Slc37a4/Mospd2	3
BP	GO:2000177	regulation of neural precursor cell proliferation	3/283	105/21335	0.163405327	0.370954324	ENSMUSG00000002633/ENSMUSG00000023951/ENSMUSG00000026727	Shh/Vegfa/Rsu1	3
BP	GO:0034504	protein localization to nucleus	6/283	277/21335	0.163751759	0.371262036	ENSMUSG00000002633/ENSMUSG00000020189/ENSMUSG00000036810/ENSMUSG00000041417/ENSMUSG00000042677/ENSMUSG00000066687	Shh/Osbpl8/Cnep1r1/Pik3r1/Zc3h12a/Zbtb16	6
BP	GO:0071496	cellular response to external stimulus	6/283	277/21335	0.163751759	0.371262036	ENSMUSG00000006724/ENSMUSG00000020538/ENSMUSG00000022676/ENSMUSG00000029368/ENSMUSG00000042677/ENSMUSG00000044254	Cyp27b1/Srebf1/Snai2/Alb/Zc3h12a/Pcsk9	6
BP	GO:0032663	regulation of interleukin-2 production	2/283	55/21335	0.165365926	0.371852023	ENSMUSG00000044786/ENSMUSG00000079037	Zfp36/Prnp	2
BP	GO:0043620	regulation of DNA-templated transcription in response to stress	2/283	55/21335	0.165365926	0.371852023	ENSMUSG00000023951/ENSMUSG00000056501	Vegfa/Cebpb	2
BP	GO:0045980	negative regulation of nucleotide metabolic process	2/283	55/21335	0.165365926	0.371852023	ENSMUSG00000020108/ENSMUSG00000029167	Ddit4/Ppargc1a	2
BP	GO:0048538	thymus development	2/283	55/21335	0.165365926	0.371852023	ENSMUSG00000002633/ENSMUSG00000074622	Shh/Mafb	2
BP	GO:0048678	response to axon injury	2/283	55/21335	0.165365926	0.371852023	ENSMUSG00000002633/ENSMUSG00000021707	Shh/Dhfr	2
BP	GO:1903078	positive regulation of protein localization to plasma membrane	2/283	55/21335	0.165365926	0.371852023	ENSMUSG00000049493/ENSMUSG00000079037	Pls1/Prnp	2
BP	GO:0010001	glial cell differentiation	5/283	219/21335	0.166897852	0.371852023	ENSMUSG00000002633/ENSMUSG00000030087/ENSMUSG00000032193/ENSMUSG00000037169/ENSMUSG00000045103	Shh/Klf15/Ldlr/Mycn/Dmd	5
BP	GO:0036293	response to decreased oxygen levels	5/283	219/21335	0.166897852	0.371852023	ENSMUSG00000006494/ENSMUSG00000020108/ENSMUSG00000020826/ENSMUSG00000023951/ENSMUSG00000045730	Pdk1/Ddit4/Nos2/Vegfa/Adrb2	5
BP	GO:0046034	ATP metabolic process	5/283	219/21335	0.166897852	0.371852023	ENSMUSG00000020108/ENSMUSG00000024782/ENSMUSG00000029162/ENSMUSG00000029167/ENSMUSG00000041237	Ddit4/Ak3/Khk/Ppargc1a/Pklr	5
BP	GO:0000086	G2/M transition of mitotic cell cycle	3/283	107/21335	0.169869896	0.371852023	ENSMUSG00000007646/ENSMUSG00000026779/ENSMUSG00000040584	Rad51c/Mastl/Abcb1a	3
BP	GO:0000187	activation of MAPK activity	3/283	107/21335	0.169869896	0.371852023	ENSMUSG00000020623/ENSMUSG00000031861/ENSMUSG00000037706	Map2k6/Lpar2/Cd81	3
BP	GO:0016525	negative regulation of angiogenesis	3/283	107/21335	0.169869896	0.371852023	ENSMUSG00000000049/ENSMUSG00000022877/ENSMUSG00000045730	Apoh/Hrg/Adrb2	3
BP	GO:0043244	regulation of protein complex disassembly	3/283	107/21335	0.169869896	0.371852023	ENSMUSG00000008035/ENSMUSG00000045730/ENSMUSG00000055866	Mid1ip1/Adrb2/Per2	3
BP	GO:0046620	regulation of organ growth	3/283	107/21335	0.169869896	0.371852023	ENSMUSG00000019256/ENSMUSG00000059743/ENSMUSG00000062209	Ahr/Fdps/Erbb4	3
BP	GO:0072009	nephron epithelium development	3/283	107/21335	0.169869896	0.371852023	ENSMUSG00000002633/ENSMUSG00000023951/ENSMUSG00000030087	Shh/Vegfa/Klf15	3
BP	GO:0001754	eye photoreceptor cell differentiation	2/283	56/21335	0.170074407	0.371852023	ENSMUSG00000006538/ENSMUSG00000023951	Ihh/Vegfa	2
BP	GO:0072665	protein localization to vacuole	2/283	56/21335	0.170074407	0.371852023	ENSMUSG00000037706/ENSMUSG00000051412	Cd81/Vamp7	2
BP	GO:0002726	positive regulation of T cell cytokine production	1/283	14/21335	0.170559789	0.371852023	ENSMUSG00000060802	B2m	1
BP	GO:0006107	oxaloacetate metabolic process	1/283	14/21335	0.170559789	0.371852023	ENSMUSG00000022751	Nit2	1
BP	GO:0006534	cysteine metabolic process	1/283	14/21335	0.170559789	0.371852023	ENSMUSG00000028124	Gclm	1
BP	GO:0009068	aspartate family amino acid catabolic process	1/283	14/21335	0.170559789	0.371852023	ENSMUSG00000017453	Pipox	1
BP	GO:0010421	hydrogen peroxide-mediated programmed cell death	1/283	14/21335	0.170559789	0.371852023	ENSMUSG00000015337	Endog	1
BP	GO:0010839	negative regulation of keratinocyte proliferation	1/283	14/21335	0.170559789	0.371852023	ENSMUSG00000022676	Snai2	1
BP	GO:0014857	regulation of skeletal muscle cell proliferation	1/283	14/21335	0.170559789	0.371852023	ENSMUSG00000002633	Shh	1
BP	GO:0015747	urate transport	1/283	14/21335	0.170559789	0.371852023	ENSMUSG00000067656	Slc22a27	1
BP	GO:0015936	coenzyme A metabolic process	1/283	14/21335	0.170559789	0.371852023	ENSMUSG00000021670	Hmgcr	1
BP	GO:0016540	protein autoprocessing	1/283	14/21335	0.170559789	0.371852023	ENSMUSG00000044254	Pcsk9	1
BP	GO:0021534	cell proliferation in hindbrain	1/283	14/21335	0.170559789	0.371852023	ENSMUSG00000002633	Shh	1
BP	GO:0030828	positive regulation of cGMP biosynthetic process	1/283	14/21335	0.170559789	0.371852023	ENSMUSG00000020826	Nos2	1
BP	GO:0030949	positive regulation of vascular endothelial growth factor receptor signaling pathway	1/283	14/21335	0.170559789	0.371852023	ENSMUSG00000023951	Vegfa	1
BP	GO:0032536	regulation of cell projection size	1/283	14/21335	0.170559789	0.371852023	ENSMUSG00000049493	Pls1	1
BP	GO:0032769	negative regulation of monooxygenase activity	1/283	14/21335	0.170559789	0.371852023	ENSMUSG00000006724	Cyp27b1	1
BP	GO:0032785	negative regulation of DNA-templated transcription, elongation	1/283	14/21335	0.170559789	0.371852023	ENSMUSG00000002633	Shh	1
BP	GO:0034134	toll-like receptor 2 signaling pathway	1/283	14/21335	0.170559789	0.371852023	ENSMUSG00000066551	Hmgb1	1
BP	GO:0034433	steroid esterification	1/283	14/21335	0.170559789	0.371852023	ENSMUSG00000024378	Stard4	1
BP	GO:0034434	sterol esterification	1/283	14/21335	0.170559789	0.371852023	ENSMUSG00000024378	Stard4	1
BP	GO:0034435	cholesterol esterification	1/283	14/21335	0.170559789	0.371852023	ENSMUSG00000024378	Stard4	1
BP	GO:0035988	chondrocyte proliferation	1/283	14/21335	0.170559789	0.371852023	ENSMUSG00000006538	Ihh	1
BP	GO:0042402	cellular biogenic amine catabolic process	1/283	14/21335	0.170559789	0.371852023	ENSMUSG00000025464	Paox	1
BP	GO:0042921	glucocorticoid receptor signaling pathway	1/283	14/21335	0.170559789	0.371852023	ENSMUSG00000020893	Per1	1
BP	GO:0043117	positive regulation of vascular permeability	1/283	14/21335	0.170559789	0.371852023	ENSMUSG00000023951	Vegfa	1
BP	GO:0045059	positive thymic T cell selection	1/283	14/21335	0.170559789	0.371852023	ENSMUSG00000002633	Shh	1
BP	GO:0045060	negative thymic T cell selection	1/283	14/21335	0.170559789	0.371852023	ENSMUSG00000002633	Shh	1
BP	GO:0045188	regulation of circadian sleep/wake cycle, non-REM sleep	1/283	14/21335	0.170559789	0.371852023	ENSMUSG00000029368	Alb	1
BP	GO:0045198	establishment of epithelial cell apical/basal polarity	1/283	14/21335	0.170559789	0.371852023	ENSMUSG00000020733	Slc9a3r1	1
BP	GO:0045618	positive regulation of keratinocyte differentiation	1/283	14/21335	0.170559789	0.371852023	ENSMUSG00000006724	Cyp27b1	1
BP	GO:0045899	positive regulation of RNA polymerase II transcriptional preinitiation complex assembly	1/283	14/21335	0.170559789	0.371852023	ENSMUSG00000019256	Ahr	1
BP	GO:0051382	kinetochore assembly	1/283	14/21335	0.170559789	0.371852023	ENSMUSG00000075266	Cenpw	1
BP	GO:0051712	positive regulation of killing of cells of other organism	1/283	14/21335	0.170559789	0.371852023	ENSMUSG00000020826	Nos2	1
BP	GO:0060628	regulation of ER to Golgi vesicle-mediated transport	1/283	14/21335	0.170559789	0.371852023	ENSMUSG00000045294	Insig1	1
BP	GO:0061318	renal filtration cell differentiation	1/283	14/21335	0.170559789	0.371852023	ENSMUSG00000030087	Klf15	1
BP	GO:0070293	renal absorption	1/283	14/21335	0.170559789	0.371852023	ENSMUSG00000020733	Slc9a3r1	1
BP	GO:0071371	cellular response to gonadotropin stimulus	1/283	14/21335	0.170559789	0.371852023	ENSMUSG00000029167	Ppargc1a	1
BP	GO:0071941	nitrogen cycle metabolic process	1/283	14/21335	0.170559789	0.371852023	ENSMUSG00000031173	Otc	1
BP	GO:0072112	glomerular visceral epithelial cell differentiation	1/283	14/21335	0.170559789	0.371852023	ENSMUSG00000030087	Klf15	1
BP	GO:0072311	glomerular epithelial cell differentiation	1/283	14/21335	0.170559789	0.371852023	ENSMUSG00000030087	Klf15	1
BP	GO:0072672	neutrophil extravasation	1/283	14/21335	0.170559789	0.371852023	ENSMUSG00000026072	Il1r1	1
BP	GO:0097011	cellular response to granulocyte macrophage colony-stimulating factor stimulus	1/283	14/21335	0.170559789	0.371852023	ENSMUSG00000044786	Zfp36	1
BP	GO:0097468	programmed cell death in response to reactive oxygen species	1/283	14/21335	0.170559789	0.371852023	ENSMUSG00000015337	Endog	1
BP	GO:0097531	mast cell migration	1/283	14/21335	0.170559789	0.371852023	ENSMUSG00000023951	Vegfa	1
BP	GO:0098712	L-glutamate import across plasma membrane	1/283	14/21335	0.170559789	0.371852023	ENSMUSG00000055866	Per2	1
BP	GO:2000651	positive regulation of sodium ion transmembrane transporter activity	1/283	14/21335	0.170559789	0.371852023	ENSMUSG00000045103	Dmd	1
BP	GO:0051961	negative regulation of nervous system development	7/283	342/21335	0.170823777	0.372197102	ENSMUSG00000002633/ENSMUSG00000015291/ENSMUSG00000027012/ENSMUSG00000032193/ENSMUSG00000037169/ENSMUSG00000060802/ENSMUSG00000062209	Shh/Gdi1/Dync1i2/Ldlr/Mycn/B2m/Erbb4	7
BP	GO:0045930	negative regulation of mitotic cell cycle	5/283	221/21335	0.171250931	0.372897049	ENSMUSG00000003031/ENSMUSG00000020733/ENSMUSG00000029816/ENSMUSG00000036390/ENSMUSG00000066979	Cdkn1b/Slc9a3r1/Gpnmb/Gadd45a/Bub3	5
BP	GO:0010608	posttranscriptional regulation of gene expression	9/283	469/21335	0.172875695	0.375179074	ENSMUSG00000020893/ENSMUSG00000021707/ENSMUSG00000023951/ENSMUSG00000025747/ENSMUSG00000033644/ENSMUSG00000041939/ENSMUSG00000042677/ENSMUSG00000044786/ENSMUSG00000055866	Per1/Dhfr/Vegfa/Tyms/Piwil2/Mvk/Zc3h12a/Zfp36/Per2	9
BP	GO:0001776	leukocyte homeostasis	3/283	108/21335	0.17312968	0.375179074	ENSMUSG00000019256/ENSMUSG00000031431/ENSMUSG00000032114	Ahr/Tsc22d3/Slc37a4	3
BP	GO:0008286	insulin receptor signaling pathway	3/283	108/21335	0.17312968	0.375179074	ENSMUSG00000020189/ENSMUSG00000020538/ENSMUSG00000041417	Osbpl8/Srebf1/Pik3r1	3
BP	GO:0010927	cellular component assembly involved in morphogenesis	3/283	108/21335	0.17312968	0.375179074	ENSMUSG00000006538/ENSMUSG00000026950/ENSMUSG00000030342	Ihh/Neb/Cd9	3
BP	GO:0035249	synaptic transmission, glutamatergic	3/283	108/21335	0.17312968	0.375179074	ENSMUSG00000024873/ENSMUSG00000037541/ENSMUSG00000045730	Cnih2/Shank2/Adrb2	3
BP	GO:0051588	regulation of neurotransmitter transport	3/283	108/21335	0.17312968	0.375179074	ENSMUSG00000051412/ENSMUSG00000055866/ENSMUSG00000068798	Vamp7/Per2/Rap1a	3
BP	GO:0090257	regulation of muscle system process	5/283	222/21335	0.173443978	0.375179074	ENSMUSG00000039197/ENSMUSG00000042677/ENSMUSG00000045103/ENSMUSG00000045730/ENSMUSG00000059743	Adk/Zc3h12a/Dmd/Adrb2/Fdps	5
BP	GO:1900542	regulation of purine nucleotide metabolic process	4/283	164/21335	0.174117569	0.375179074	ENSMUSG00000020108/ENSMUSG00000020826/ENSMUSG00000023951/ENSMUSG00000029167	Ddit4/Nos2/Vegfa/Ppargc1a	4
BP	GO:0034121	regulation of toll-like receptor signaling pathway	2/283	57/21335	0.17480519	0.375179074	ENSMUSG00000020889/ENSMUSG00000066551	Nr1d1/Hmgb1	2
BP	GO:0048008	platelet-derived growth factor receptor signaling pathway	2/283	57/21335	0.17480519	0.375179074	ENSMUSG00000020733/ENSMUSG00000023951	Slc9a3r1/Vegfa	2
BP	GO:1990778	protein localization to cell periphery	6/283	283/21335	0.175233572	0.375179074	ENSMUSG00000019906/ENSMUSG00000020733/ENSMUSG00000041417/ENSMUSG00000049493/ENSMUSG00000051412/ENSMUSG00000079037	Lin7a/Slc9a3r1/Pik3r1/Pls1/Vamp7/Prnp	6
BP	GO:0032496	response to lipopolysaccharide	7/283	345/21335	0.176043572	0.375179074	ENSMUSG00000006724/ENSMUSG00000020826/ENSMUSG00000020889/ENSMUSG00000029417/ENSMUSG00000042677/ENSMUSG00000044786/ENSMUSG00000056501	Cyp27b1/Nos2/Nr1d1/Cxcl9/Zc3h12a/Zfp36/Cebpb	7
BP	GO:0071621	granulocyte chemotaxis	3/283	109/21335	0.176407159	0.375179074	ENSMUSG00000023951/ENSMUSG00000032114/ENSMUSG00000061778	Vegfa/Slc37a4/Mospd2	3
BP	GO:1905330	regulation of morphogenesis of an epithelium	3/283	109/21335	0.176407159	0.375179074	ENSMUSG00000002633/ENSMUSG00000022676/ENSMUSG00000023951	Shh/Snai2/Vegfa	3
BP	GO:0043524	negative regulation of neuron apoptotic process	4/283	165/21335	0.176723597	0.375179074	ENSMUSG00000023951/ENSMUSG00000028124/ENSMUSG00000029167/ENSMUSG00000056501	Vegfa/Gclm/Ppargc1a/Cebpb	4
BP	GO:0048871	multicellular organismal homeostasis	7/283	346/21335	0.177798671	0.375179074	ENSMUSG00000006538/ENSMUSG00000020889/ENSMUSG00000021775/ENSMUSG00000023951/ENSMUSG00000029167/ENSMUSG00000045730/ENSMUSG00000062209	Ihh/Nr1d1/Nr1d2/Vegfa/Ppargc1a/Adrb2/Erbb4	7
BP	GO:0017148	negative regulation of translation	5/283	224/21335	0.177862443	0.375179074	ENSMUSG00000021707/ENSMUSG00000025747/ENSMUSG00000041939/ENSMUSG00000042677/ENSMUSG00000044786	Dhfr/Tyms/Mvk/Zc3h12a/Zfp36	5
BP	GO:0050710	negative regulation of cytokine secretion	2/283	58/21335	0.179556859	0.375179074	ENSMUSG00000029994/ENSMUSG00000042677	Anxa4/Zc3h12a	2
BP	GO:0090183	regulation of kidney development	2/283	58/21335	0.179556859	0.375179074	ENSMUSG00000002633/ENSMUSG00000023951	Shh/Vegfa	2
BP	GO:0002688	regulation of leukocyte chemotaxis	3/283	110/21335	0.179701857	0.375179074	ENSMUSG00000023951/ENSMUSG00000029417/ENSMUSG00000061778	Vegfa/Cxcl9/Mospd2	3
BP	GO:0008630	intrinsic apoptotic signaling pathway in response to DNA damage	3/283	110/21335	0.179701857	0.375179074	ENSMUSG00000020108/ENSMUSG00000022676/ENSMUSG00000041417	Ddit4/Snai2/Pik3r1	3
BP	GO:0030518	intracellular steroid hormone receptor signaling pathway	3/283	110/21335	0.179701857	0.375179074	ENSMUSG00000020893/ENSMUSG00000040359/ENSMUSG00000048154	Per1/Ufl1/Kmt2d	3
BP	GO:2000181	negative regulation of blood vessel morphogenesis	3/283	110/21335	0.179701857	0.375179074	ENSMUSG00000000049/ENSMUSG00000022877/ENSMUSG00000045730	Apoh/Hrg/Adrb2	3
BP	GO:0044772	mitotic cell cycle phase transition	7/283	348/21335	0.181331267	0.375179074	ENSMUSG00000003031/ENSMUSG00000007646/ENSMUSG00000026779/ENSMUSG00000029816/ENSMUSG00000040584/ENSMUSG00000052525/ENSMUSG00000066979	Cdkn1b/Rad51c/Mastl/Gpnmb/Abcb1a/Spdya/Bub3	7
BP	GO:0000729	DNA double-strand break processing	1/283	15/21335	0.181569197	0.375179074	ENSMUSG00000034329	Brip1	1
BP	GO:0001821	histamine secretion	1/283	15/21335	0.181569197	0.375179074	ENSMUSG00000051412	Vamp7	1
BP	GO:0002836	positive regulation of response to tumor cell	1/283	15/21335	0.181569197	0.375179074	ENSMUSG00000022877	Hrg	1
BP	GO:0002839	positive regulation of immune response to tumor cell	1/283	15/21335	0.181569197	0.375179074	ENSMUSG00000022877	Hrg	1
BP	GO:0006271	DNA strand elongation involved in DNA replication	1/283	15/21335	0.181569197	0.375179074	ENSMUSG00000020471	Pold2	1
BP	GO:0006924	activation-induced cell death of T cells	1/283	15/21335	0.181569197	0.375179074	ENSMUSG00000031431	Tsc22d3	1
BP	GO:0006968	cellular defense response	1/283	15/21335	0.181569197	0.375179074	ENSMUSG00000060802	B2m	1
BP	GO:0007288	sperm axoneme assembly	1/283	15/21335	0.181569197	0.375179074	ENSMUSG00000022442	Ttll1	1
BP	GO:0007342	fusion of sperm to egg plasma membrane involved in single fertilization	1/283	15/21335	0.181569197	0.375179074	ENSMUSG00000030342	Cd9	1
BP	GO:0007379	segment specification	1/283	15/21335	0.181569197	0.375179074	ENSMUSG00000074622	Mafb	1
BP	GO:0009310	amine catabolic process	1/283	15/21335	0.181569197	0.375179074	ENSMUSG00000025464	Paox	1
BP	GO:0010642	negative regulation of platelet-derived growth factor receptor signaling pathway	1/283	15/21335	0.181569197	0.375179074	ENSMUSG00000020733	Slc9a3r1	1
BP	GO:0010888	negative regulation of lipid storage	1/283	15/21335	0.181569197	0.375179074	ENSMUSG00000020189	Osbpl8	1
BP	GO:0014067	negative regulation of phosphatidylinositol 3-kinase signaling	1/283	15/21335	0.181569197	0.375179074	ENSMUSG00000020733	Slc9a3r1	1
BP	GO:0014856	skeletal muscle cell proliferation	1/283	15/21335	0.181569197	0.375179074	ENSMUSG00000002633	Shh	1
BP	GO:0017000	antibiotic biosynthetic process	1/283	15/21335	0.181569197	0.375179074	ENSMUSG00000027605	Acss2	1
BP	GO:0030730	sequestering of triglyceride	1/283	15/21335	0.181569197	0.375179074	ENSMUSG00000020189	Osbpl8	1
BP	GO:0032530	regulation of microvillus organization	1/283	15/21335	0.181569197	0.375179074	ENSMUSG00000049493	Pls1	1
BP	GO:0032717	negative regulation of interleukin-8 production	1/283	15/21335	0.181569197	0.375179074	ENSMUSG00000029994	Anxa4	1
BP	GO:0032793	positive regulation of CREB transcription factor activity	1/283	15/21335	0.181569197	0.375179074	ENSMUSG00000023951	Vegfa	1
BP	GO:0034698	response to gonadotropin	1/283	15/21335	0.181569197	0.375179074	ENSMUSG00000029167	Ppargc1a	1
BP	GO:0042407	cristae formation	1/283	15/21335	0.181569197	0.375179074	ENSMUSG00000030086	Chchd6	1
BP	GO:0042748	circadian sleep/wake cycle, non-REM sleep	1/283	15/21335	0.181569197	0.375179074	ENSMUSG00000029368	Alb	1
BP	GO:0042953	lipoprotein transport	1/283	15/21335	0.181569197	0.375179074	ENSMUSG00000026726	Cubn	1
BP	GO:0043383	negative T cell selection	1/283	15/21335	0.181569197	0.375179074	ENSMUSG00000002633	Shh	1
BP	GO:0043455	regulation of secondary metabolic process	1/283	15/21335	0.181569197	0.375179074	ENSMUSG00000016194	Hsd11b1	1
BP	GO:0043518	negative regulation of DNA damage response, signal transduction by p53 class mediator	1/283	15/21335	0.181569197	0.375179074	ENSMUSG00000022676	Snai2	1
BP	GO:0044827	modulation by host of viral genome replication	1/283	15/21335	0.181569197	0.375179074	ENSMUSG00000042677	Zc3h12a	1
BP	GO:0044872	lipoprotein localization	1/283	15/21335	0.181569197	0.375179074	ENSMUSG00000026726	Cubn	1
BP	GO:0045655	regulation of monocyte differentiation	1/283	15/21335	0.181569197	0.375179074	ENSMUSG00000026542	Apcs	1
BP	GO:0045779	negative regulation of bone resorption	1/283	15/21335	0.181569197	0.375179074	ENSMUSG00000023951	Vegfa	1
BP	GO:0046112	nucleobase biosynthetic process	1/283	15/21335	0.181569197	0.375179074	ENSMUSG00000022814	Umps	1
BP	GO:0046132	pyrimidine ribonucleoside biosynthetic process	1/283	15/21335	0.181569197	0.375179074	ENSMUSG00000022814	Umps	1
BP	GO:0046628	positive regulation of insulin receptor signaling pathway	1/283	15/21335	0.181569197	0.375179074	ENSMUSG00000020189	Osbpl8	1
BP	GO:0051004	regulation of lipoprotein lipase activity	1/283	15/21335	0.181569197	0.375179074	ENSMUSG00000000049	Apoh	1
BP	GO:0051645	Golgi localization	1/283	15/21335	0.181569197	0.375179074	ENSMUSG00000020733	Slc9a3r1	1
BP	GO:0051709	regulation of killing of cells of other organism	1/283	15/21335	0.181569197	0.375179074	ENSMUSG00000020826	Nos2	1
BP	GO:0055062	phosphate ion homeostasis	1/283	15/21335	0.181569197	0.375179074	ENSMUSG00000020733	Slc9a3r1	1
BP	GO:0060149	negative regulation of posttranscriptional gene silencing	1/283	15/21335	0.181569197	0.375179074	ENSMUSG00000042677	Zc3h12a	1
BP	GO:0060158	phospholipase C-activating dopamine receptor signaling pathway	1/283	15/21335	0.181569197	0.375179074	ENSMUSG00000020733	Slc9a3r1	1
BP	GO:0060252	positive regulation of glial cell proliferation	1/283	15/21335	0.181569197	0.375179074	ENSMUSG00000040359	Ufl1	1
BP	GO:0060442	branching involved in prostate gland morphogenesis	1/283	15/21335	0.181569197	0.375179074	ENSMUSG00000002633	Shh	1
BP	GO:0060967	negative regulation of gene silencing by RNA	1/283	15/21335	0.181569197	0.375179074	ENSMUSG00000042677	Zc3h12a	1
BP	GO:0061029	eyelid development in camera-type eye	1/283	15/21335	0.181569197	0.375179074	ENSMUSG00000038056	Kmt2c	1
BP	GO:0061430	bone trabecula morphogenesis	1/283	15/21335	0.181569197	0.375179074	ENSMUSG00000023951	Vegfa	1
BP	GO:0070935	3'-UTR-mediated mRNA stabilization	1/283	15/21335	0.181569197	0.375179074	ENSMUSG00000044786	Zfp36	1
BP	GO:0071625	vocalization behavior	1/283	15/21335	0.181569197	0.375179074	ENSMUSG00000037541	Shank2	1
BP	GO:0071636	positive regulation of transforming growth factor beta production	1/283	15/21335	0.181569197	0.375179074	ENSMUSG00000031007	Atp6ap2	1
BP	GO:0072074	kidney mesenchyme development	1/283	15/21335	0.181569197	0.375179074	ENSMUSG00000002633	Shh	1
BP	GO:0072189	ureter development	1/283	15/21335	0.181569197	0.375179074	ENSMUSG00000002633	Shh	1
BP	GO:0072498	embryonic skeletal joint development	1/283	15/21335	0.181569197	0.375179074	ENSMUSG00000006538	Ihh	1
BP	GO:0072505	divalent inorganic anion homeostasis	1/283	15/21335	0.181569197	0.375179074	ENSMUSG00000020733	Slc9a3r1	1
BP	GO:0072506	trivalent inorganic anion homeostasis	1/283	15/21335	0.181569197	0.375179074	ENSMUSG00000020733	Slc9a3r1	1
BP	GO:0072529	pyrimidine-containing compound catabolic process	1/283	15/21335	0.181569197	0.375179074	ENSMUSG00000027203	Dut	1
BP	GO:0090136	epithelial cell-cell adhesion	1/283	15/21335	0.181569197	0.375179074	ENSMUSG00000006538	Ihh	1
BP	GO:0097012	response to granulocyte macrophage colony-stimulating factor	1/283	15/21335	0.181569197	0.375179074	ENSMUSG00000044786	Zfp36	1
BP	GO:0097106	postsynaptic density organization	1/283	15/21335	0.181569197	0.375179074	ENSMUSG00000037541	Shank2	1
BP	GO:0099084	postsynaptic specialization organization	1/283	15/21335	0.181569197	0.375179074	ENSMUSG00000037541	Shank2	1
BP	GO:1901317	regulation of flagellated sperm motility	1/283	15/21335	0.181569197	0.375179074	ENSMUSG00000023070	Rgn	1
BP	GO:1990000	amyloid fibril formation	1/283	15/21335	0.181569197	0.375179074	ENSMUSG00000032193	Ldlr	1
BP	GO:2000647	negative regulation of stem cell proliferation	1/283	15/21335	0.181569197	0.375179074	ENSMUSG00000022676	Snai2	1
BP	GO:2000811	negative regulation of anoikis	1/283	15/21335	0.181569197	0.375179074	ENSMUSG00000022676	Snai2	1
BP	GO:2001053	regulation of mesenchymal cell apoptotic process	1/283	15/21335	0.181569197	0.375179074	ENSMUSG00000002633	Shh	1
BP	GO:0042472	inner ear morphogenesis	3/283	111/21335	0.1830133	0.377388118	ENSMUSG00000020733/ENSMUSG00000045294/ENSMUSG00000074622	Slc9a3r1/Insig1/Mafb	3
BP	GO:1901216	positive regulation of neuron death	3/283	111/21335	0.1830133	0.377388118	ENSMUSG00000020108/ENSMUSG00000044254/ENSMUSG00000079037	Ddit4/Pcsk9/Prnp	3
BP	GO:0002757	immune response-activating signal transduction	6/283	287/21335	0.183067	0.377388118	ENSMUSG00000020889/ENSMUSG00000028644/ENSMUSG00000042677/ENSMUSG00000066551/ENSMUSG00000068798/ENSMUSG00000079037	Nr1d1/Ermap/Zc3h12a/Hmgb1/Rap1a/Prnp	6
BP	GO:0007548	sex differentiation	6/283	287/21335	0.183067	0.377388118	ENSMUSG00000002633/ENSMUSG00000019256/ENSMUSG00000023951/ENSMUSG00000034329/ENSMUSG00000054932/ENSMUSG00000056501	Shh/Ahr/Vegfa/Brip1/Afp/Cebpb	6
BP	GO:0002709	regulation of T cell mediated immunity	2/283	59/21335	0.184328036	0.379099892	ENSMUSG00000060802/ENSMUSG00000066551	B2m/Hmgb1	2
BP	GO:0032722	positive regulation of chemokine production	2/283	59/21335	0.184328036	0.379099892	ENSMUSG00000027947/ENSMUSG00000066551	Il6ra/Hmgb1	2
BP	GO:0046068	cGMP metabolic process	2/283	59/21335	0.184328036	0.379099892	ENSMUSG00000020826/ENSMUSG00000023951	Nos2/Vegfa	2
BP	GO:0046128	purine ribonucleoside metabolic process	2/283	59/21335	0.184328036	0.379099892	ENSMUSG00000024782/ENSMUSG00000039197	Ak3/Adk	2
BP	GO:0000910	cytokinesis	4/283	168/21335	0.184620443	0.379479615	ENSMUSG00000019944/ENSMUSG00000031347/ENSMUSG00000033904/ENSMUSG00000070923	Rhobtb1/Cetn2/Ccp110/Klhl9	4
BP	GO:0002253	activation of immune response	7/283	350/21335	0.184893331	0.379818796	ENSMUSG00000020889/ENSMUSG00000026542/ENSMUSG00000028644/ENSMUSG00000042677/ENSMUSG00000066551/ENSMUSG00000068798/ENSMUSG00000079037	Nr1d1/Apcs/Ermap/Zc3h12a/Hmgb1/Rap1a/Prnp	7
BP	GO:0003073	regulation of systemic arterial blood pressure	3/283	112/21335	0.186341015	0.380834047	ENSMUSG00000019256/ENSMUSG00000031007/ENSMUSG00000045730	Ahr/Atp6ap2/Adrb2	3
BP	GO:0007589	body fluid secretion	3/283	112/21335	0.186341015	0.380834047	ENSMUSG00000005268/ENSMUSG00000023951/ENSMUSG00000062209	Prlr/Vegfa/Erbb4	3
BP	GO:0000280	nuclear division	8/283	414/21335	0.186375049	0.380834047	ENSMUSG00000003031/ENSMUSG00000003824/ENSMUSG00000007646/ENSMUSG00000026779/ENSMUSG00000033644/ENSMUSG00000034329/ENSMUSG00000052525/ENSMUSG00000066979	Cdkn1b/Syce2/Rad51c/Mastl/Piwil2/Brip1/Spdya/Bub3	8
BP	GO:0007219	Notch signaling pathway	4/283	169/21335	0.187278219	0.380834047	ENSMUSG00000003031/ENSMUSG00000022676/ENSMUSG00000029994/ENSMUSG00000037583	Cdkn1b/Snai2/Anxa4/Nr0b2	4
BP	GO:0008088	axo-dendritic transport	2/283	60/21335	0.189117374	0.380834047	ENSMUSG00000021824/ENSMUSG00000024873	Ap3m1/Cnih2	2
BP	GO:0010171	body morphogenesis	2/283	60/21335	0.189117374	0.380834047	ENSMUSG00000006538/ENSMUSG00000031007	Ihh/Atp6ap2	2
BP	GO:0010611	regulation of cardiac muscle hypertrophy	2/283	60/21335	0.189117374	0.380834047	ENSMUSG00000039197/ENSMUSG00000059743	Adk/Fdps	2
BP	GO:0031343	positive regulation of cell killing	2/283	60/21335	0.189117374	0.380834047	ENSMUSG00000020826/ENSMUSG00000060802	Nos2/B2m	2
BP	GO:0031638	zymogen activation	2/283	60/21335	0.189117374	0.380834047	ENSMUSG00000000049/ENSMUSG00000031138	Apoh/F9	2
BP	GO:0045661	regulation of myoblast differentiation	2/283	60/21335	0.189117374	0.380834047	ENSMUSG00000029417/ENSMUSG00000041417	Cxcl9/Pik3r1	2
BP	GO:0048002	antigen processing and presentation of peptide antigen	2/283	60/21335	0.189117374	0.380834047	ENSMUSG00000060802/ENSMUSG00000079507	B2m/H2-Q1	2
BP	GO:0003158	endothelium development	3/283	113/21335	0.189684532	0.380834047	ENSMUSG00000023951/ENSMUSG00000045103/ENSMUSG00000068798	Vegfa/Dmd/Rap1a	3
BP	GO:0008637	apoptotic mitochondrial changes	3/283	113/21335	0.189684532	0.380834047	ENSMUSG00000022663/ENSMUSG00000028124/ENSMUSG00000062209	Atg3/Gclm/Erbb4	3
BP	GO:0035725	sodium ion transmembrane transport	3/283	113/21335	0.189684532	0.380834047	ENSMUSG00000020733/ENSMUSG00000044254/ENSMUSG00000045103	Slc9a3r1/Pcsk9/Dmd	3
BP	GO:0050852	T cell receptor signaling pathway	3/283	113/21335	0.189684532	0.380834047	ENSMUSG00000028644/ENSMUSG00000042677/ENSMUSG00000079037	Ermap/Zc3h12a/Prnp	3
BP	GO:0035107	appendage morphogenesis	4/283	170/21335	0.18994836	0.380834047	ENSMUSG00000002633/ENSMUSG00000006538/ENSMUSG00000037169/ENSMUSG00000066687	Shh/Ihh/Mycn/Zbtb16	4
BP	GO:0035108	limb morphogenesis	4/283	170/21335	0.18994836	0.380834047	ENSMUSG00000002633/ENSMUSG00000006538/ENSMUSG00000037169/ENSMUSG00000066687	Shh/Ihh/Mycn/Zbtb16	4
BP	GO:0001558	regulation of cell growth	8/283	417/21335	0.191337204	0.380834047	ENSMUSG00000003031/ENSMUSG00000006724/ENSMUSG00000015291/ENSMUSG00000022877/ENSMUSG00000023951/ENSMUSG00000025272/ENSMUSG00000037706/ENSMUSG00000059743	Cdkn1b/Cyp27b1/Gdi1/Hrg/Vegfa/Tro/Cd81/Fdps	8
BP	GO:0000722	telomere maintenance via recombination	1/283	16/21335	0.192432983	0.380834047	ENSMUSG00000007646	Rad51c	1
BP	GO:0000966	RNA 5'-end processing	1/283	16/21335	0.192432983	0.380834047	ENSMUSG00000033644	Piwil2	1
BP	GO:0001991	regulation of systemic arterial blood pressure by circulatory renin-angiotensin	1/283	16/21335	0.192432983	0.380834047	ENSMUSG00000031007	Atp6ap2	1
BP	GO:0002283	neutrophil activation involved in immune response	1/283	16/21335	0.192432983	0.380834047	ENSMUSG00000051412	Vamp7	1
BP	GO:0002544	chronic inflammatory response	1/283	16/21335	0.192432983	0.380834047	ENSMUSG00000056501	Cebpb	1
BP	GO:0003352	regulation of cilium movement	1/283	16/21335	0.192432983	0.380834047	ENSMUSG00000027676	Ccdc39	1
BP	GO:0006206	pyrimidine nucleobase metabolic process	1/283	16/21335	0.192432983	0.380834047	ENSMUSG00000022814	Umps	1
BP	GO:0006309	apoptotic DNA fragmentation	1/283	16/21335	0.192432983	0.380834047	ENSMUSG00000015337	Endog	1
BP	GO:0006744	ubiquinone biosynthetic process	1/283	16/21335	0.192432983	0.380834047	ENSMUSG00000026784	Pdss1	1
BP	GO:0006878	cellular copper ion homeostasis	1/283	16/21335	0.192432983	0.380834047	ENSMUSG00000079037	Prnp	1
BP	GO:0009070	serine family amino acid biosynthetic process	1/283	16/21335	0.192432983	0.380834047	ENSMUSG00000021707	Dhfr	1
BP	GO:0009220	pyrimidine ribonucleotide biosynthetic process	1/283	16/21335	0.192432983	0.380834047	ENSMUSG00000022814	Umps	1
BP	GO:0010528	regulation of transposition	1/283	16/21335	0.192432983	0.380834047	ENSMUSG00000033644	Piwil2	1
BP	GO:0010529	negative regulation of transposition	1/283	16/21335	0.192432983	0.380834047	ENSMUSG00000033644	Piwil2	1
BP	GO:0021978	telencephalon regionalization	1/283	16/21335	0.192432983	0.380834047	ENSMUSG00000002633	Shh	1
BP	GO:0030825	positive regulation of cGMP metabolic process	1/283	16/21335	0.192432983	0.380834047	ENSMUSG00000020826	Nos2	1
BP	GO:0030950	establishment or maintenance of actin cytoskeleton polarity	1/283	16/21335	0.192432983	0.380834047	ENSMUSG00000019944	Rhobtb1	1
BP	GO:0031958	corticosteroid receptor signaling pathway	1/283	16/21335	0.192432983	0.380834047	ENSMUSG00000020893	Per1	1
BP	GO:0032105	negative regulation of response to extracellular stimulus	1/283	16/21335	0.192432983	0.380834047	ENSMUSG00000022676	Snai2	1
BP	GO:0032108	negative regulation of response to nutrient levels	1/283	16/21335	0.192432983	0.380834047	ENSMUSG00000022676	Snai2	1
BP	GO:0032230	positive regulation of synaptic transmission, GABAergic	1/283	16/21335	0.192432983	0.380834047	ENSMUSG00000062209	Erbb4	1
BP	GO:0032305	positive regulation of icosanoid secretion	1/283	16/21335	0.192432983	0.380834047	ENSMUSG00000020623	Map2k6	1
BP	GO:0032691	negative regulation of interleukin-1 beta production	1/283	16/21335	0.192432983	0.380834047	ENSMUSG00000042677	Zc3h12a	1
BP	GO:0032700	negative regulation of interleukin-17 production	1/283	16/21335	0.192432983	0.380834047	ENSMUSG00000079037	Prnp	1
BP	GO:0035112	genitalia morphogenesis	1/283	16/21335	0.192432983	0.380834047	ENSMUSG00000002633	Shh	1
BP	GO:0040015	negative regulation of multicellular organism growth	1/283	16/21335	0.192432983	0.380834047	ENSMUSG00000045730	Adrb2	1
BP	GO:0043084	penile erection	1/283	16/21335	0.192432983	0.380834047	ENSMUSG00000002633	Shh	1
BP	GO:0044068	modulation by symbiont of host cellular process	1/283	16/21335	0.192432983	0.380834047	ENSMUSG00000042677	Zc3h12a	1
BP	GO:0044406	adhesion of symbiont to host	1/283	16/21335	0.192432983	0.380834047	ENSMUSG00000040253	Gbp7	1
BP	GO:0045836	positive regulation of meiotic nuclear division	1/283	16/21335	0.192432983	0.380834047	ENSMUSG00000033644	Piwil2	1
BP	GO:0045898	regulation of RNA polymerase II transcriptional preinitiation complex assembly	1/283	16/21335	0.192432983	0.380834047	ENSMUSG00000019256	Ahr	1
BP	GO:0048070	regulation of developmental pigmentation	1/283	16/21335	0.192432983	0.380834047	ENSMUSG00000006538	Ihh	1
BP	GO:0048261	negative regulation of receptor-mediated endocytosis	1/283	16/21335	0.192432983	0.380834047	ENSMUSG00000044254	Pcsk9	1
BP	GO:0051938	L-glutamate import	1/283	16/21335	0.192432983	0.380834047	ENSMUSG00000055866	Per2	1
BP	GO:0060579	ventral spinal cord interneuron fate commitment	1/283	16/21335	0.192432983	0.380834047	ENSMUSG00000002633	Shh	1
BP	GO:0060581	cell fate commitment involved in pattern specification	1/283	16/21335	0.192432983	0.380834047	ENSMUSG00000002633	Shh	1
BP	GO:0060979	vasculogenesis involved in coronary vascular morphogenesis	1/283	16/21335	0.192432983	0.380834047	ENSMUSG00000002633	Shh	1
BP	GO:0072010	glomerular epithelium development	1/283	16/21335	0.192432983	0.380834047	ENSMUSG00000030087	Klf15	1
BP	GO:0097094	craniofacial suture morphogenesis	1/283	16/21335	0.192432983	0.380834047	ENSMUSG00000045294	Insig1	1
BP	GO:0097152	mesenchymal cell apoptotic process	1/283	16/21335	0.192432983	0.380834047	ENSMUSG00000002633	Shh	1
BP	GO:1900151	regulation of nuclear-transcribed mRNA catabolic process, deadenylation-dependent decay	1/283	16/21335	0.192432983	0.380834047	ENSMUSG00000044786	Zfp36	1
BP	GO:1900153	positive regulation of nuclear-transcribed mRNA catabolic process, deadenylation-dependent decay	1/283	16/21335	0.192432983	0.380834047	ENSMUSG00000044786	Zfp36	1
BP	GO:1901663	quinone biosynthetic process	1/283	16/21335	0.192432983	0.380834047	ENSMUSG00000026784	Pdss1	1
BP	GO:1902713	regulation of interferon-gamma secretion	1/283	16/21335	0.192432983	0.380834047	ENSMUSG00000042677	Zc3h12a	1
BP	GO:1903019	negative regulation of glycoprotein metabolic process	1/283	16/21335	0.192432983	0.380834047	ENSMUSG00000026542	Apcs	1
BP	GO:1903798	regulation of production of miRNAs involved in gene silencing by miRNA	1/283	16/21335	0.192432983	0.380834047	ENSMUSG00000042677	Zc3h12a	1
BP	GO:1990845	adaptive thermogenesis	1/283	16/21335	0.192432983	0.380834047	ENSMUSG00000045730	Adrb2	1
BP	GO:0042110	T cell activation	9/283	482/21335	0.192526158	0.380834047	ENSMUSG00000002633/ENSMUSG00000006538/ENSMUSG00000029816/ENSMUSG00000039197/ENSMUSG00000056501/ENSMUSG00000060802/ENSMUSG00000066687/ENSMUSG00000074622/ENSMUSG00000079037	Shh/Ihh/Gpnmb/Adk/Cebpb/B2m/Zbtb16/Mafb/Prnp	9
BP	GO:0006888	ER to Golgi vesicle-mediated transport	3/283	114/21335	0.193043384	0.381428594	ENSMUSG00000045294/ENSMUSG00000049299/ENSMUSG00000051412	Insig1/Trappc1/Vamp7	3
BP	GO:0010811	positive regulation of cell-substrate adhesion	3/283	114/21335	0.193043384	0.381428594	ENSMUSG00000023951/ENSMUSG00000026727/ENSMUSG00000045103	Vegfa/Rsu1/Dmd	3
BP	GO:0006855	drug transmembrane transport	2/283	61/21335	0.193923557	0.381669749	ENSMUSG00000040584/ENSMUSG00000055866	Abcb1a/Per2	2
BP	GO:0010830	regulation of myotube differentiation	2/283	61/21335	0.193923557	0.381669749	ENSMUSG00000029417/ENSMUSG00000030256	Cxcl9/Bhlhe41	2
BP	GO:0045428	regulation of nitric oxide biosynthetic process	2/283	61/21335	0.193923557	0.381669749	ENSMUSG00000023070/ENSMUSG00000042677	Rgn/Zc3h12a	2
BP	GO:0046626	regulation of insulin receptor signaling pathway	2/283	61/21335	0.193923557	0.381669749	ENSMUSG00000020189/ENSMUSG00000041417	Osbpl8/Pik3r1	2
BP	GO:1904377	positive regulation of protein localization to cell periphery	2/283	61/21335	0.193923557	0.381669749	ENSMUSG00000049493/ENSMUSG00000079037	Pls1/Prnp	2
BP	GO:2001021	negative regulation of response to DNA damage stimulus	2/283	61/21335	0.193923557	0.381669749	ENSMUSG00000022676/ENSMUSG00000047757	Snai2/Fancb	2
BP	GO:0042176	regulation of protein catabolic process	7/283	355/21335	0.193924221	0.381669749	ENSMUSG00000002633/ENSMUSG00000020826/ENSMUSG00000023070/ENSMUSG00000032193/ENSMUSG00000037706/ENSMUSG00000040359/ENSMUSG00000044254	Shh/Nos2/Rgn/Ldlr/Cd81/Ufl1/Pcsk9	7
BP	GO:0042063	gliogenesis	6/283	293/21335	0.195071861	0.38371398	ENSMUSG00000002633/ENSMUSG00000030087/ENSMUSG00000032193/ENSMUSG00000037169/ENSMUSG00000040359/ENSMUSG00000045103	Shh/Klf15/Ldlr/Mycn/Ufl1/Dmd	6
BP	GO:0036294	cellular response to decreased oxygen levels	3/283	115/21335	0.196417106	0.385928922	ENSMUSG00000006494/ENSMUSG00000023951/ENSMUSG00000045730	Pdk1/Vegfa/Adrb2	3
BP	GO:0051701	interaction with host	3/283	115/21335	0.196417106	0.385928922	ENSMUSG00000026542/ENSMUSG00000029368/ENSMUSG00000042677	Apcs/Alb/Zc3h12a	3
BP	GO:0061351	neural precursor cell proliferation	4/283	173/21335	0.198030682	0.387464841	ENSMUSG00000002633/ENSMUSG00000020333/ENSMUSG00000023951/ENSMUSG00000026727	Shh/Acsl6/Vegfa/Rsu1	4
BP	GO:0001885	endothelial cell development	2/283	62/21335	0.198745302	0.387464841	ENSMUSG00000045103/ENSMUSG00000068798	Dmd/Rap1a	2
BP	GO:0014743	regulation of muscle hypertrophy	2/283	62/21335	0.198745302	0.387464841	ENSMUSG00000039197/ENSMUSG00000059743	Adk/Fdps	2
BP	GO:0043966	histone H3 acetylation	2/283	62/21335	0.198745302	0.387464841	ENSMUSG00000020893/ENSMUSG00000033644	Per1/Piwil2	2
BP	GO:0045143	homologous chromosome segregation	2/283	62/21335	0.198745302	0.387464841	ENSMUSG00000003824/ENSMUSG00000034329	Syce2/Brip1	2
BP	GO:0061035	regulation of cartilage development	2/283	62/21335	0.198745302	0.387464841	ENSMUSG00000022676/ENSMUSG00000066687	Snai2/Zbtb16	2
BP	GO:0072376	protein activation cascade	2/283	62/21335	0.198745302	0.387464841	ENSMUSG00000000049/ENSMUSG00000026542	Apoh/Apcs	2
BP	GO:0090278	negative regulation of peptide hormone secretion	2/283	62/21335	0.198745302	0.387464841	ENSMUSG00000020538/ENSMUSG00000021670	Srebf1/Hmgcr	2
BP	GO:0060249	anatomical structure homeostasis	7/283	358/21335	0.199426485	0.387464841	ENSMUSG00000006538/ENSMUSG00000007646/ENSMUSG00000023951/ENSMUSG00000025077/ENSMUSG00000045103/ENSMUSG00000045730/ENSMUSG00000062209	Ihh/Rad51c/Vegfa/Dclre1a/Dmd/Adrb2/Erbb4	7
BP	GO:0017156	calcium ion regulated exocytosis	3/283	116/21335	0.199805235	0.387464841	ENSMUSG00000051412/ENSMUSG00000061601/ENSMUSG00000068798	Vamp7/Pclo/Rap1a	3
BP	GO:0001764	neuron migration	4/283	174/21335	0.200747989	0.387464841	ENSMUSG00000020108/ENSMUSG00000023951/ENSMUSG00000026072/ENSMUSG00000062209	Ddit4/Vegfa/Il1r1/Erbb4	4
BP	GO:0002429	immune response-activating cell surface receptor signaling pathway	4/283	174/21335	0.200747989	0.387464841	ENSMUSG00000028644/ENSMUSG00000042677/ENSMUSG00000068798/ENSMUSG00000079037	Ermap/Zc3h12a/Rap1a/Prnp	4
BP	GO:0045766	positive regulation of angiogenesis	4/283	174/21335	0.200747989	0.387464841	ENSMUSG00000002633/ENSMUSG00000023951/ENSMUSG00000042677/ENSMUSG00000066551	Shh/Vegfa/Zc3h12a/Hmgb1	4
BP	GO:0002043	blood vessel endothelial cell proliferation involved in sprouting angiogenesis	1/283	17/21335	0.203153066	0.387464841	ENSMUSG00000023951	Vegfa	1
BP	GO:0003198	epithelial to mesenchymal transition involved in endocardial cushion formation	1/283	17/21335	0.203153066	0.387464841	ENSMUSG00000022676	Snai2	1
BP	GO:0006071	glycerol metabolic process	1/283	17/21335	0.203153066	0.387464841	ENSMUSG00000030747	Dgat2	1
BP	GO:0007096	regulation of exit from mitosis	1/283	17/21335	0.203153066	0.387464841	ENSMUSG00000003031	Cdkn1b	1
BP	GO:0009084	glutamine family amino acid biosynthetic process	1/283	17/21335	0.203153066	0.387464841	ENSMUSG00000031173	Otc	1
BP	GO:0010832	negative regulation of myotube differentiation	1/283	17/21335	0.203153066	0.387464841	ENSMUSG00000030256	Bhlhe41	1
BP	GO:0030011	maintenance of cell polarity	1/283	17/21335	0.203153066	0.387464841	ENSMUSG00000019906	Lin7a	1
BP	GO:0030033	microvillus assembly	1/283	17/21335	0.203153066	0.387464841	ENSMUSG00000020733	Slc9a3r1	1
BP	GO:0030826	regulation of cGMP biosynthetic process	1/283	17/21335	0.203153066	0.387464841	ENSMUSG00000020826	Nos2	1
BP	GO:0035278	miRNA mediated inhibition of translation	1/283	17/21335	0.203153066	0.387464841	ENSMUSG00000044786	Zfp36	1
BP	GO:0035584	calcium-mediated signaling using intracellular calcium source	1/283	17/21335	0.203153066	0.387464841	ENSMUSG00000079037	Prnp	1
BP	GO:0036120	cellular response to platelet-derived growth factor stimulus	1/283	17/21335	0.203153066	0.387464841	ENSMUSG00000022676	Snai2	1
BP	GO:0042159	lipoprotein catabolic process	1/283	17/21335	0.203153066	0.387464841	ENSMUSG00000032193	Ldlr	1
BP	GO:0042447	hormone catabolic process	1/283	17/21335	0.203153066	0.387464841	ENSMUSG00000016194	Hsd11b1	1
BP	GO:0042754	negative regulation of circadian rhythm	1/283	17/21335	0.203153066	0.387464841	ENSMUSG00000055866	Per2	1
BP	GO:0044321	response to leptin	1/283	17/21335	0.203153066	0.387464841	ENSMUSG00000020889	Nr1d1	1
BP	GO:0045722	positive regulation of gluconeogenesis	1/283	17/21335	0.203153066	0.387464841	ENSMUSG00000030747	Dgat2	1
BP	GO:0045793	positive regulation of cell size	1/283	17/21335	0.203153066	0.387464841	ENSMUSG00000019256	Ahr	1
BP	GO:0046134	pyrimidine nucleoside biosynthetic process	1/283	17/21335	0.203153066	0.387464841	ENSMUSG00000022814	Umps	1
BP	GO:0046184	aldehyde biosynthetic process	1/283	17/21335	0.203153066	0.387464841	ENSMUSG00000074207	Adh1	1
BP	GO:0046851	negative regulation of bone remodeling	1/283	17/21335	0.203153066	0.387464841	ENSMUSG00000023951	Vegfa	1
BP	GO:0048149	behavioral response to ethanol	1/283	17/21335	0.203153066	0.387464841	ENSMUSG00000074207	Adh1	1
BP	GO:0048368	lateral mesoderm development	1/283	17/21335	0.203153066	0.387464841	ENSMUSG00000002633	Shh	1
BP	GO:0051000	positive regulation of nitric-oxide synthase activity	1/283	17/21335	0.203153066	0.387464841	ENSMUSG00000021707	Dhfr	1
BP	GO:0051608	histamine transport	1/283	17/21335	0.203153066	0.387464841	ENSMUSG00000051412	Vamp7	1
BP	GO:0055070	copper ion homeostasis	1/283	17/21335	0.203153066	0.387464841	ENSMUSG00000079037	Prnp	1
BP	GO:0060314	regulation of ryanodine-sensitive calcium-release channel activity	1/283	17/21335	0.203153066	0.387464841	ENSMUSG00000045103	Dmd	1
BP	GO:0060547	negative regulation of necrotic cell death	1/283	17/21335	0.203153066	0.387464841	ENSMUSG00000019256	Ahr	1
BP	GO:0060850	regulation of transcription involved in cell fate commitment	1/283	17/21335	0.203153066	0.387464841	ENSMUSG00000056501	Cebpb	1
BP	GO:0060973	cell migration involved in heart development	1/283	17/21335	0.203153066	0.387464841	ENSMUSG00000022676	Snai2	1
BP	GO:0070920	regulation of production of small RNA involved in gene silencing by RNA	1/283	17/21335	0.203153066	0.387464841	ENSMUSG00000042677	Zc3h12a	1
BP	GO:0090036	regulation of protein kinase C signaling	1/283	17/21335	0.203153066	0.387464841	ENSMUSG00000023951	Vegfa	1
BP	GO:1903209	positive regulation of oxidative stress-induced cell death	1/283	17/21335	0.203153066	0.387464841	ENSMUSG00000015337	Endog	1
BP	GO:2000781	positive regulation of double-strand break repair	1/283	17/21335	0.203153066	0.387464841	ENSMUSG00000047757	Fancb	1
BP	GO:2000810	regulation of bicellular tight junction assembly	1/283	17/21335	0.203153066	0.387464841	ENSMUSG00000022676	Snai2	1
BP	GO:0007098	centrosome cycle	3/283	117/21335	0.203207312	0.387464841	ENSMUSG00000031347/ENSMUSG00000033904/ENSMUSG00000036390	Cetn2/Ccp110/Gadd45a	3
BP	GO:0046717	acid secretion	3/283	117/21335	0.203207312	0.387464841	ENSMUSG00000020623/ENSMUSG00000020733/ENSMUSG00000020826	Map2k6/Slc9a3r1/Nos2	3
BP	GO:1901343	negative regulation of vasculature development	3/283	117/21335	0.203207312	0.387464841	ENSMUSG00000000049/ENSMUSG00000022877/ENSMUSG00000045730	Apoh/Hrg/Adrb2	3
BP	GO:0002696	positive regulation of leukocyte activation	6/283	297/21335	0.203236707	0.387464841	ENSMUSG00000002633/ENSMUSG00000006538/ENSMUSG00000037706/ENSMUSG00000039197/ENSMUSG00000051412/ENSMUSG00000066687	Shh/Ihh/Cd81/Adk/Vamp7/Zbtb16	6
BP	GO:0055002	striated muscle cell development	4/283	175/21335	0.203476513	0.387464841	ENSMUSG00000023951/ENSMUSG00000026950/ENSMUSG00000045103/ENSMUSG00000059743	Vegfa/Neb/Dmd/Fdps	4
BP	GO:0001658	branching involved in ureteric bud morphogenesis	2/283	63/21335	0.203581356	0.387464841	ENSMUSG00000002633/ENSMUSG00000023951	Shh/Vegfa	2
BP	GO:0032623	interleukin-2 production	2/283	63/21335	0.203581356	0.387464841	ENSMUSG00000044786/ENSMUSG00000079037	Zfp36/Prnp	2
BP	GO:0042278	purine nucleoside metabolic process	2/283	63/21335	0.203581356	0.387464841	ENSMUSG00000024782/ENSMUSG00000039197	Ak3/Adk	2
BP	GO:0042440	pigment metabolic process	2/283	63/21335	0.203581356	0.387464841	ENSMUSG00000005547/ENSMUSG00000032786	Cyp2a5/Alas1	2
BP	GO:1901607	alpha-amino acid biosynthetic process	2/283	63/21335	0.203581356	0.387464841	ENSMUSG00000021707/ENSMUSG00000031173	Dhfr/Otc	2
BP	GO:0010721	negative regulation of cell development	7/283	361/21335	0.204989452	0.389934014	ENSMUSG00000002633/ENSMUSG00000015291/ENSMUSG00000027012/ENSMUSG00000032193/ENSMUSG00000037169/ENSMUSG00000060802/ENSMUSG00000062209	Shh/Gdi1/Dync1i2/Ldlr/Mycn/B2m/Erbb4	7
BP	GO:0060048	cardiac muscle contraction	3/283	118/21335	0.206622879	0.392616923	ENSMUSG00000020623/ENSMUSG00000042677/ENSMUSG00000045103	Map2k6/Zc3h12a/Dmd	3
BP	GO:1900371	regulation of purine nucleotide biosynthetic process	3/283	118/21335	0.206622879	0.392616923	ENSMUSG00000020108/ENSMUSG00000020826/ENSMUSG00000029167	Ddit4/Nos2/Ppargc1a	3
BP	GO:0050890	cognition	6/283	299/21335	0.207365452	0.393180802	ENSMUSG00000021670/ENSMUSG00000027792/ENSMUSG00000032193/ENSMUSG00000037541/ENSMUSG00000045730/ENSMUSG00000079037	Hmgcr/Bche/Ldlr/Shank2/Adrb2/Prnp	6
BP	GO:0030810	positive regulation of nucleotide biosynthetic process	2/283	64/21335	0.208430498	0.393180802	ENSMUSG00000020826/ENSMUSG00000029167	Nos2/Ppargc1a	2
BP	GO:0032611	interleukin-1 beta production	2/283	64/21335	0.208430498	0.393180802	ENSMUSG00000042677/ENSMUSG00000066551	Zc3h12a/Hmgb1	2
BP	GO:0032637	interleukin-8 production	2/283	64/21335	0.208430498	0.393180802	ENSMUSG00000020826/ENSMUSG00000029994	Nos2/Anxa4	2
BP	GO:1900373	positive regulation of purine nucleotide biosynthetic process	2/283	64/21335	0.208430498	0.393180802	ENSMUSG00000020826/ENSMUSG00000029167	Nos2/Ppargc1a	2
BP	GO:1904321	response to forskolin	2/283	64/21335	0.208430498	0.393180802	ENSMUSG00000019256/ENSMUSG00000032051	Ahr/Fdx1	2
BP	GO:1904322	cellular response to forskolin	2/283	64/21335	0.208430498	0.393180802	ENSMUSG00000019256/ENSMUSG00000032051	Ahr/Fdx1	2
BP	GO:1990138	neuron projection extension	4/283	177/21335	0.208966292	0.393180802	ENSMUSG00000015291/ENSMUSG00000023951/ENSMUSG00000026014/ENSMUSG00000039114	Gdi1/Vegfa/Raph1/Nrn1	4
BP	GO:0001525	angiogenesis	9/283	493/21335	0.209873368	0.393180802	ENSMUSG00000000049/ENSMUSG00000002633/ENSMUSG00000006538/ENSMUSG00000019256/ENSMUSG00000022877/ENSMUSG00000023951/ENSMUSG00000042677/ENSMUSG00000045730/ENSMUSG00000066551	Apoh/Shh/Ihh/Ahr/Hrg/Vegfa/Zc3h12a/Adrb2/Hmgb1	9
BP	GO:0009150	purine ribonucleotide metabolic process	8/283	428/21335	0.209995306	0.393180802	ENSMUSG00000020108/ENSMUSG00000020826/ENSMUSG00000021670/ENSMUSG00000023951/ENSMUSG00000024782/ENSMUSG00000029162/ENSMUSG00000029167/ENSMUSG00000041237	Ddit4/Nos2/Hmgcr/Vegfa/Ak3/Khk/Ppargc1a/Pklr	8
BP	GO:0014065	phosphatidylinositol 3-kinase signaling	3/283	119/21335	0.210051484	0.393180802	ENSMUSG00000020733/ENSMUSG00000041417/ENSMUSG00000062209	Slc9a3r1/Pik3r1/Erbb4	3
BP	GO:0030808	regulation of nucleotide biosynthetic process	3/283	119/21335	0.210051484	0.393180802	ENSMUSG00000020108/ENSMUSG00000020826/ENSMUSG00000029167	Ddit4/Nos2/Ppargc1a	3
BP	GO:0002764	immune response-regulating signaling pathway	6/283	301/21335	0.211524102	0.393180802	ENSMUSG00000020889/ENSMUSG00000028644/ENSMUSG00000042677/ENSMUSG00000066551/ENSMUSG00000068798/ENSMUSG00000079037	Nr1d1/Ermap/Zc3h12a/Hmgb1/Rap1a/Prnp	6
BP	GO:0097529	myeloid leukocyte migration	4/283	178/21335	0.211727086	0.393180802	ENSMUSG00000023951/ENSMUSG00000026072/ENSMUSG00000032114/ENSMUSG00000061778	Vegfa/Il1r1/Slc37a4/Mospd2	4
BP	GO:0051048	negative regulation of secretion	5/283	239/21335	0.212275017	0.393180802	ENSMUSG00000020538/ENSMUSG00000021670/ENSMUSG00000029994/ENSMUSG00000042677/ENSMUSG00000068798	Srebf1/Hmgcr/Anxa4/Zc3h12a/Rap1a	5
BP	GO:0031397	negative regulation of protein ubiquitination	2/283	65/21335	0.213291533	0.393180802	ENSMUSG00000040359/ENSMUSG00000055866	Ufl1/Per2	2
BP	GO:0035082	axoneme assembly	2/283	65/21335	0.213291533	0.393180802	ENSMUSG00000022442/ENSMUSG00000027676	Ttll1/Ccdc39	2
BP	GO:0043407	negative regulation of MAP kinase activity	2/283	65/21335	0.213291533	0.393180802	ENSMUSG00000021670/ENSMUSG00000024427	Hmgcr/Spry4	2
BP	GO:0046824	positive regulation of nucleocytoplasmic transport	2/283	65/21335	0.213291533	0.393180802	ENSMUSG00000002633/ENSMUSG00000042677	Shh/Zc3h12a	2
BP	GO:0051298	centrosome duplication	2/283	65/21335	0.213291533	0.393180802	ENSMUSG00000031347/ENSMUSG00000033904	Cetn2/Ccp110	2
BP	GO:0055117	regulation of cardiac muscle contraction	2/283	65/21335	0.213291533	0.393180802	ENSMUSG00000042677/ENSMUSG00000045103	Zc3h12a/Dmd	2
BP	GO:0061478	response to platelet aggregation inhibitor	2/283	65/21335	0.213291533	0.393180802	ENSMUSG00000019256/ENSMUSG00000032051	Ahr/Fdx1	2
BP	GO:0002076	osteoblast development	1/283	18/21335	0.213731342	0.393180802	ENSMUSG00000002633	Shh	1
BP	GO:0002643	regulation of tolerance induction	1/283	18/21335	0.213731342	0.393180802	ENSMUSG00000066551	Hmgb1	1
BP	GO:0006595	polyamine metabolic process	1/283	18/21335	0.213731342	0.393180802	ENSMUSG00000025464	Paox	1
BP	GO:0007190	activation of adenylate cyclase activity	1/283	18/21335	0.213731342	0.393180802	ENSMUSG00000045730	Adrb2	1
BP	GO:0007398	ectoderm development	1/283	18/21335	0.213731342	0.393180802	ENSMUSG00000002633	Shh	1
BP	GO:0009309	amine biosynthetic process	1/283	18/21335	0.213731342	0.393180802	ENSMUSG00000025464	Paox	1
BP	GO:0010818	T cell chemotaxis	1/283	18/21335	0.213731342	0.393180802	ENSMUSG00000029417	Cxcl9	1
BP	GO:0010869	regulation of receptor biosynthetic process	1/283	18/21335	0.213731342	0.393180802	ENSMUSG00000020889	Nr1d1	1
BP	GO:0010880	regulation of release of sequestered calcium ion into cytosol by sarcoplasmic reticulum	1/283	18/21335	0.213731342	0.393180802	ENSMUSG00000045103	Dmd	1
BP	GO:0021514	ventral spinal cord interneuron differentiation	1/283	18/21335	0.213731342	0.393180802	ENSMUSG00000002633	Shh	1
BP	GO:0031998	regulation of fatty acid beta-oxidation	1/283	18/21335	0.213731342	0.393180802	ENSMUSG00000055782	Abcd2	1
BP	GO:0032196	transposition	1/283	18/21335	0.213731342	0.393180802	ENSMUSG00000033644	Piwil2	1
BP	GO:0033574	response to testosterone	1/283	18/21335	0.213731342	0.393180802	ENSMUSG00000074207	Adh1	1
BP	GO:0034587	piRNA metabolic process	1/283	18/21335	0.213731342	0.393180802	ENSMUSG00000033644	Piwil2	1
BP	GO:0035089	establishment of apical/basal cell polarity	1/283	18/21335	0.213731342	0.393180802	ENSMUSG00000020733	Slc9a3r1	1
BP	GO:0036119	response to platelet-derived growth factor	1/283	18/21335	0.213731342	0.393180802	ENSMUSG00000022676	Snai2	1
BP	GO:0036159	inner dynein arm assembly	1/283	18/21335	0.213731342	0.393180802	ENSMUSG00000027676	Ccdc39	1
BP	GO:0036297	interstrand cross-link repair	1/283	18/21335	0.213731342	0.393180802	ENSMUSG00000025077	Dclre1a	1
BP	GO:0036314	response to sterol	1/283	18/21335	0.213731342	0.393180802	ENSMUSG00000045294	Insig1	1
BP	GO:0040033	negative regulation of translation, ncRNA-mediated	1/283	18/21335	0.213731342	0.393180802	ENSMUSG00000044786	Zfp36	1
BP	GO:0040037	negative regulation of fibroblast growth factor receptor signaling pathway	1/283	18/21335	0.213731342	0.393180802	ENSMUSG00000024427	Spry4	1
BP	GO:0042219	cellular modified amino acid catabolic process	1/283	18/21335	0.213731342	0.393180802	ENSMUSG00000024579	Pcyox1l	1
BP	GO:0042401	cellular biogenic amine biosynthetic process	1/283	18/21335	0.213731342	0.393180802	ENSMUSG00000025464	Paox	1
BP	GO:0045076	regulation of interleukin-2 biosynthetic process	1/283	18/21335	0.213731342	0.393180802	ENSMUSG00000044786	Zfp36	1
BP	GO:0045974	regulation of translation, ncRNA-mediated	1/283	18/21335	0.213731342	0.393180802	ENSMUSG00000044786	Zfp36	1
BP	GO:0046475	glycerophospholipid catabolic process	1/283	18/21335	0.213731342	0.393180802	ENSMUSG00000032193	Ldlr	1
BP	GO:0046716	muscle cell cellular homeostasis	1/283	18/21335	0.213731342	0.393180802	ENSMUSG00000045103	Dmd	1
BP	GO:0050765	negative regulation of phagocytosis	1/283	18/21335	0.213731342	0.393180802	ENSMUSG00000022663	Atg3	1
BP	GO:0050860	negative regulation of T cell receptor signaling pathway	1/283	18/21335	0.213731342	0.393180802	ENSMUSG00000079037	Prnp	1
BP	GO:0060088	auditory receptor cell stereocilium organization	1/283	18/21335	0.213731342	0.393180802	ENSMUSG00000020733	Slc9a3r1	1
BP	GO:0060572	morphogenesis of an epithelial bud	1/283	18/21335	0.213731342	0.393180802	ENSMUSG00000002633	Shh	1
BP	GO:0060947	cardiac vascular smooth muscle cell differentiation	1/283	18/21335	0.213731342	0.393180802	ENSMUSG00000023951	Vegfa	1
BP	GO:0070875	positive regulation of glycogen metabolic process	1/283	18/21335	0.213731342	0.393180802	ENSMUSG00000066551	Hmgb1	1
BP	GO:0071605	monocyte chemotactic protein-1 production	1/283	18/21335	0.213731342	0.393180802	ENSMUSG00000066551	Hmgb1	1
BP	GO:0071637	regulation of monocyte chemotactic protein-1 production	1/283	18/21335	0.213731342	0.393180802	ENSMUSG00000066551	Hmgb1	1
BP	GO:0090026	positive regulation of monocyte chemotaxis	1/283	18/21335	0.213731342	0.393180802	ENSMUSG00000061778	Mospd2	1
BP	GO:0090030	regulation of steroid hormone biosynthetic process	1/283	18/21335	0.213731342	0.393180802	ENSMUSG00000004815	Dgkq	1
BP	GO:0090185	negative regulation of kidney development	1/283	18/21335	0.213731342	0.393180802	ENSMUSG00000002633	Shh	1
BP	GO:0098810	neurotransmitter reuptake	1/283	18/21335	0.213731342	0.393180802	ENSMUSG00000055866	Per2	1
BP	GO:0050870	positive regulation of T cell activation	4/283	179/21335	0.214498178	0.394385422	ENSMUSG00000002633/ENSMUSG00000006538/ENSMUSG00000039197/ENSMUSG00000066687	Shh/Ihh/Adk/Zbtb16	4
BP	GO:0033500	carbohydrate homeostasis	5/283	241/21335	0.217018631	0.398603338	ENSMUSG00000020889/ENSMUSG00000021670/ENSMUSG00000029482/ENSMUSG00000032114/ENSMUSG00000041417	Nr1d1/Hmgcr/Aacs/Slc37a4/Pik3r1	5
BP	GO:0042593	glucose homeostasis	5/283	241/21335	0.217018631	0.398603338	ENSMUSG00000020889/ENSMUSG00000021670/ENSMUSG00000029482/ENSMUSG00000032114/ENSMUSG00000041417	Nr1d1/Hmgcr/Aacs/Slc37a4/Pik3r1	5
BP	GO:0006473	protein acetylation	4/283	180/21335	0.217279336	0.39887411	ENSMUSG00000020893/ENSMUSG00000022676/ENSMUSG00000030087/ENSMUSG00000033644	Per1/Snai2/Klf15/Piwil2	4
BP	GO:0008652	cellular amino acid biosynthetic process	2/283	66/21335	0.218163299	0.399100096	ENSMUSG00000021707/ENSMUSG00000031173	Dhfr/Otc	2
BP	GO:0030888	regulation of B cell proliferation	2/283	66/21335	0.218163299	0.399100096	ENSMUSG00000019256/ENSMUSG00000037706	Ahr/Cd81	2
BP	GO:0034109	homotypic cell-cell adhesion	2/283	66/21335	0.218163299	0.399100096	ENSMUSG00000030342/ENSMUSG00000045730	Cd9/Adrb2	2
BP	GO:0055021	regulation of cardiac muscle tissue growth	2/283	66/21335	0.218163299	0.399100096	ENSMUSG00000059743/ENSMUSG00000062209	Fdps/Erbb4	2
BP	GO:0061097	regulation of protein tyrosine kinase activity	2/283	66/21335	0.218163299	0.399100096	ENSMUSG00000038751/ENSMUSG00000079037	Ptk6/Prnp	2
BP	GO:1903578	regulation of ATP metabolic process	2/283	66/21335	0.218163299	0.399100096	ENSMUSG00000020108/ENSMUSG00000029167	Ddit4/Ppargc1a	2
BP	GO:0048638	regulation of developmental growth	7/283	368/21335	0.218195877	0.399100096	ENSMUSG00000015291/ENSMUSG00000019256/ENSMUSG00000023951/ENSMUSG00000045730/ENSMUSG00000049493/ENSMUSG00000059743/ENSMUSG00000062209	Gdi1/Ahr/Vegfa/Adrb2/Pls1/Fdps/Erbb4	7
BP	GO:0007368	determination of left/right symmetry	3/283	122/21335	0.220411024	0.402089374	ENSMUSG00000002633/ENSMUSG00000006538/ENSMUSG00000027676	Shh/Ihh/Ccdc39	3
BP	GO:1903322	positive regulation of protein modification by small protein conjugation or removal	3/283	122/21335	0.220411024	0.402089374	ENSMUSG00000042677/ENSMUSG00000045730/ENSMUSG00000064289	Zc3h12a/Adrb2/Tank	3
BP	GO:0071222	cellular response to lipopolysaccharide	5/283	243/21335	0.221795281	0.402089374	ENSMUSG00000020826/ENSMUSG00000020889/ENSMUSG00000042677/ENSMUSG00000044786/ENSMUSG00000056501	Nos2/Nr1d1/Zc3h12a/Zfp36/Cebpb	5
BP	GO:0030308	negative regulation of cell growth	4/283	182/21335	0.222870936	0.402089374	ENSMUSG00000003031/ENSMUSG00000006724/ENSMUSG00000022877/ENSMUSG00000025272	Cdkn1b/Cyp27b1/Hrg/Tro	4
BP	GO:0010633	negative regulation of epithelial cell migration	2/283	67/21335	0.223044661	0.402089374	ENSMUSG00000000049/ENSMUSG00000022877	Apoh/Hrg	2
BP	GO:0030968	endoplasmic reticulum unfolded protein response	2/283	67/21335	0.223044661	0.402089374	ENSMUSG00000041417/ENSMUSG00000046404	Pik3r1/Yod1	2
BP	GO:0032652	regulation of interleukin-1 production	2/283	67/21335	0.223044661	0.402089374	ENSMUSG00000042677/ENSMUSG00000066551	Zc3h12a/Hmgb1	2
BP	GO:0045669	positive regulation of osteoblast differentiation	2/283	67/21335	0.223044661	0.402089374	ENSMUSG00000023951/ENSMUSG00000056501	Vegfa/Cebpb	2
BP	GO:0051145	smooth muscle cell differentiation	2/283	67/21335	0.223044661	0.402089374	ENSMUSG00000002633/ENSMUSG00000023951	Shh/Vegfa	2
BP	GO:0044839	cell cycle G2/M phase transition	3/283	123/21335	0.223887297	0.402089374	ENSMUSG00000007646/ENSMUSG00000026779/ENSMUSG00000040584	Rad51c/Mastl/Abcb1a	3
BP	GO:0001502	cartilage condensation	1/283	19/21335	0.224169679	0.402089374	ENSMUSG00000037169	Mycn	1
BP	GO:0003214	cardiac left ventricle morphogenesis	1/283	19/21335	0.224169679	0.402089374	ENSMUSG00000019256	Ahr	1
BP	GO:0010663	positive regulation of striated muscle cell apoptotic process	1/283	19/21335	0.224169679	0.402089374	ENSMUSG00000021670	Hmgcr	1
BP	GO:0010666	positive regulation of cardiac muscle cell apoptotic process	1/283	19/21335	0.224169679	0.402089374	ENSMUSG00000021670	Hmgcr	1
BP	GO:0030002	cellular anion homeostasis	1/283	19/21335	0.224169679	0.402089374	ENSMUSG00000020733	Slc9a3r1	1
BP	GO:0030320	cellular monovalent inorganic anion homeostasis	1/283	19/21335	0.224169679	0.402089374	ENSMUSG00000020733	Slc9a3r1	1
BP	GO:0030859	polarized epithelial cell differentiation	1/283	19/21335	0.224169679	0.402089374	ENSMUSG00000020733	Slc9a3r1	1
BP	GO:0033617	mitochondrial respiratory chain complex IV assembly	1/283	19/21335	0.224169679	0.402089374	ENSMUSG00000046516	Cox17	1
BP	GO:0034695	response to prostaglandin E	1/283	19/21335	0.224169679	0.402089374	ENSMUSG00000006724	Cyp27b1	1
BP	GO:0035459	cargo loading into vesicle	1/283	19/21335	0.224169679	0.402089374	ENSMUSG00000045294	Insig1	1
BP	GO:0035994	response to muscle stretch	1/283	19/21335	0.224169679	0.402089374	ENSMUSG00000045103	Dmd	1
BP	GO:0036010	protein localization to endosome	1/283	19/21335	0.224169679	0.402089374	ENSMUSG00000023951	Vegfa	1
BP	GO:0042789	mRNA transcription by RNA polymerase II	1/283	19/21335	0.224169679	0.402089374	ENSMUSG00000020538	Srebf1	1
BP	GO:0043046	DNA methylation involved in gamete generation	1/283	19/21335	0.224169679	0.402089374	ENSMUSG00000033644	Piwil2	1
BP	GO:0045408	regulation of interleukin-6 biosynthetic process	1/283	19/21335	0.224169679	0.402089374	ENSMUSG00000056501	Cebpb	1
BP	GO:0046835	carbohydrate phosphorylation	1/283	19/21335	0.224169679	0.402089374	ENSMUSG00000039197	Adk	1
BP	GO:0046886	positive regulation of hormone biosynthetic process	1/283	19/21335	0.224169679	0.402089374	ENSMUSG00000029167	Ppargc1a	1
BP	GO:0050849	negative regulation of calcium-mediated signaling	1/283	19/21335	0.224169679	0.402089374	ENSMUSG00000079037	Prnp	1
BP	GO:0051383	kinetochore organization	1/283	19/21335	0.224169679	0.402089374	ENSMUSG00000075266	Cenpw	1
BP	GO:0051900	regulation of mitochondrial depolarization	1/283	19/21335	0.224169679	0.402089374	ENSMUSG00000028124	Gclm	1
BP	GO:0060294	cilium movement involved in cell motility	1/283	19/21335	0.224169679	0.402089374	ENSMUSG00000022442	Ttll1	1
BP	GO:0060456	positive regulation of digestive system process	1/283	19/21335	0.224169679	0.402089374	ENSMUSG00000023832	Acat2	1
BP	GO:0072520	seminiferous tubule development	1/283	19/21335	0.224169679	0.402089374	ENSMUSG00000034329	Brip1	1
BP	GO:0097242	amyloid-beta clearance	1/283	19/21335	0.224169679	0.402089374	ENSMUSG00000032193	Ldlr	1
BP	GO:1902307	positive regulation of sodium ion transmembrane transport	1/283	19/21335	0.224169679	0.402089374	ENSMUSG00000045103	Dmd	1
BP	GO:2000010	positive regulation of protein localization to cell surface	1/283	19/21335	0.224169679	0.402089374	ENSMUSG00000062209	Erbb4	1
BP	GO:2000780	negative regulation of double-strand break repair	1/283	19/21335	0.224169679	0.402089374	ENSMUSG00000047757	Fancb	1
BP	GO:2001224	positive regulation of neuron migration	1/283	19/21335	0.224169679	0.402089374	ENSMUSG00000026072	Il1r1	1
BP	GO:0002685	regulation of leukocyte migration	4/283	183/21335	0.22568092	0.404388051	ENSMUSG00000023951/ENSMUSG00000026072/ENSMUSG00000029417/ENSMUSG00000061778	Vegfa/Il1r1/Cxcl9/Mospd2	4
BP	GO:0051216	cartilage development	4/283	183/21335	0.22568092	0.404388051	ENSMUSG00000006538/ENSMUSG00000022676/ENSMUSG00000037169/ENSMUSG00000066687	Ihh/Snai2/Mycn/Zbtb16	4
BP	GO:0009205	purine ribonucleoside triphosphate metabolic process	5/283	245/21335	0.226603849	0.405835276	ENSMUSG00000020108/ENSMUSG00000024782/ENSMUSG00000029162/ENSMUSG00000029167/ENSMUSG00000041237	Ddit4/Ak3/Khk/Ppargc1a/Pklr	5
BP	GO:0071333	cellular response to glucose stimulus	3/283	124/21335	0.227374383	0.407008238	ENSMUSG00000020889/ENSMUSG00000021670/ENSMUSG00000029482	Nr1d1/Hmgcr/Aacs	3
BP	GO:0000079	regulation of cyclin-dependent protein serine/threonine kinase activity	2/283	68/21335	0.227934512	0.407182859	ENSMUSG00000003031/ENSMUSG00000052525	Cdkn1b/Spdya	2
BP	GO:0032413	negative regulation of ion transmembrane transporter activity	2/283	68/21335	0.227934512	0.407182859	ENSMUSG00000020733/ENSMUSG00000044254	Slc9a3r1/Pcsk9	2
BP	GO:0042509	regulation of tyrosine phosphorylation of STAT protein	2/283	68/21335	0.227934512	0.407182859	ENSMUSG00000027947/ENSMUSG00000062209	Il6ra/Erbb4	2
BP	GO:0045843	negative regulation of striated muscle tissue development	2/283	68/21335	0.227934512	0.407182859	ENSMUSG00000031431/ENSMUSG00000032010	Tsc22d3/Usp2	2
BP	GO:0030307	positive regulation of cell growth	4/283	184/21335	0.228500055	0.407688196	ENSMUSG00000015291/ENSMUSG00000023951/ENSMUSG00000037706/ENSMUSG00000059743	Gdi1/Vegfa/Cd81/Fdps	4
BP	GO:0003012	muscle system process	7/283	374/21335	0.229753776	0.407688196	ENSMUSG00000020623/ENSMUSG00000030087/ENSMUSG00000039197/ENSMUSG00000042677/ENSMUSG00000045103/ENSMUSG00000045730/ENSMUSG00000059743	Map2k6/Klf15/Adk/Zc3h12a/Dmd/Adrb2/Fdps	7
BP	GO:0031023	microtubule organizing center organization	3/283	125/21335	0.230871849	0.407688196	ENSMUSG00000031347/ENSMUSG00000033904/ENSMUSG00000036390	Cetn2/Ccp110/Gadd45a	3
BP	GO:0034329	cell junction assembly	4/283	185/21335	0.231328113	0.407688196	ENSMUSG00000022676/ENSMUSG00000023951/ENSMUSG00000030342/ENSMUSG00000068798	Snai2/Vegfa/Cd9/Rap1a	4
BP	GO:0050867	positive regulation of cell activation	6/283	311/21335	0.232739808	0.407688196	ENSMUSG00000002633/ENSMUSG00000006538/ENSMUSG00000037706/ENSMUSG00000039197/ENSMUSG00000051412/ENSMUSG00000066687	Shh/Ihh/Cd81/Adk/Vamp7/Zbtb16	6
BP	GO:0042116	macrophage activation	2/283	69/21335	0.232831771	0.407688196	ENSMUSG00000032193/ENSMUSG00000066551	Ldlr/Hmgb1	2
BP	GO:0042306	regulation of protein import into nucleus	2/283	69/21335	0.232831771	0.407688196	ENSMUSG00000002633/ENSMUSG00000042677	Shh/Zc3h12a	2
BP	GO:0048747	muscle fiber development	2/283	69/21335	0.232831771	0.407688196	ENSMUSG00000023951/ENSMUSG00000045103	Vegfa/Dmd	2
BP	GO:0060675	ureteric bud morphogenesis	2/283	69/21335	0.232831771	0.407688196	ENSMUSG00000002633/ENSMUSG00000023951	Shh/Vegfa	2
BP	GO:0061178	regulation of insulin secretion involved in cellular response to glucose stimulus	2/283	69/21335	0.232831771	0.407688196	ENSMUSG00000020889/ENSMUSG00000021670	Nr1d1/Hmgcr	2
BP	GO:0002768	immune response-regulating cell surface receptor signaling pathway	4/283	186/21335	0.234164866	0.407688196	ENSMUSG00000028644/ENSMUSG00000042677/ENSMUSG00000068798/ENSMUSG00000079037	Ermap/Zc3h12a/Rap1a/Prnp	4
BP	GO:0007034	vacuolar transport	3/283	126/21335	0.234379261	0.407688196	ENSMUSG00000028238/ENSMUSG00000044254/ENSMUSG00000051412	Atp6v0d2/Pcsk9/Vamp7	3
BP	GO:0042303	molting cycle	3/283	126/21335	0.234379261	0.407688196	ENSMUSG00000002633/ENSMUSG00000020893/ENSMUSG00000031349	Shh/Per1/Nsdhl	3
BP	GO:0042633	hair cycle	3/283	126/21335	0.234379261	0.407688196	ENSMUSG00000002633/ENSMUSG00000020893/ENSMUSG00000031349	Shh/Per1/Nsdhl	3
BP	GO:0071331	cellular response to hexose stimulus	3/283	126/21335	0.234379261	0.407688196	ENSMUSG00000020889/ENSMUSG00000021670/ENSMUSG00000029482	Nr1d1/Hmgcr/Aacs	3
BP	GO:1901655	cellular response to ketone	3/283	126/21335	0.234379261	0.407688196	ENSMUSG00000019256/ENSMUSG00000020108/ENSMUSG00000032051	Ahr/Ddit4/Fdx1	3
BP	GO:0000289	nuclear-transcribed mRNA poly(A) tail shortening	1/283	20/21335	0.234469922	0.407688196	ENSMUSG00000044786	Zfp36	1
BP	GO:0001946	lymphangiogenesis	1/283	20/21335	0.234469922	0.407688196	ENSMUSG00000023951	Vegfa	1
BP	GO:0002693	positive regulation of cellular extravasation	1/283	20/21335	0.234469922	0.407688196	ENSMUSG00000026072	Il1r1	1
BP	GO:0006783	heme biosynthetic process	1/283	20/21335	0.234469922	0.407688196	ENSMUSG00000032786	Alas1	1
BP	GO:0006817	phosphate ion transport	1/283	20/21335	0.234469922	0.407688196	ENSMUSG00000032114	Slc37a4	1
BP	GO:0007035	vacuolar acidification	1/283	20/21335	0.234469922	0.407688196	ENSMUSG00000028238	Atp6v0d2	1
BP	GO:0008356	asymmetric cell division	1/283	20/21335	0.234469922	0.407688196	ENSMUSG00000066687	Zbtb16	1
BP	GO:0014808	release of sequestered calcium ion into cytosol by sarcoplasmic reticulum	1/283	20/21335	0.234469922	0.407688196	ENSMUSG00000045103	Dmd	1
BP	GO:0015813	L-glutamate transmembrane transport	1/283	20/21335	0.234469922	0.407688196	ENSMUSG00000055866	Per2	1
BP	GO:0019400	alditol metabolic process	1/283	20/21335	0.234469922	0.407688196	ENSMUSG00000030747	Dgat2	1
BP	GO:0022403	cell cycle phase	1/283	20/21335	0.234469922	0.407688196	ENSMUSG00000033644	Piwil2	1
[truncated: 2,489 more rows]
