# Supplementary material for: Effects of phytosterols' intake on systemic and tissue-specific lipid metabolism in C57BL/6J mice
Source: Front Nutr. 2022 Jul 27;9:924236. doi: 10.3389/fnut.2022.924236 (PMC9364813; doi:10.3389/fnut.2022.924236)
Supplement: Supplementary file 2 [file Table_2.xlsx]

## Sheet: table 2
Table S2
KEGG enrichment analysis for significantly upregulated DEGs in liver (Padj ≤0.05)
KEGGID	Description	GeneRatio	BgRatio	pvalue	padj	geneID	geneName	keggID	Count
mmu05204	Chemical carcinogenesis	15/188	94/8011	3.78e-09	5.93e-07	ENSMUSG00000001665/ENSMUSG00000004038/ENSMUSG00000016194/ENSMUSG00000025003/ENSMUSG00000025934/ENSMUSG00000030483/ENSMUSG00000032808/ENSMUSG00000037797/ENSMUSG00000051147/ENSMUSG00000054545/ENSMUSG00000067225/ENSMUSG00000068762/ENSMUSG00000070704/ENSMUSG00000074207/ENSMUSG00000074882	Gstt3/Gstm3/Hsd11b1/Cyp2c39/Gsta3/Cyp2b10/Cyp2c38/Adh4/Nat2/Ugt1a6a/Cyp2c54/Gstm6/Ugt2b36/Adh1/Cyp2c68	mmu:103140/mmu:14864/mmu:15483/mmu:13098/mmu:14859/mmu:13088/mmu:13097/mmu:26876/mmu:17961/mmu:94284/mmu:404195/mmu:14867/mmu:231396/mmu:11522/mmu:433247	15
mmu00100	Steroid biosynthesis	8/188	19/8011	4.81e-09	5.93e-07	ENSMUSG00000001467/ENSMUSG00000006724/ENSMUSG00000021273/ENSMUSG00000022351/ENSMUSG00000031349/ENSMUSG00000031604/ENSMUSG00000033105/ENSMUSG00000058454	Cyp51/Cyp27b1/Fdft1/Sqle/Nsdhl/Msmo1/Lss/Dhcr7	mmu:13121/mmu:13115/mmu:14137/mmu:20775/mmu:18194/mmu:66234/mmu:16987/mmu:13360	8
mmu00830	Retinol metabolism	13/188	91/8011	1.67e-07	1.38e-05	ENSMUSG00000005547/ENSMUSG00000024747/ENSMUSG00000025003/ENSMUSG00000030483/ENSMUSG00000032808/ENSMUSG00000037797/ENSMUSG00000053279/ENSMUSG00000054545/ENSMUSG00000066441/ENSMUSG00000067225/ENSMUSG00000070704/ENSMUSG00000074207/ENSMUSG00000074882	Cyp2a5/Aldh1a7/Cyp2c39/Cyp2b10/Cyp2c38/Adh4/Aldh1a1/Ugt1a6a/Rdh11/Cyp2c54/Ugt2b36/Adh1/Cyp2c68	mmu:13087/mmu:26358/mmu:13098/mmu:13088/mmu:13097/mmu:26876/mmu:11668/mmu:94284/mmu:17252/mmu:404195/mmu:231396/mmu:11522/mmu:433247	13
mmu00900	Terpenoid backbone biosynthesis	7/188	22/8011	4.44e-07	2.74e-05	ENSMUSG00000006517/ENSMUSG00000021670/ENSMUSG00000023832/ENSMUSG00000026784/ENSMUSG00000041939/ENSMUSG00000059743/ENSMUSG00000093930	Mvd/Hmgcr/Acat2/Pdss1/Mvk/Fdps/Hmgcs1	mmu:192156/mmu:15357/mmu:110460/mmu:56075/mmu:17855/mmu:110196/mmu:208715	7
mmu00983	Drug metabolism - other enzymes	12/188	87/8011	7.49e-07	3.7e-05	ENSMUSG00000001665/ENSMUSG00000004038/ENSMUSG00000020649/ENSMUSG00000022814/ENSMUSG00000025574/ENSMUSG00000025934/ENSMUSG00000026839/ENSMUSG00000027203/ENSMUSG00000051147/ENSMUSG00000054545/ENSMUSG00000068762/ENSMUSG00000070704	Gstt3/Gstm3/Rrm2/Umps/Tk1/Gsta3/Upp2/Dut/Nat2/Ugt1a6a/Gstm6/Ugt2b36	mmu:103140/mmu:14864/mmu:20135/mmu:22247/mmu:21877/mmu:14859/mmu:76654/mmu:110074/mmu:17961/mmu:94284/mmu:14867/mmu:231396	12
mmu00980	Metabolism of xenobiotics by cytochrome P450	9/188	66/8011	2.08e-05	0.000856534	ENSMUSG00000001665/ENSMUSG00000004038/ENSMUSG00000016194/ENSMUSG00000025934/ENSMUSG00000037797/ENSMUSG00000054545/ENSMUSG00000068762/ENSMUSG00000070704/ENSMUSG00000074207	Gstt3/Gstm3/Hsd11b1/Gsta3/Adh4/Ugt1a6a/Gstm6/Ugt2b36/Adh1	mmu:103140/mmu:14864/mmu:15483/mmu:14859/mmu:26876/mmu:94284/mmu:14867/mmu:231396/mmu:11522	9
mmu00982	Drug metabolism - cytochrome P450	9/188	68/8011	2.66e-05	0.000938763	ENSMUSG00000001665/ENSMUSG00000004038/ENSMUSG00000025934/ENSMUSG00000028088/ENSMUSG00000037797/ENSMUSG00000054545/ENSMUSG00000068762/ENSMUSG00000070704/ENSMUSG00000074207	Gstt3/Gstm3/Gsta3/Fmo5/Adh4/Ugt1a6a/Gstm6/Ugt2b36/Adh1	mmu:103140/mmu:14864/mmu:14859/mmu:14263/mmu:26876/mmu:94284/mmu:14867/mmu:231396/mmu:11522	9
mmu04710	Circadian rhythm	6/188	30/8011	5.73e-05	0.00176809	ENSMUSG00000020889/ENSMUSG00000020893/ENSMUSG00000028957/ENSMUSG00000030103/ENSMUSG00000030256/ENSMUSG00000055866	Nr1d1/Per1/Per3/Bhlhe40/Bhlhe41/Per2	mmu:217166/mmu:18626/mmu:18628/mmu:20893/mmu:79362/mmu:18627	6
mmu04146	Peroxisome	9/188	84/8011	0.000143919	0.00394978	ENSMUSG00000017453/ENSMUSG00000020333/ENSMUSG00000020826/ENSMUSG00000025464/ENSMUSG00000026189/ENSMUSG00000027870/ENSMUSG00000039653/ENSMUSG00000041939/ENSMUSG00000055782	Pipox/Acsl6/Nos2/Paox/Pecr/Hao2/Baat/Mvk/Abcd2	mmu:19193/mmu:216739/mmu:18126/mmu:212503/mmu:111175/mmu:56185/mmu:12012/mmu:17855/mmu:26874	9
mmu00140	Steroid hormone biosynthesis	9/188	88/8011	0.000206074	0.00509002	ENSMUSG00000016194/ENSMUSG00000025003/ENSMUSG00000030483/ENSMUSG00000032808/ENSMUSG00000038641/ENSMUSG00000054545/ENSMUSG00000067225/ENSMUSG00000070704/ENSMUSG00000074882	Hsd11b1/Cyp2c39/Cyp2b10/Cyp2c38/Akr1d1/Ugt1a6a/Cyp2c54/Ugt2b36/Cyp2c68	mmu:15483/mmu:13098/mmu:13088/mmu:13097/mmu:208665/mmu:94284/mmu:404195/mmu:231396/mmu:433247	9
mmu00240	Pyrimidine metabolism	9/188	98/8011	0.000464153	0.0104223	ENSMUSG00000020471/ENSMUSG00000020649/ENSMUSG00000022814/ENSMUSG00000025574/ENSMUSG00000025747/ENSMUSG00000026839/ENSMUSG00000027203/ENSMUSG00000027427/ENSMUSG00000028443	Pold2/Rrm2/Umps/Tk1/Tyms/Upp2/Dut/Polr3f/Nudt2	mmu:18972/mmu:20135/mmu:22247/mmu:21877/mmu:22171/mmu:76654/mmu:110074/mmu:70408/mmu:66401	9
mmu04976	Bile secretion	7/188	71/8011	0.00131185	0.0270022	ENSMUSG00000021135/ENSMUSG00000021670/ENSMUSG00000023073/ENSMUSG00000032193/ENSMUSG00000037583/ENSMUSG00000039653/ENSMUSG00000040584	Slc10a1/Hmgcr/Slc10a2/Ldlr/Nr0b2/Baat/Abcb1a	mmu:20493/mmu:15357/mmu:20494/mmu:16835/mmu:23957/mmu:12012/mmu:18671	7
KEGG enrichment analysis for significantly downregulated DEGs in liver (Pvalue≤0.05)
KEGGID	Description	GeneRatio	BgRatio	pvalue	padj	geneID	geneName	keggID	Count
mmu03320	PPAR signaling pathway	13/214	85/8011	3.32e-07	8.33e-05	ENSMUSG00000010651/ENSMUSG00000015568/ENSMUSG00000018796/ENSMUSG00000020777/ENSMUSG00000022853/ENSMUSG00000028494/ENSMUSG00000028607/ENSMUSG00000028712/ENSMUSG00000028715/ENSMUSG00000031808/ENSMUSG00000039656/ENSMUSG00000063929/ENSMUSG00000066072	Acaa1b/Lpl/Acsl1/Acox1/Ehhadh/Plin2/Cpt2/Cyp4a31/Cyp4a14/Slc27a1/Rxrb/Cyp4a32/Cyp4a10	mmu:235674/mmu:16956/mmu:14081/mmu:11430/mmu:74147/mmu:11520/mmu:12896/mmu:666168/mmu:13119/mmu:26457/mmu:20182/mmu:100040843/mmu:13117	13
mmu04514	Cell adhesion molecules (CAMs)	17/214	160/8011	1.12e-06	0.000140377	ENSMUSG00000000303/ENSMUSG00000000732/ENSMUSG00000001029/ENSMUSG00000017652/ENSMUSG00000020592/ENSMUSG00000022512/ENSMUSG00000023906/ENSMUSG00000026566/ENSMUSG00000026581/ENSMUSG00000030577/ENSMUSG00000031990/ENSMUSG00000036634/ENSMUSG00000037649/ENSMUSG00000041378/ENSMUSG00000041538/ENSMUSG00000047501/ENSMUSG00000053044	Cdh1/Icosl/Icam2/Cd40/Sdc1/Cldn1/Cldn6/Mpzl1/Sell/Cd22/Jam3/Mag/H2-DMa/Cldn5/H2-Ob/Cldn4/Cd8b1	mmu:12550/mmu:50723/mmu:15896/mmu:21939/mmu:20969/mmu:12737/mmu:54419/mmu:68481/mmu:20343/mmu:12483/mmu:83964/mmu:17136/mmu:14998/mmu:12741/mmu:15002/mmu:12740/mmu:12526	17
mmu00071	Fatty acid degradation	9/214	50/8011	5.66e-06	0.000473902	ENSMUSG00000010651/ENSMUSG00000018796/ENSMUSG00000020777/ENSMUSG00000022853/ENSMUSG00000028607/ENSMUSG00000028712/ENSMUSG00000028715/ENSMUSG00000063929/ENSMUSG00000066072	Acaa1b/Acsl1/Acox1/Ehhadh/Cpt2/Cyp4a31/Cyp4a14/Cyp4a32/Cyp4a10	mmu:235674/mmu:14081/mmu:11430/mmu:74147/mmu:12896/mmu:666168/mmu:13119/mmu:100040843/mmu:13117	9
mmu04640	Hematopoietic cell lineage	11/214	94/8011	3.77e-05	0.00236749	ENSMUSG00000019966/ENSMUSG00000024621/ENSMUSG00000024673/ENSMUSG00000026616/ENSMUSG00000027398/ENSMUSG00000030577/ENSMUSG00000037649/ENSMUSG00000041538/ENSMUSG00000051439/ENSMUSG00000053044/ENSMUSG00000068758	Kitl/Csf1r/Ms4a1/Cr2/Il1b/Cd22/H2-DMa/H2-Ob/Cd14/Cd8b1/Il3ra	mmu:17311/mmu:12978/mmu:12482/mmu:12902/mmu:16176/mmu:12483/mmu:14998/mmu:15002/mmu:12475/mmu:12526/mmu:16188	11
mmu04380	Osteoclast differentiation	11/214	125/8011	0.000491536	0.0213311	ENSMUSG00000002983/ENSMUSG00000015755/ENSMUSG00000015837/ENSMUSG00000024621/ENSMUSG00000027398/ENSMUSG00000029135/ENSMUSG00000029217/ENSMUSG00000037902/ENSMUSG00000039936/ENSMUSG00000058818/ENSMUSG00000074419	Relb/Tab2/Sqstm1/Csf1r/Il1b/Fosl2/Tec/Sirpa/Pik3cd/Pirb/Gm15448	mmu:19698/mmu:68652/mmu:18412/mmu:12978/mmu:16176/mmu:14284/mmu:21682/mmu:19261/mmu:18707/mmu:18733/mmu:100041146	11
mmu04530	Tight junction	13/214	167/8011	0.000509907	0.0213311	ENSMUSG00000018830/ENSMUSG00000020900/ENSMUSG00000022512/ENSMUSG00000023906/ENSMUSG00000024812/ENSMUSG00000030739/ENSMUSG00000031990/ENSMUSG00000041378/ENSMUSG00000041769/ENSMUSG00000043079/ENSMUSG00000047501/ENSMUSG00000056214/ENSMUSG00000067818	Myh11/Myh10/Cldn1/Cldn6/Tjp2/Myh14/Jam3/Cldn5/Ppp2r2d/Synpo/Cldn4/Pard6g/Myl9	mmu:17880/mmu:77579/mmu:12737/mmu:54419/mmu:21873/mmu:71960/mmu:83964/mmu:12741/mmu:52432/mmu:104027/mmu:12740/mmu:93737/mmu:98932	13
mmu04010	MAPK signaling pathway	17/214	294/8011	0.00220242	0.0789724	ENSMUSG00000002983/ENSMUSG00000004791/ENSMUSG00000006445/ENSMUSG00000015312/ENSMUSG00000015755/ENSMUSG00000016528/ENSMUSG00000019966/ENSMUSG00000023034/ENSMUSG00000024621/ENSMUSG00000026074/ENSMUSG00000027398/ENSMUSG00000030827/ENSMUSG00000031309/ENSMUSG00000037887/ENSMUSG00000042406/ENSMUSG00000051439/ENSMUSG00000062960	Relb/Pgf/Epha2/Gadd45b/Tab2/Mapkapk2/Kitl/Nr4a1/Csf1r/Map4k4/Il1b/Fgf21/Rps6ka3/Dusp8/Atf4/Cd14/Kdr	mmu:19698/mmu:18654/mmu:13836/mmu:17873/mmu:68652/mmu:17164/mmu:17311/mmu:15370/mmu:12978/mmu:26921/mmu:16176/mmu:56636/mmu:110651/mmu:18218/mmu:11911/mmu:12475/mmu:16542	17
mmu05216	Thyroid cancer	5/214	37/8011	0.00281931	0.0884558	ENSMUSG00000000303/ENSMUSG00000015312/ENSMUSG00000023067/ENSMUSG00000039656/ENSMUSG00000055799	Cdh1/Gadd45b/Cdkn1a/Rxrb/Tcf7l1	mmu:12550/mmu:17873/mmu:12575/mmu:20182/mmu:21415	5
mmu04670	Leukocyte transendothelial migration	9/214	114/8011	0.00335348	0.0935247	ENSMUSG00000022512/ENSMUSG00000023906/ENSMUSG00000029528/ENSMUSG00000031990/ENSMUSG00000039936/ENSMUSG00000041378/ENSMUSG00000047501/ENSMUSG00000057614/ENSMUSG00000067818	Cldn1/Cldn6/Pxn/Jam3/Pik3cd/Cldn5/Cldn4/Gnai1/Myl9	mmu:12737/mmu:54419/mmu:19303/mmu:83964/mmu:18707/mmu:12741/mmu:12740/mmu:14677/mmu:98932	9
mmu05213	Endometrial cancer	6/214	58/8011	0.00430844	0.108142	ENSMUSG00000000142/ENSMUSG00000000303/ENSMUSG00000015312/ENSMUSG00000023067/ENSMUSG00000039936/ENSMUSG00000055799	Axin2/Cdh1/Gadd45b/Cdkn1a/Pik3cd/Tcf7l1	mmu:12006/mmu:12550/mmu:17873/mmu:12575/mmu:18707/mmu:21415	6
mmu05203	Viral carcinogenesis	13/214	221/8011	0.00620391	0.141562	ENSMUSG00000008855/ENSMUSG00000016528/ENSMUSG00000019942/ENSMUSG00000020919/ENSMUSG00000021756/ENSMUSG00000023067/ENSMUSG00000026879/ENSMUSG00000029528/ENSMUSG00000035041/ENSMUSG00000039936/ENSMUSG00000042406/ENSMUSG00000060981/ENSMUSG00000061482	Hdac5/Mapkapk2/Cdk1/Stat5b/Il6st/Cdkn1a/Gsn/Pxn/Creb3l3/Pik3cd/Atf4/Hist1h4h/Hist1h4d	mmu:15184/mmu:17164/mmu:12534/mmu:20851/mmu:16195/mmu:12575/mmu:227753/mmu:19303/mmu:208677/mmu:18707/mmu:11911/mmu:69386/mmu:319156	13
mmu04146	Peroxisome	7/214	84/8011	0.00699287	0.146268	ENSMUSG00000000876/ENSMUSG00000010651/ENSMUSG00000018796/ENSMUSG00000020777/ENSMUSG00000022853/ENSMUSG00000026272/ENSMUSG00000026853	Pxmp4/Acaa1b/Acsl1/Acox1/Ehhadh/Agxt/Crat	mmu:59038/mmu:235674/mmu:14081/mmu:11430/mmu:74147/mmu:11611/mmu:12908	7
mmu04931	Insulin resistance	8/214	108/8011	0.00813893	0.15606	ENSMUSG00000031309/ENSMUSG00000031808/ENSMUSG00000035041/ENSMUSG00000038894/ENSMUSG00000039936/ENSMUSG00000042010/ENSMUSG00000067279/ENSMUSG00000078650	Rps6ka3/Slc27a1/Creb3l3/Irs2/Pik3cd/Acacb/Ppp1r3c/G6pc	mmu:110651/mmu:26457/mmu:208677/mmu:384783/mmu:18707/mmu:100705/mmu:53412/mmu:14377	8
mmu04068	FoxO signaling pathway	9/214	132/8011	0.00870453	0.15606	ENSMUSG00000015312/ENSMUSG00000021701/ENSMUSG00000023067/ENSMUSG00000025422/ENSMUSG00000028680/ENSMUSG00000037111/ENSMUSG00000038894/ENSMUSG00000039936/ENSMUSG00000078650	Gadd45b/Plk2/Cdkn1a/Agap2/Plk3/Setd7/Irs2/Pik3cd/G6pc	mmu:17873/mmu:20620/mmu:12575/mmu:216439/mmu:12795/mmu:73251/mmu:384783/mmu:18707/mmu:14377	9
mmu04920	Adipocytokine signaling pathway	6/214	71/8011	0.0114608	0.191063	ENSMUSG00000018796/ENSMUSG00000038894/ENSMUSG00000039656/ENSMUSG00000042010/ENSMUSG00000057722/ENSMUSG00000078650	Acsl1/Irs2/Rxrb/Acacb/Lepr/G6pc	mmu:14081/mmu:384783/mmu:20182/mmu:100705/mmu:16847/mmu:14377	6
mmu01212	Fatty acid metabolism	5/214	52/8011	0.0121793	0.191063	ENSMUSG00000010651/ENSMUSG00000018796/ENSMUSG00000020777/ENSMUSG00000022853/ENSMUSG00000028607	Acaa1b/Acsl1/Acox1/Ehhadh/Cpt2	mmu:235674/mmu:14081/mmu:11430/mmu:74147/mmu:12896	5
mmu04151	PI3K-Akt signaling pathway	17/214	356/8011	0.0143835	0.202403	ENSMUSG00000004791/ENSMUSG00000006445/ENSMUSG00000019966/ENSMUSG00000023034/ENSMUSG00000023067/ENSMUSG00000024621/ENSMUSG00000030827/ENSMUSG00000035041/ENSMUSG00000039936/ENSMUSG00000041769/ENSMUSG00000042406/ENSMUSG00000042453/ENSMUSG00000043004/ENSMUSG00000062960/ENSMUSG00000068758/ENSMUSG00000078650/ENSMUSG00000091345	Pgf/Epha2/Kitl/Nr4a1/Cdkn1a/Csf1r/Fgf21/Creb3l3/Pik3cd/Ppp2r2d/Atf4/Reln/Gng2/Kdr/Il3ra/G6pc/Col6a5	mmu:18654/mmu:13836/mmu:17311/mmu:15370/mmu:12575/mmu:12978/mmu:56636/mmu:208677/mmu:18707/mmu:52432/mmu:11911/mmu:19699/mmu:14702/mmu:16542/mmu:16188/mmu:14377/mmu:665033	17
mmu00564	Glycerophospholipid metabolism	7/214	97/8011	0.014852	0.202403	ENSMUSG00000001211/ENSMUSG00000021608/ENSMUSG00000024843/ENSMUSG00000026922/ENSMUSG00000027346/ENSMUSG00000033192/ENSMUSG00000050860	Agpat3/Lpcat1/Chka/Agpat2/Gpcpd1/Lpcat2/Phospho1	mmu:28169/mmu:210992/mmu:12660/mmu:67512/mmu:74182/mmu:270084/mmu:237928	7
mmu00532	Glycosaminoglycan biosynthesis - chondroitin sulfate / dermatan sulfate糖胺聚糖生物合成-硫酸软骨素/硫酸皮素	3/214	20/8011	0.0153214	0.202403	ENSMUSG00000032997/ENSMUSG00000037347/ENSMUSG00000071649	Chpf/Chst7/B3gat3	mmu:74241/mmu:60322/mmu:72727	3
mmu04370	VEGF signaling pathway	5/214	58/8011	0.0188941	0.211406	ENSMUSG00000016528/ENSMUSG00000029528/ENSMUSG00000039936/ENSMUSG00000057342/ENSMUSG00000062960	Mapkapk2/Pxn/Pik3cd/Sphk2/Kdr	mmu:17164/mmu:19303/mmu:18707/mmu:56632/mmu:16542	5
mmu04064	NF-kappa B signaling pathway	7/214	102/8011	0.0191112	0.211406	ENSMUSG00000000275/ENSMUSG00000002983/ENSMUSG00000015312/ENSMUSG00000015755/ENSMUSG00000017652/ENSMUSG00000027398/ENSMUSG00000051439	Trim25/Relb/Gadd45b/Tab2/Cd40/Il1b/Cd14	mmu:217069/mmu:19698/mmu:17873/mmu:68652/mmu:21939/mmu:16176/mmu:12475	7
mmu04659	Th17 cell differentiation	7/214	102/8011	0.0191112	0.211406	ENSMUSG00000005763/ENSMUSG00000020919/ENSMUSG00000021756/ENSMUSG00000027398/ENSMUSG00000037649/ENSMUSG00000039656/ENSMUSG00000041538	Cd247/Stat5b/Il6st/Il1b/H2-DMa/Rxrb/H2-Ob	mmu:12503/mmu:20851/mmu:16195/mmu:16176/mmu:14998/mmu:20182/mmu:15002	7
mmu04152	AMPK signaling pathway	8/214	126/8011	0.0193719	0.211406	ENSMUSG00000021196/ENSMUSG00000035041/ENSMUSG00000038894/ENSMUSG00000039936/ENSMUSG00000041769/ENSMUSG00000042010/ENSMUSG00000057722/ENSMUSG00000078650	Pfkp/Creb3l3/Irs2/Pik3cd/Ppp2r2d/Acacb/Lepr/G6pc	mmu:56421/mmu:208677/mmu:384783/mmu:18707/mmu:52432/mmu:100705/mmu:16847/mmu:14377	8
mmu04390	Hippo signaling pathway	9/214	153/8011	0.0212228	0.221956	ENSMUSG00000000142/ENSMUSG00000000303/ENSMUSG00000020644/ENSMUSG00000022178/ENSMUSG00000027358/ENSMUSG00000030796/ENSMUSG00000041769/ENSMUSG00000055799/ENSMUSG00000056214	Axin2/Cdh1/Id2/Ajuba/Bmp2/Tead2/Ppp2r2d/Tcf7l1/Pard6g	mmu:12006/mmu:12550/mmu:15902/mmu:16475/mmu:12156/mmu:21677/mmu:52432/mmu:21415/mmu:93737	9
mmu05202	Transcriptional misregulation in cancer	10/214	181/8011	0.0230505	0.225575	ENSMUSG00000015312/ENSMUSG00000017652/ENSMUSG00000020644/ENSMUSG00000023067/ENSMUSG00000024621/ENSMUSG00000030717/ENSMUSG00000032698/ENSMUSG00000039656/ENSMUSG00000051439/ENSMUSG00000061589	Gadd45b/Cd40/Id2/Cdkn1a/Csf1r/Nupr1/Lmo2/Rxrb/Cd14/Dot1l	mmu:17873/mmu:21939/mmu:15902/mmu:12575/mmu:12978/mmu:56312/mmu:16909/mmu:20182/mmu:12475/mmu:208266	10
mmu04928	Parathyroid hormone synthesis, secretion and action	7/214	107/8011	0.0241619	0.225575	ENSMUSG00000023067/ENSMUSG00000029188/ENSMUSG00000032492/ENSMUSG00000035041/ENSMUSG00000039656/ENSMUSG00000042406/ENSMUSG00000057614	Cdkn1a/Slc34a2/Pth1r/Creb3l3/Rxrb/Atf4/Gnai1	mmu:12575/mmu:20531/mmu:19228/mmu:208677/mmu:20182/mmu:11911/mmu:14677	7
mmu04672	Intestinal immune network for IgA production	4/214	42/8011	0.025091	0.225575	ENSMUSG00000000732/ENSMUSG00000017652/ENSMUSG00000037649/ENSMUSG00000041538	Icosl/Cd40/H2-DMa/H2-Ob	mmu:50723/mmu:21939/mmu:14998/mmu:15002	4
mmu05310	Asthma	3/214	24/8011	0.0251637	0.225575	ENSMUSG00000017652/ENSMUSG00000037649/ENSMUSG00000041538	Cd40/H2-DMa/H2-Ob	mmu:21939/mmu:14998/mmu:15002	3
mmu05217	Basal cell carcinoma	5/214	63/8011	0.0260633	0.225582	ENSMUSG00000000142/ENSMUSG00000015312/ENSMUSG00000023067/ENSMUSG00000027358/ENSMUSG00000055799	Axin2/Gadd45b/Cdkn1a/Bmp2/Tcf7l1	mmu:12006/mmu:17873/mmu:12575/mmu:12156/mmu:21415	5
mmu05223	Non-small cell lung cancer	5/214	66/8011	0.0310992	0.254499	ENSMUSG00000015312/ENSMUSG00000020919/ENSMUSG00000023067/ENSMUSG00000039656/ENSMUSG00000039936	Gadd45b/Stat5b/Cdkn1a/Rxrb/Pik3cd	mmu:17873/mmu:20851/mmu:12575/mmu:20182/mmu:18707	5
mmu00590	Arachidonic acid metabolism	6/214	89/8011	0.0314321	0.254499	ENSMUSG00000028712/ENSMUSG00000028715/ENSMUSG00000029925/ENSMUSG00000047250/ENSMUSG00000063929/ENSMUSG00000066072	Cyp4a31/Cyp4a14/Tbxas1/Ptgs1/Cyp4a32/Cyp4a10	mmu:666168/mmu:13119/mmu:21391/mmu:19224/mmu:100040843/mmu:13117	6
mmu05221	Acute myeloid leukemia	5/214	69/8011	0.036707	0.286703	ENSMUSG00000020919/ENSMUSG00000024621/ENSMUSG00000039936/ENSMUSG00000051439/ENSMUSG00000055799	Stat5b/Csf1r/Pik3cd/Cd14/Tcf7l1	mmu:20851/mmu:12978/mmu:18707/mmu:12475/mmu:21415	5
mmu01040	Biosynthesis of unsaturated fatty acids	3/214	28/8011	0.037694	0.286703	ENSMUSG00000010651/ENSMUSG00000020777/ENSMUSG00000021226	Acaa1b/Acox1/Acot2	mmu:235674/mmu:11430/mmu:171210	3
mmu00270	Cysteine and methionine metabolism	4/214	49/8011	0.041167	0.295226	ENSMUSG00000025190/ENSMUSG00000027478/ENSMUSG00000029596/ENSMUSG00000037798	Got1/Dnmt3b/Sdsl/Mat1a	mmu:14718/mmu:13436/mmu:257635/mmu:11720	4
mmu04330	Notch signaling pathway	4/214	49/8011	0.041167	0.295226	ENSMUSG00000029603/ENSMUSG00000037373/ENSMUSG00000038146/ENSMUSG00000039982	Dtx1/Ctbp1/Notch3/Dtx4	mmu:14357/mmu:13016/mmu:18131/mmu:207521	4
mmu05218	Melanoma	5/214	72/8011	0.0428994	0.299104	ENSMUSG00000000303/ENSMUSG00000015312/ENSMUSG00000023067/ENSMUSG00000030827/ENSMUSG00000039936	Cdh1/Gadd45b/Cdkn1a/Fgf21/Pik3cd	mmu:12550/mmu:17873/mmu:12575/mmu:56636/mmu:18707	5
mmu04710	Circadian rhythm	3/214	30/8011	0.0449479	0.303557	ENSMUSG00000020038/ENSMUSG00000026077/ENSMUSG00000055116	Cry1/Npas2/Arntl	mmu:12952/mmu:18143/mmu:11865	3
mmu05226	Gastric cancer	8/214	149/8011	0.0459569	0.303557	ENSMUSG00000000142/ENSMUSG00000000303/ENSMUSG00000015312/ENSMUSG00000023067/ENSMUSG00000030827/ENSMUSG00000039656/ENSMUSG00000039936/ENSMUSG00000055799	Axin2/Cdh1/Gadd45b/Cdkn1a/Fgf21/Rxrb/Pik3cd/Tcf7l1	mmu:12006/mmu:12550/mmu:17873/mmu:12575/mmu:56636/mmu:20182/mmu:18707/mmu:21415	8
mmu05152	Tuberculosis	9/214	177/8011	0.0474187	0.305182	ENSMUSG00000018819/ENSMUSG00000027398/ENSMUSG00000028680/ENSMUSG00000032089/ENSMUSG00000037649/ENSMUSG00000041538/ENSMUSG00000051439/ENSMUSG00000057342/ENSMUSG00000060477	Lsp1/Il1b/Plk3/Il10ra/H2-DMa/H2-Ob/Cd14/Sphk2/Irak2	mmu:16985/mmu:16176/mmu:12795/mmu:16154/mmu:14998/mmu:15002/mmu:12475/mmu:56632/mmu:108960	9
