# Supplementary material for: Effects of phytosterols' intake on systemic and tissue-specific lipid metabolism in C57BL/6J mice
Source: Front Nutr. 2022 Jul 27;9:924236. doi: 10.3389/fnut.2022.924236 (PMC9364813; doi:10.3389/fnut.2022.924236)
Supplement: Supplementary file 3 [file Table_3.XLS]

Table S3 GO term enrichment analysis for significantly down-regulated DEGs in lung (All pathways)
Category	GOID	Description	GeneRatio	BgRatio	pvalue	padj	geneID	geneName	Count
BP	GO:0006631	fatty acid metabolic process	53/1233	376/21335	1.67E-09	8.76E-06	ENSMUSG00000024978/ENSMUSG00000055980/ENSMUSG00000020917/ENSMUSG00000072946/ENSMUSG00000018574/ENSMUSG00000027809/ENSMUSG00000020003/ENSMUSG00000039202/ENSMUSG00000024665/ENSMUSG00000018796/ENSMUSG00000024507/ENSMUSG00000033533/ENSMUSG00000019883/ENSMUSG00000028127/ENSMUSG00000027452/ENSMUSG00000072949/ENSMUSG00000036257/ENSMUSG00000022383/ENSMUSG00000025745/ENSMUSG00000056973/ENSMUSG00000035232/…	Gpam/Irs1/Acly/Ptgr2/Acadvl/Etfdh/Pex7/Abhd2/Fads2/Acsl1/Hsd17b4/Acsm1/Echdc1/Abcd3/Acss1/Acot1/Pnpla8/Ppara/Hadha/Ces1d/Pdk3/Asah2/Akr1c13/Lpgat1/Decr1/Cd36/Acsl4/Fads6/Insig1/Scd2/Cyp1b1/Prkar2b/Avpr1a/Aacs/Slc27a6/Scd1/Sstr4/Lonp2/Acsl3/Degs1/Insig2/Pccb/Lipa/Cpt1a/Abhd5/Acat1/Hadhb/Prkaa2/Oxsm/Aldh5a1/Echs1/Acox2/Cyp2b10	53
BP	GO:0016051	carbohydrate biosynthetic process	32/1233	204/21335	2.48E-07	0.00065244	ENSMUSG00000054008/ENSMUSG00000055980/ENSMUSG00000003418/ENSMUSG00000020251/ENSMUSG00000026828/ENSMUSG00000025006/ENSMUSG00000052920/ENSMUSG00000067279/ENSMUSG00000043445/ENSMUSG00000014956/ENSMUSG00000047126/ENSMUSG00000051650/ENSMUSG00000021109/ENSMUSG00000011752/ENSMUSG00000022383/ENSMUSG00000020038/ENSMUSG00000062070/ENSMUSG00000040385/ENSMUSG00000023019/ENSMUSG00000055485/ENSMUSG00000046794/…	Ndst1/Irs1/St8sia6/Glt8d2/Galnt5/Sorbs1/Prkg1/Ppp1r3c/Pgp/Ppp1cb/Cltc/B3gnt2/Hif1a/Pgam1/Ppara/Cry1/Pgk1/Ppp1ca/Gpd1/Soga1/Ppp1r3b/Ppp4r3b/Gfpt1/Gsto1/Ranbp2/Pcx/Pgm2/Dyrk2/Galnt7/Sord/Gbe1/Tpi1	32
BP	GO:0042073	intraciliary transport	13/1233	42/21335	3.98E-07	0.000697939	ENSMUSG00000026575/ENSMUSG00000047193/ENSMUSG00000036825/ENSMUSG00000031592/ENSMUSG00000037890/ENSMUSG00000034292/ENSMUSG00000075273/ENSMUSG00000056832/ENSMUSG00000029469/ENSMUSG00000066643/ENSMUSG00000027778/ENSMUSG00000032965/ENSMUSG00000032258	Nme7/Dync2h1/Ssx2ip/Pcm1/Wdr19/Traf3ip1/Ttc30b/Ttc26/Ift81/Wdr35/Ift80/Ift57/Lca5	13
BP	GO:0120031	plasma membrane bounded cell projection assembly	56/1233	487/21335	7.23E-07	0.000950489	ENSMUSG00000021823/ENSMUSG00000033792/ENSMUSG00000019971/ENSMUSG00000044147/ENSMUSG00000021879/ENSMUSG00000025900/ENSMUSG00000047193/ENSMUSG00000043895/ENSMUSG00000018199/ENSMUSG00000060798/ENSMUSG00000017831/ENSMUSG00000053153/ENSMUSG00000036825/ENSMUSG00000051615/ENSMUSG00000051397/ENSMUSG00000022765/ENSMUSG00000042523/ENSMUSG00000041323/ENSMUSG00000031592/ENSMUSG00000033721/ENSMUSG00000028438/…	Vcl/Atp7a/Cep290/Arf6/Dnah12/Rp1/Dync2h1/S1pr2/Trove2/Intu/Rab5a/Spag16/Ssx2ip/Rap2a/Tacstd2/Snap29/Dnal1/Ak7/Pcm1/Vav3/Kif24/Armc4/Srf/Cfap54/Rsph4a/Gmnc/Coro1c/Wdr19/Lpar3/Traf3ip1/Ttc30b/Ttc26/Spata13/Tbc1d30/Cep120/Arpc2/Pfn2/Ift81/Cep126/Wdr35/Sept10/Dnah6/Dynll2/Unc119b/Iqcg/Ntn1/Ano6/Rpgrip1l/Aqp1/Ripor2/Cc2d2a/Ift80/Ift57/Drc1/Cyfip1/Dzip1	56
BP	GO:0072329	monocarboxylic acid catabolic process	21/1233	111/21335	1.33E-06	0.001395988	ENSMUSG00000055980/ENSMUSG00000018574/ENSMUSG00000027809/ENSMUSG00000020003/ENSMUSG00000039202/ENSMUSG00000024507/ENSMUSG00000019883/ENSMUSG00000028127/ENSMUSG00000023963/ENSMUSG00000025745/ENSMUSG00000056973/ENSMUSG00000028223/ENSMUSG00000047866/ENSMUSG00000032527/ENSMUSG00000024900/ENSMUSG00000032047/ENSMUSG00000059447/ENSMUSG00000035936/ENSMUSG00000025465/ENSMUSG00000021751/ENSMUSG00000029759	Irs1/Acadvl/Etfdh/Pex7/Abhd2/Hsd17b4/Echdc1/Abcd3/Cyp39a1/Hadha/Ces1d/Decr1/Lonp2/Pccb/Cpt1a/Acat1/Hadhb/Aldh5a1/Echs1/Acox2/Pon3	21
BP	GO:0006635	fatty acid beta-oxidation	15/1233	68/21335	6.02E-06	0.004682442	ENSMUSG00000055980/ENSMUSG00000018574/ENSMUSG00000027809/ENSMUSG00000020003/ENSMUSG00000024507/ENSMUSG00000019883/ENSMUSG00000028127/ENSMUSG00000025745/ENSMUSG00000028223/ENSMUSG00000047866/ENSMUSG00000024900/ENSMUSG00000032047/ENSMUSG00000059447/ENSMUSG00000025465/ENSMUSG00000021751	Irs1/Acadvl/Etfdh/Pex7/Hsd17b4/Echdc1/Abcd3/Hadha/Decr1/Lonp2/Cpt1a/Acat1/Hadhb/Echs1/Acox2	15
BP	GO:0009062	fatty acid catabolic process	18/1233	94/21335	6.23E-06	0.004682442	ENSMUSG00000055980/ENSMUSG00000018574/ENSMUSG00000027809/ENSMUSG00000020003/ENSMUSG00000039202/ENSMUSG00000024507/ENSMUSG00000019883/ENSMUSG00000028127/ENSMUSG00000025745/ENSMUSG00000056973/ENSMUSG00000028223/ENSMUSG00000047866/ENSMUSG00000032527/ENSMUSG00000024900/ENSMUSG00000032047/ENSMUSG00000059447/ENSMUSG00000025465/ENSMUSG00000021751	Irs1/Acadvl/Etfdh/Pex7/Abhd2/Hsd17b4/Echdc1/Abcd3/Hadha/Ces1d/Decr1/Lonp2/Pccb/Cpt1a/Acat1/Hadhb/Echs1/Acox2	18
BP	GO:0044782	cilium organization	39/1233	321/21335	9.60E-06	0.00489635	ENSMUSG00000019971/ENSMUSG00000021879/ENSMUSG00000026575/ENSMUSG00000025900/ENSMUSG00000047193/ENSMUSG00000018199/ENSMUSG00000060798/ENSMUSG00000053153/ENSMUSG00000036825/ENSMUSG00000022765/ENSMUSG00000042523/ENSMUSG00000041323/ENSMUSG00000031592/ENSMUSG00000028438/ENSMUSG00000061802/ENSMUSG00000020014/ENSMUSG00000039552/ENSMUSG00000068428/ENSMUSG00000037890/ENSMUSG00000034292/ENSMUSG00000075273/…	Cep290/Dnah12/Nme7/Rp1/Dync2h1/Trove2/Intu/Spag16/Ssx2ip/Snap29/Dnal1/Ak7/Pcm1/Kif24/Armc4/Cfap54/Rsph4a/Gmnc/Wdr19/Traf3ip1/Ttc30b/Ttc26/Tbc1d30/Cep120/Ift81/Cep126/Wdr35/Sept10/Dnah6/Dynll2/Unc119b/Iqcg/Rpgrip1l/Cc2d2a/Ift80/Ift57/Drc1/Lca5/Dzip1	39
BP	GO:0061138	morphogenesis of a branching epithelium	30/1233	219/21335	9.95E-06	0.00489635	ENSMUSG00000028864/ENSMUSG00000006932/ENSMUSG00000063531/ENSMUSG00000020611/ENSMUSG00000020019/ENSMUSG00000062960/ENSMUSG00000051397/ENSMUSG00000039952/ENSMUSG00000021466/ENSMUSG00000015605/ENSMUSG00000013089/ENSMUSG00000040385/ENSMUSG00000016028/ENSMUSG00000033953/ENSMUSG00000022286/ENSMUSG00000074934/ENSMUSG00000024515/ENSMUSG00000032244/ENSMUSG00000024597/ENSMUSG00000035451/ENSMUSG00000036585/…	Hgf/Ctnnb1/Sema3e/Gna13/Ntn4/Kdr/Tacstd2/Dag1/Ptch1/Srf/Etv5/Ppp1ca/Celsr1/Ppp3r1/Grhl2/Grem1/Smad4/Fem1b/Slc12a2/Foxa1/Fgf1/Gdnf/Sema3a/Rdh10/Gzf1/Nrarp/Notch1/Wnt5a/Eya1/Sema5a	30
BP	GO:0044282	small molecule catabolic process	37/1233	300/21335	1.15E-05	0.00489635	ENSMUSG00000055980/ENSMUSG00000010051/ENSMUSG00000018574/ENSMUSG00000060376/ENSMUSG00000027809/ENSMUSG00000029209/ENSMUSG00000020003/ENSMUSG00000039202/ENSMUSG00000054659/ENSMUSG00000024507/ENSMUSG00000019883/ENSMUSG00000028127/ENSMUSG00000023963/ENSMUSG00000025745/ENSMUSG00000056973/ENSMUSG00000028223/ENSMUSG00000022947/ENSMUSG00000023961/ENSMUSG00000031672/ENSMUSG00000028186/ENSMUSG00000013663/…	Irs1/Hyal1/Acadvl/Bckdha/Etfdh/Gnpda2/Pex7/Abhd2/Pm20d2/Hsd17b4/Echdc1/Abcd3/Cyp39a1/Hadha/Ces1d/Decr1/Cbr3/Enpp4/Got2/Uox/Pten/Glo1/Lonp2/Npl/Ppat/Pgm2/Mat1a/Pccb/Cpt1a/Acat1/Hadhb/Sord/Aldh5a1/Echs1/Tpi1/Acox2/Pon3	37
BP	GO:0060271	cilium assembly	37/1233	300/21335	1.15E-05	0.00489635	ENSMUSG00000019971/ENSMUSG00000021879/ENSMUSG00000025900/ENSMUSG00000047193/ENSMUSG00000018199/ENSMUSG00000060798/ENSMUSG00000053153/ENSMUSG00000036825/ENSMUSG00000022765/ENSMUSG00000042523/ENSMUSG00000041323/ENSMUSG00000031592/ENSMUSG00000028438/ENSMUSG00000061802/ENSMUSG00000020014/ENSMUSG00000039552/ENSMUSG00000068428/ENSMUSG00000037890/ENSMUSG00000034292/ENSMUSG00000075273/ENSMUSG00000056832/…	Cep290/Dnah12/Rp1/Dync2h1/Trove2/Intu/Spag16/Ssx2ip/Snap29/Dnal1/Ak7/Pcm1/Kif24/Armc4/Cfap54/Rsph4a/Gmnc/Wdr19/Traf3ip1/Ttc30b/Ttc26/Tbc1d30/Cep120/Ift81/Cep126/Wdr35/Sept10/Dnah6/Dynll2/Unc119b/Iqcg/Rpgrip1l/Cc2d2a/Ift80/Ift57/Drc1/Dzip1	37
BP	GO:0035335	peptidyl-tyrosine dephosphorylation	9/1233	27/21335	1.27E-05	0.00489635	ENSMUSG00000033295/ENSMUSG00000031530/ENSMUSG00000025314/ENSMUSG00000043445/ENSMUSG00000003518/ENSMUSG00000034573/ENSMUSG00000043733/ENSMUSG00000025932/ENSMUSG00000047205	Ptprf/Dusp4/Ptprj/Pgp/Dusp3/Ptpn13/Ptpn11/Eya1/Dusp18	9
BP	GO:0016054	organic acid catabolic process	29/1233	211/21335	1.30E-05	0.00489635	ENSMUSG00000055980/ENSMUSG00000010051/ENSMUSG00000018574/ENSMUSG00000060376/ENSMUSG00000027809/ENSMUSG00000029209/ENSMUSG00000020003/ENSMUSG00000039202/ENSMUSG00000054659/ENSMUSG00000024507/ENSMUSG00000019883/ENSMUSG00000028127/ENSMUSG00000023963/ENSMUSG00000025745/ENSMUSG00000056973/ENSMUSG00000028223/ENSMUSG00000031672/ENSMUSG00000047866/ENSMUSG00000042684/ENSMUSG00000029246/ENSMUSG00000037798/…	Irs1/Hyal1/Acadvl/Bckdha/Etfdh/Gnpda2/Pex7/Abhd2/Pm20d2/Hsd17b4/Echdc1/Abcd3/Cyp39a1/Hadha/Ces1d/Decr1/Got2/Lonp2/Npl/Ppat/Mat1a/Pccb/Cpt1a/Acat1/Hadhb/Aldh5a1/Echs1/Acox2/Pon3	29
BP	GO:0046395	carboxylic acid catabolic process	29/1233	211/21335	1.30E-05	0.00489635	ENSMUSG00000055980/ENSMUSG00000010051/ENSMUSG00000018574/ENSMUSG00000060376/ENSMUSG00000027809/ENSMUSG00000029209/ENSMUSG00000020003/ENSMUSG00000039202/ENSMUSG00000054659/ENSMUSG00000024507/ENSMUSG00000019883/ENSMUSG00000028127/ENSMUSG00000023963/ENSMUSG00000025745/ENSMUSG00000056973/ENSMUSG00000028223/ENSMUSG00000031672/ENSMUSG00000047866/ENSMUSG00000042684/ENSMUSG00000029246/ENSMUSG00000037798/…	Irs1/Hyal1/Acadvl/Bckdha/Etfdh/Gnpda2/Pex7/Abhd2/Pm20d2/Hsd17b4/Echdc1/Abcd3/Cyp39a1/Hadha/Ces1d/Decr1/Got2/Lonp2/Npl/Ppat/Mat1a/Pccb/Cpt1a/Acat1/Hadhb/Aldh5a1/Echs1/Acox2/Pon3	29
BP	GO:0035107	appendage morphogenesis	25/1233	170/21335	1.58E-05	0.005147567	ENSMUSG00000033792/ENSMUSG00000076431/ENSMUSG00000006932/ENSMUSG00000047193/ENSMUSG00000017491/ENSMUSG00000039239/ENSMUSG00000060798/ENSMUSG00000050953/ENSMUSG00000052430/ENSMUSG00000021466/ENSMUSG00000027523/ENSMUSG00000024639/ENSMUSG00000037890/ENSMUSG00000034292/ENSMUSG00000066324/ENSMUSG00000022286/ENSMUSG00000074934/ENSMUSG00000024515/ENSMUSG00000027878/ENSMUSG00000027763/ENSMUSG00000044042/…	Atp7a/Sox4/Ctnnb1/Dync2h1/Rarb/Tgfb2/Intu/Gja1/Bmpr1b/Ptch1/Gnas/Gnaq/Wdr19/Traf3ip1/Impad1/Grhl2/Grem1/Smad4/Notch2/Mbnl1/Fmn1/Rdh10/Rpgrip1l/Notch1/Wnt5a	25
BP	GO:0035108	limb morphogenesis	25/1233	170/21335	1.58E-05	0.005147567	ENSMUSG00000033792/ENSMUSG00000076431/ENSMUSG00000006932/ENSMUSG00000047193/ENSMUSG00000017491/ENSMUSG00000039239/ENSMUSG00000060798/ENSMUSG00000050953/ENSMUSG00000052430/ENSMUSG00000021466/ENSMUSG00000027523/ENSMUSG00000024639/ENSMUSG00000037890/ENSMUSG00000034292/ENSMUSG00000066324/ENSMUSG00000022286/ENSMUSG00000074934/ENSMUSG00000024515/ENSMUSG00000027878/ENSMUSG00000027763/ENSMUSG00000044042/…	Atp7a/Sox4/Ctnnb1/Dync2h1/Rarb/Tgfb2/Intu/Gja1/Bmpr1b/Ptch1/Gnas/Gnaq/Wdr19/Traf3ip1/Impad1/Grhl2/Grem1/Smad4/Notch2/Mbnl1/Fmn1/Rdh10/Rpgrip1l/Notch1/Wnt5a	25
BP	GO:0072330	monocarboxylic acid biosynthetic process	31/1233	236/21335	1.67E-05	0.005147567	ENSMUSG00000020917/ENSMUSG00000018574/ENSMUSG00000039202/ENSMUSG00000024665/ENSMUSG00000021109/ENSMUSG00000033533/ENSMUSG00000028127/ENSMUSG00000011752/ENSMUSG00000027452/ENSMUSG00000036257/ENSMUSG00000022383/ENSMUSG00000023963/ENSMUSG00000024887/ENSMUSG00000026623/ENSMUSG00000062070/ENSMUSG00000053279/ENSMUSG00000023019/ENSMUSG00000044788/ENSMUSG00000045294/ENSMUSG00000025203/ENSMUSG00000020123/…	Acly/Acadvl/Abhd2/Fads2/Hif1a/Acsm1/Abcd3/Pgam1/Acss1/Pnpla8/Ppara/Cyp39a1/Asah2/Lpgat1/Pgk1/Aldh1a1/Gpd1/Fads6/Insig1/Scd2/Avpr1a/Scd1/Slc1a3/Acsl3/Degs1/Asns/Insig2/Rdh10/Prkaa2/Oxsm/Tpi1	31
BP	GO:0006732	coenzyme metabolic process	37/1233	306/21335	1.79E-05	0.005147567	ENSMUSG00000024978/ENSMUSG00000032788/ENSMUSG00000020917/ENSMUSG00000054659/ENSMUSG00000031299/ENSMUSG00000045691/ENSMUSG00000021109/ENSMUSG00000024507/ENSMUSG00000033533/ENSMUSG00000020250/ENSMUSG00000011752/ENSMUSG00000027452/ENSMUSG00000072949/ENSMUSG00000029772/ENSMUSG00000022383/ENSMUSG00000022962/ENSMUSG00000056973/ENSMUSG00000035232/ENSMUSG00000024556/ENSMUSG00000062070/ENSMUSG00000022947/…	Gpam/Pdxk/Acly/Pm20d2/Pdha1/Thtpa/Hif1a/Hsd17b4/Acsm1/Txnrd1/Pgam1/Acss1/Acot1/Ahcyl2/Ppara/Gart/Ces1d/Pdk3/Me2/Pgk1/Cbr3/Gpd1/Gpd1l/Hmgcr/Ahcyl1/Sucla2/Gsto1/Suclg1/Slc23a2/Pank1/Hmgcs2/Mat1a/Acat1/Prkaa2/Oxsm/Tpi1/Ggh	37
BP	GO:0007018	microtubule-based movement	33/1233	260/21335	1.86E-05	0.005147567	ENSMUSG00000027475/ENSMUSG00000022629/ENSMUSG00000021879/ENSMUSG00000025607/ENSMUSG00000026575/ENSMUSG00000047193/ENSMUSG00000021109/ENSMUSG00000020745/ENSMUSG00000053153/ENSMUSG00000036825/ENSMUSG00000041323/ENSMUSG00000031592/ENSMUSG00000028438/ENSMUSG00000061802/ENSMUSG00000020014/ENSMUSG00000039552/ENSMUSG00000037890/ENSMUSG00000034292/ENSMUSG00000006740/ENSMUSG00000075273/ENSMUSG00000056832/…	Kif3b/Kif21a/Dnah12/Copg2/Nme7/Dync2h1/Hif1a/Pafah1b1/Spag16/Ssx2ip/Ak7/Pcm1/Kif24/Armc4/Cfap54/Rsph4a/Wdr19/Traf3ip1/Kif5b/Ttc30b/Ttc26/Kif3c/Ift81/Kif1b/Wdr35/Dnah6/Dynll2/Kif26a/Ift80/Ift57/Kif16b/Drc1/Lca5	33
BP	GO:0090132	epithelium migration	33/1233	263/21335	2.36E-05	0.006159532	ENSMUSG00000030660/ENSMUSG00000010051/ENSMUSG00000024122/ENSMUSG00000020700/ENSMUSG00000039239/ENSMUSG00000021109/ENSMUSG00000042082/ENSMUSG00000062960/ENSMUSG00000025393/ENSMUSG00000051397/ENSMUSG00000015605/ENSMUSG00000025428/ENSMUSG00000055333/ENSMUSG00000004530/ENSMUSG00000045930/ENSMUSG00000022286/ENSMUSG00000074934/ENSMUSG00000026383/ENSMUSG00000027805/ENSMUSG00000024087/ENSMUSG00000043733/…	Pik3c2a/Hyal1/Pdpk1/Map3k3/Tgfb2/Hif1a/Arsb/Kdr/Atp5b/Tacstd2/Srf/Atp5a1/Fat2/Coro1c/Clec14a/Grhl2/Grem1/Epb41l5/Pfn2/Cyp1b1/Ptpn11/Pten/Fgf1/Serpine1/Ccr6/Ptprg/Sema3a/Aqp1/Notch1/Wnt5a/Pdcd10/Sema5a/Itgb1	33
BP	GO:0016050	vesicle organization	37/1233	312/21335	2.75E-05	0.006159532	ENSMUSG00000042473/ENSMUSG00000028572/ENSMUSG00000027255/ENSMUSG00000017831/ENSMUSG00000020745/ENSMUSG00000004319/ENSMUSG00000030559/ENSMUSG00000022765/ENSMUSG00000028007/ENSMUSG00000033721/ENSMUSG00000000001/ENSMUSG00000014550/ENSMUSG00000002741/ENSMUSG00000006740/ENSMUSG00000039232/ENSMUSG00000062542/ENSMUSG00000022257/ENSMUSG00000046314/ENSMUSG00000045294/ENSMUSG00000052302/ENSMUSG00000028385/…	Tbc1d8b/Hook1/Arfgap2/Rab5a/Pafah1b1/Clcn3/Rab38/Snap29/Snx7/Vav3/Gnai3/Rbsn/Ykt6/Kif5b/Stx11/Syt9/Laptm4b/Stxbp6/Insig1/Tbc1d30/Snx30/Snx5/Vps4b/Snx18/Snap23/Syt10/Snap47/Sytl2/Usp6nl/Als2/Aqp1/Tbc1d9/Cul3/Exoc8/Sdc1/Ptbp1/Snx12	37
BP	GO:0090130	tissue migration	33/1233	265/21335	2.75E-05	0.006159532	ENSMUSG00000030660/ENSMUSG00000010051/ENSMUSG00000024122/ENSMUSG00000020700/ENSMUSG00000039239/ENSMUSG00000021109/ENSMUSG00000042082/ENSMUSG00000062960/ENSMUSG00000025393/ENSMUSG00000051397/ENSMUSG00000015605/ENSMUSG00000025428/ENSMUSG00000055333/ENSMUSG00000004530/ENSMUSG00000045930/ENSMUSG00000022286/ENSMUSG00000074934/ENSMUSG00000026383/ENSMUSG00000027805/ENSMUSG00000024087/ENSMUSG00000043733/…	Pik3c2a/Hyal1/Pdpk1/Map3k3/Tgfb2/Hif1a/Arsb/Kdr/Atp5b/Tacstd2/Srf/Atp5a1/Fat2/Coro1c/Clec14a/Grhl2/Grem1/Epb41l5/Pfn2/Cyp1b1/Ptpn11/Pten/Fgf1/Serpine1/Ccr6/Ptprg/Sema3a/Aqp1/Notch1/Wnt5a/Pdcd10/Sema5a/Itgb1	33
BP	GO:0006470	protein dephosphorylation	30/1233	231/21335	2.83E-05	0.006159532	ENSMUSG00000056553/ENSMUSG00000033295/ENSMUSG00000026384/ENSMUSG00000031530/ENSMUSG00000025314/ENSMUSG00000043445/ENSMUSG00000014956/ENSMUSG00000033411/ENSMUSG00000003518/ENSMUSG00000040385/ENSMUSG00000020271/ENSMUSG00000040446/ENSMUSG00000027698/ENSMUSG00000033953/ENSMUSG00000020463/ENSMUSG00000034573/ENSMUSG00000030203/ENSMUSG00000020154/ENSMUSG00000021759/ENSMUSG00000041836/ENSMUSG00000043733/…	Ptprn2/Ptprf/Ptpn4/Dusp4/Ptprj/Pgp/Ppp1cb/Ctdspl2/Dusp3/Ppp1ca/Fbxw11/Rprd1a/Nceh1/Ppp3r1/Ppp4r3b/Ptpn13/Dusp16/Ptprb/Plpp1/Ptpre/Ptpn11/Pten/Ptprg/Ppp2r2a/Ppp2r2b/Ppp1cc/Eya1/Jak2/Ssu72/Dusp18	30
BP	GO:0060560	developmental growth involved in morphogenesis	32/1233	254/21335	2.87E-05	0.006159532	ENSMUSG00000021823/ENSMUSG00000031010/ENSMUSG00000048482/ENSMUSG00000006932/ENSMUSG00000063531/ENSMUSG00000039114/ENSMUSG00000020745/ENSMUSG00000031292/ENSMUSG00000060681/ENSMUSG00000015605/ENSMUSG00000020340/ENSMUSG00000036832/ENSMUSG00000021451/ENSMUSG00000026383/ENSMUSG00000002489/ENSMUSG00000024597/ENSMUSG00000051379/ENSMUSG00000038299/ENSMUSG00000036585/ENSMUSG00000025885/ENSMUSG00000004798/…	Vcl/Usp9x/Bdnf/Ctnnb1/Sema3e/Nrn1/Pafah1b1/Cdkl5/Slc9a6/Srf/Cyfip2/Lpar3/Sema4d/Epb41l5/Tiam1/Slc12a2/Flrt3/Wdr36/Fgf1/Myo5b/Ulk2/Cadm1/Sema3a/Ntn1/Fmn1/Rdh10/Notch1/Wnt5a/Sema5a/Itgb1/Cyfip1/Spg20	32
BP	GO:0006006	glucose metabolic process	26/1233	187/21335	2.93E-05	0.006159532	ENSMUSG00000055980/ENSMUSG00000025006/ENSMUSG00000017446/ENSMUSG00000031299/ENSMUSG00000043445/ENSMUSG00000014956/ENSMUSG00000021109/ENSMUSG00000011752/ENSMUSG00000022383/ENSMUSG00000020038/ENSMUSG00000035232/ENSMUSG00000062070/ENSMUSG00000040385/ENSMUSG00000023019/ENSMUSG00000030729/ENSMUSG00000055485/ENSMUSG00000046794/ENSMUSG00000020463/ENSMUSG00000029992/ENSMUSG00000003226/ENSMUSG00000024892/…	Irs1/Sorbs1/C1qtnf1/Pdha1/Pgp/Ppp1cb/Hif1a/Pgam1/Ppara/Cry1/Pdk3/Pgk1/Ppp1ca/Gpd1/Pgm2l1/Soga1/Ppp1r3b/Ppp4r3b/Gfpt1/Ranbp2/Pcx/Pgm2/Dyrk2/Cpt1a/Aldh5a1/Tpi1	26
BP	GO:0000271	polysaccharide biosynthetic process	14/1233	69/21335	3.34E-05	0.006492937	ENSMUSG00000054008/ENSMUSG00000055980/ENSMUSG00000020251/ENSMUSG00000025006/ENSMUSG00000067279/ENSMUSG00000014956/ENSMUSG00000047126/ENSMUSG00000051650/ENSMUSG00000040385/ENSMUSG00000046794/ENSMUSG00000029992/ENSMUSG00000025791/ENSMUSG00000028630/ENSMUSG00000022707	Ndst1/Irs1/Glt8d2/Sorbs1/Ppp1r3c/Ppp1cb/Cltc/B3gnt2/Ppp1ca/Ppp1r3b/Gfpt1/Pgm2/Dyrk2/Gbe1	14
BP	GO:0051186	cofactor metabolic process	49/1233	464/21335	3.48E-05	0.006492937	ENSMUSG00000024978/ENSMUSG00000032788/ENSMUSG00000020917/ENSMUSG00000054659/ENSMUSG00000031299/ENSMUSG00000025270/ENSMUSG00000045691/ENSMUSG00000004070/ENSMUSG00000021109/ENSMUSG00000024507/ENSMUSG00000033533/ENSMUSG00000020250/ENSMUSG00000011752/ENSMUSG00000027452/ENSMUSG00000072949/ENSMUSG00000029772/ENSMUSG00000022383/ENSMUSG00000035142/ENSMUSG00000022962/ENSMUSG00000022742/ENSMUSG00000056973/…	Gpam/Pdxk/Acly/Pm20d2/Pdha1/Alas2/Thtpa/Hmox2/Hif1a/Hsd17b4/Acsm1/Txnrd1/Pgam1/Acss1/Acot1/Ahcyl2/Ppara/Nubpl/Gart/Cpox/Ces1d/Pdk3/Me2/Akr1c13/Pgk1/Cbr3/Gpd1/Gpd1l/Icmt/Got2/Hmgcr/Slc11a2/Ahcyl1/Sucla2/Gsto1/Suclg1/Slc23a2/Pank1/Idh1/Glo1/Hmgcs2/Mat1a/Acat1/Prkaa2/Oxsm/Hspa9/Aldh5a1/Tpi1/Ggh	49
BP	GO:0005996	monosaccharide metabolic process	31/1233	245/21335	3.50E-05	0.006492937	ENSMUSG00000055980/ENSMUSG00000025006/ENSMUSG00000017446/ENSMUSG00000031299/ENSMUSG00000090124/ENSMUSG00000043445/ENSMUSG00000014956/ENSMUSG00000090145/ENSMUSG00000021109/ENSMUSG00000011752/ENSMUSG00000022383/ENSMUSG00000020038/ENSMUSG00000035232/ENSMUSG00000062070/ENSMUSG00000040385/ENSMUSG00000023019/ENSMUSG00000030729/ENSMUSG00000055485/ENSMUSG00000046794/ENSMUSG00000020463/ENSMUSG00000029992/…	Irs1/Sorbs1/C1qtnf1/Pdha1/Ugt1a7c/Pgp/Ppp1cb/Ugt1a6b/Hif1a/Pgam1/Ppara/Cry1/Pdk3/Pgk1/Ppp1ca/Gpd1/Pgm2l1/Soga1/Ppp1r3b/Ppp4r3b/Gfpt1/Gsto1/Slc23a2/Ranbp2/Pcx/Pgm2/Dyrk2/Cpt1a/Sord/Aldh5a1/Tpi1	31
BP	GO:0006633	fatty acid biosynthetic process	20/1233	126/21335	3.58E-05	0.006492937	ENSMUSG00000020917/ENSMUSG00000018574/ENSMUSG00000039202/ENSMUSG00000024665/ENSMUSG00000033533/ENSMUSG00000028127/ENSMUSG00000027452/ENSMUSG00000036257/ENSMUSG00000024887/ENSMUSG00000026623/ENSMUSG00000044788/ENSMUSG00000045294/ENSMUSG00000025203/ENSMUSG00000020123/ENSMUSG00000037071/ENSMUSG00000032883/ENSMUSG00000038633/ENSMUSG00000003721/ENSMUSG00000028518/ENSMUSG00000021786	Acly/Acadvl/Abhd2/Fads2/Acsm1/Abcd3/Acss1/Pnpla8/Asah2/Lpgat1/Fads6/Insig1/Scd2/Avpr1a/Scd1/Acsl3/Degs1/Insig2/Prkaa2/Oxsm	20
BP	GO:0030705	cytoskeleton-dependent intracellular transport	23/1233	158/21335	4.00E-05	0.006922373	ENSMUSG00000027475/ENSMUSG00000025607/ENSMUSG00000026575/ENSMUSG00000047193/ENSMUSG00000028572/ENSMUSG00000026303/ENSMUSG00000021109/ENSMUSG00000020745/ENSMUSG00000036825/ENSMUSG00000031592/ENSMUSG00000037890/ENSMUSG00000034292/ENSMUSG00000006740/ENSMUSG00000075273/ENSMUSG00000056832/ENSMUSG00000020668/ENSMUSG00000029469/ENSMUSG00000063077/ENSMUSG00000066643/ENSMUSG00000020483/ENSMUSG00000027778/…	Kif3b/Copg2/Nme7/Dync2h1/Hook1/Mlph/Hif1a/Pafah1b1/Ssx2ip/Pcm1/Wdr19/Traf3ip1/Kif5b/Ttc30b/Ttc26/Kif3c/Ift81/Kif1b/Wdr35/Dynll2/Ift80/Ift57/Lca5	23
BP	GO:0031503	protein-containing complex localization	26/1233	191/21335	4.23E-05	0.006922373	ENSMUSG00000031696/ENSMUSG00000026575/ENSMUSG00000047193/ENSMUSG00000079065/ENSMUSG00000036825/ENSMUSG00000031592/ENSMUSG00000037890/ENSMUSG00000034292/ENSMUSG00000006740/ENSMUSG00000075273/ENSMUSG00000056832/ENSMUSG00000046314/ENSMUSG00000006005/ENSMUSG00000042650/ENSMUSG00000029469/ENSMUSG00000066643/ENSMUSG00000015023/ENSMUSG00000033658/ENSMUSG00000027287/ENSMUSG00000009894/ENSMUSG00000027778/…	Vps35/Nme7/Dync2h1/BC005561/Ssx2ip/Pcm1/Wdr19/Traf3ip1/Kif5b/Ttc30b/Ttc26/Stxbp6/Tpr/Alkbh5/Ift81/Wdr35/Ddx19a/Ddx19b/Snap23/Snap47/Ift80/Ift57/Exoc8/Lca5/Iws1/Fyttd1	26
BP	GO:0019395	fatty acid oxidation	17/1233	98/21335	4.28E-05	0.006922373	ENSMUSG00000055980/ENSMUSG00000018574/ENSMUSG00000027809/ENSMUSG00000020003/ENSMUSG00000024507/ENSMUSG00000019883/ENSMUSG00000028127/ENSMUSG00000022383/ENSMUSG00000025745/ENSMUSG00000028223/ENSMUSG00000002944/ENSMUSG00000047866/ENSMUSG00000024900/ENSMUSG00000032047/ENSMUSG00000059447/ENSMUSG00000025465/ENSMUSG00000021751	Irs1/Acadvl/Etfdh/Pex7/Hsd17b4/Echdc1/Abcd3/Ppara/Hadha/Decr1/Cd36/Lonp2/Cpt1a/Acat1/Hadhb/Echs1/Acox2	17
BP	GO:0060562	epithelial tube morphogenesis	41/1233	368/21335	4.49E-05	0.006922373	ENSMUSG00000032179/ENSMUSG00000076431/ENSMUSG00000006932/ENSMUSG00000063531/ENSMUSG00000020611/ENSMUSG00000039239/ENSMUSG00000021109/ENSMUSG00000062960/ENSMUSG00000051397/ENSMUSG00000050953/ENSMUSG00000039952/ENSMUSG00000021466/ENSMUSG00000015605/ENSMUSG00000013089/ENSMUSG00000040385/ENSMUSG00000050288/ENSMUSG00000016028/ENSMUSG00000033953/ENSMUSG00000022286/ENSMUSG00000074934/ENSMUSG00000024515/…	Bmp5/Sox4/Ctnnb1/Sema3e/Gna13/Tgfb2/Hif1a/Kdr/Tacstd2/Gja1/Dag1/Ptch1/Srf/Etv5/Ppp1ca/Fzd2/Celsr1/Ppp3r1/Grhl2/Grem1/Smad4/Notch2/Hectd1/Slc12a2/Kdm2b/Foxa1/Fgf1/Gdnf/Rbpj/Ntn1/Fmn1/Rdh10/Gzf1/Nrarp/Notch1/Wnt5a/Cc2d2a/Eya1/Ift57/Ipmk/Sema5a	41
BP	GO:0030258	lipid modification	27/1233	203/21335	4.59E-05	0.006922373	ENSMUSG00000025240/ENSMUSG00000030660/ENSMUSG00000055980/ENSMUSG00000018574/ENSMUSG00000027809/ENSMUSG00000006731/ENSMUSG00000020003/ENSMUSG00000024507/ENSMUSG00000019883/ENSMUSG00000028127/ENSMUSG00000022383/ENSMUSG00000025745/ENSMUSG00000026617/ENSMUSG00000028223/ENSMUSG00000066324/ENSMUSG00000002944/ENSMUSG00000021759/ENSMUSG00000037071/ENSMUSG00000013663/ENSMUSG00000047866/ENSMUSG00000024900/…	Sacm1l/Pik3c2a/Irs1/Acadvl/Etfdh/B4galnt1/Pex7/Hsd17b4/Echdc1/Abcd3/Ppara/Hadha/Bpnt1/Decr1/Impad1/Cd36/Plpp1/Scd1/Pten/Lonp2/Cpt1a/Acat1/Hadhb/Plpp3/Pik3cb/Echs1/Acox2	27
BP	GO:0001763	morphogenesis of a branching structure	30/1233	237/21335	4.61E-05	0.006922373	ENSMUSG00000028864/ENSMUSG00000006932/ENSMUSG00000063531/ENSMUSG00000020611/ENSMUSG00000020019/ENSMUSG00000062960/ENSMUSG00000051397/ENSMUSG00000039952/ENSMUSG00000021466/ENSMUSG00000015605/ENSMUSG00000013089/ENSMUSG00000040385/ENSMUSG00000016028/ENSMUSG00000033953/ENSMUSG00000022286/ENSMUSG00000074934/ENSMUSG00000024515/ENSMUSG00000032244/ENSMUSG00000024597/ENSMUSG00000035451/ENSMUSG00000036585/…	Hgf/Ctnnb1/Sema3e/Gna13/Ntn4/Kdr/Tacstd2/Dag1/Ptch1/Srf/Etv5/Ppp1ca/Celsr1/Ppp3r1/Grhl2/Grem1/Smad4/Fem1b/Slc12a2/Foxa1/Fgf1/Gdnf/Sema3a/Rdh10/Gzf1/Nrarp/Notch1/Wnt5a/Eya1/Sema5a	30
BP	GO:0010631	epithelial cell migration	32/1233	261/21335	4.91E-05	0.007174108	ENSMUSG00000030660/ENSMUSG00000010051/ENSMUSG00000024122/ENSMUSG00000020700/ENSMUSG00000039239/ENSMUSG00000021109/ENSMUSG00000042082/ENSMUSG00000062960/ENSMUSG00000025393/ENSMUSG00000051397/ENSMUSG00000015605/ENSMUSG00000025428/ENSMUSG00000055333/ENSMUSG00000004530/ENSMUSG00000045930/ENSMUSG00000074934/ENSMUSG00000026383/ENSMUSG00000027805/ENSMUSG00000024087/ENSMUSG00000043733/ENSMUSG00000013663/…	Pik3c2a/Hyal1/Pdpk1/Map3k3/Tgfb2/Hif1a/Arsb/Kdr/Atp5b/Tacstd2/Srf/Atp5a1/Fat2/Coro1c/Clec14a/Grem1/Epb41l5/Pfn2/Cyp1b1/Ptpn11/Pten/Fgf1/Serpine1/Ccr6/Ptprg/Sema3a/Aqp1/Notch1/Wnt5a/Pdcd10/Sema5a/Itgb1	32
BP	GO:0048754	branching morphogenesis of an epithelial tube	25/1233	182/21335	5.07E-05	0.007206712	ENSMUSG00000006932/ENSMUSG00000063531/ENSMUSG00000020611/ENSMUSG00000062960/ENSMUSG00000051397/ENSMUSG00000039952/ENSMUSG00000021466/ENSMUSG00000015605/ENSMUSG00000013089/ENSMUSG00000040385/ENSMUSG00000016028/ENSMUSG00000033953/ENSMUSG00000074934/ENSMUSG00000024515/ENSMUSG00000024597/ENSMUSG00000035451/ENSMUSG00000036585/ENSMUSG00000022144/ENSMUSG00000025921/ENSMUSG00000027439/ENSMUSG00000078202/…	Ctnnb1/Sema3e/Gna13/Kdr/Tacstd2/Dag1/Ptch1/Srf/Etv5/Ppp1ca/Celsr1/Ppp3r1/Grem1/Smad4/Slc12a2/Foxa1/Fgf1/Gdnf/Rdh10/Gzf1/Nrarp/Notch1/Wnt5a/Eya1/Sema5a	25
BP	GO:0048736	appendage development	26/1233	194/21335	5.54E-05	0.007336775	ENSMUSG00000033792/ENSMUSG00000076431/ENSMUSG00000006932/ENSMUSG00000047193/ENSMUSG00000017491/ENSMUSG00000039239/ENSMUSG00000060798/ENSMUSG00000050953/ENSMUSG00000052430/ENSMUSG00000021466/ENSMUSG00000027523/ENSMUSG00000024639/ENSMUSG00000020393/ENSMUSG00000037890/ENSMUSG00000034292/ENSMUSG00000066324/ENSMUSG00000022286/ENSMUSG00000074934/ENSMUSG00000024515/ENSMUSG00000027878/ENSMUSG00000027763/…	Atp7a/Sox4/Ctnnb1/Dync2h1/Rarb/Tgfb2/Intu/Gja1/Bmpr1b/Ptch1/Gnas/Gnaq/Kremen1/Wdr19/Traf3ip1/Impad1/Grhl2/Grem1/Smad4/Notch2/Mbnl1/Fmn1/Rdh10/Rpgrip1l/Notch1/Wnt5a	26
BP	GO:0060173	limb development	26/1233	194/21335	5.54E-05	0.007336775	ENSMUSG00000033792/ENSMUSG00000076431/ENSMUSG00000006932/ENSMUSG00000047193/ENSMUSG00000017491/ENSMUSG00000039239/ENSMUSG00000060798/ENSMUSG00000050953/ENSMUSG00000052430/ENSMUSG00000021466/ENSMUSG00000027523/ENSMUSG00000024639/ENSMUSG00000020393/ENSMUSG00000037890/ENSMUSG00000034292/ENSMUSG00000066324/ENSMUSG00000022286/ENSMUSG00000074934/ENSMUSG00000024515/ENSMUSG00000027878/ENSMUSG00000027763/…	Atp7a/Sox4/Ctnnb1/Dync2h1/Rarb/Tgfb2/Intu/Gja1/Bmpr1b/Ptch1/Gnas/Gnaq/Kremen1/Wdr19/Traf3ip1/Impad1/Grhl2/Grem1/Smad4/Notch2/Mbnl1/Fmn1/Rdh10/Rpgrip1l/Notch1/Wnt5a	26
BP	GO:0034440	lipid oxidation	17/1233	100/21335	5.58E-05	0.007336775	ENSMUSG00000055980/ENSMUSG00000018574/ENSMUSG00000027809/ENSMUSG00000020003/ENSMUSG00000024507/ENSMUSG00000019883/ENSMUSG00000028127/ENSMUSG00000022383/ENSMUSG00000025745/ENSMUSG00000028223/ENSMUSG00000002944/ENSMUSG00000047866/ENSMUSG00000024900/ENSMUSG00000032047/ENSMUSG00000059447/ENSMUSG00000025465/ENSMUSG00000021751	Irs1/Acadvl/Etfdh/Pex7/Hsd17b4/Echdc1/Abcd3/Ppara/Hadha/Decr1/Cd36/Lonp2/Cpt1a/Acat1/Hadhb/Echs1/Acox2	17
BP	GO:0032535	regulation of cellular component size	42/1233	385/21335	5.93E-05	0.007602589	ENSMUSG00000033792/ENSMUSG00000048482/ENSMUSG00000044147/ENSMUSG00000063531/ENSMUSG00000028328/ENSMUSG00000017831/ENSMUSG00000020745/ENSMUSG00000004319/ENSMUSG00000031292/ENSMUSG00000070372/ENSMUSG00000058587/ENSMUSG00000015605/ENSMUSG00000015342/ENSMUSG00000036832/ENSMUSG00000067851/ENSMUSG00000021451/ENSMUSG00000039031/ENSMUSG00000038807/ENSMUSG00000021690/ENSMUSG00000021676/ENSMUSG00000029840/…	Atp7a/Bdnf/Arf6/Sema3e/Tmod1/Rab5a/Pafah1b1/Clcn3/Cdkl5/Capza1/Tmod3/Srf/Xk/Lpar3/Arfgef1/Sema4d/Arhgap18/Rap1gap2/Jmy/Iqgap2/Mtpn/Arpc2/Pfn2/Capza2/Slc12a2/Arpc4/Pten/Wdr36/Deptor/Myo5b/Ulk2/Sema3a/Ntn1/Ano6/Fmn1/Arhgap28/Aqp1/Wnt5a/Sema5a/Fhod3/Cyfip1/Spg20	42
BP	GO:0009855	determination of bilateral symmetry	20/1233	131/21335	6.32E-05	0.007910529	ENSMUSG00000019971/ENSMUSG00000006932/ENSMUSG00000026575/ENSMUSG00000047193/ENSMUSG00000021109/ENSMUSG00000050953/ENSMUSG00000024563/ENSMUSG00000061802/ENSMUSG00000015605/ENSMUSG00000052155/ENSMUSG00000074934/ENSMUSG00000027878/ENSMUSG00000030513/ENSMUSG00000039191/ENSMUSG00000033282/ENSMUSG00000026923/ENSMUSG00000021994/ENSMUSG00000039765/ENSMUSG00000032965/ENSMUSG00000073102	Cep290/Ctnnb1/Nme7/Dync2h1/Hif1a/Gja1/Smad2/Armc4/Srf/Acvr2a/Grem1/Notch2/Pcsk6/Rbpj/Rpgrip1l/Notch1/Wnt5a/Cc2d2a/Ift57/Drc1	20
BP	GO:0008361	regulation of cell size	26/1233	196/21335	6.59E-05	0.008059042	ENSMUSG00000033792/ENSMUSG00000048482/ENSMUSG00000063531/ENSMUSG00000020745/ENSMUSG00000004319/ENSMUSG00000031292/ENSMUSG00000015605/ENSMUSG00000015342/ENSMUSG00000036832/ENSMUSG00000021451/ENSMUSG00000038807/ENSMUSG00000029840/ENSMUSG00000024597/ENSMUSG00000013663/ENSMUSG00000038299/ENSMUSG00000022419/ENSMUSG00000025885/ENSMUSG00000004798/ENSMUSG00000028883/ENSMUSG00000020902/ENSMUSG00000064210/…	Atp7a/Bdnf/Sema3e/Pafah1b1/Clcn3/Cdkl5/Srf/Xk/Lpar3/Sema4d/Rap1gap2/Mtpn/Slc12a2/Pten/Wdr36/Deptor/Myo5b/Ulk2/Sema3a/Ntn1/Ano6/Aqp1/Wnt5a/Sema5a/Cyfip1/Spg20	26
BP	GO:0009799	specification of symmetry	20/1233	132/21335	7.05E-05	0.008424063	ENSMUSG00000019971/ENSMUSG00000006932/ENSMUSG00000026575/ENSMUSG00000047193/ENSMUSG00000021109/ENSMUSG00000050953/ENSMUSG00000024563/ENSMUSG00000061802/ENSMUSG00000015605/ENSMUSG00000052155/ENSMUSG00000074934/ENSMUSG00000027878/ENSMUSG00000030513/ENSMUSG00000039191/ENSMUSG00000033282/ENSMUSG00000026923/ENSMUSG00000021994/ENSMUSG00000039765/ENSMUSG00000032965/ENSMUSG00000073102	Cep290/Ctnnb1/Nme7/Dync2h1/Hif1a/Gja1/Smad2/Armc4/Srf/Acvr2a/Grem1/Notch2/Pcsk6/Rbpj/Rpgrip1l/Notch1/Wnt5a/Cc2d2a/Ift57/Drc1	20
BP	GO:0030326	embryonic limb morphogenesis	21/1233	143/21335	7.48E-05	0.008551689	ENSMUSG00000006932/ENSMUSG00000047193/ENSMUSG00000017491/ENSMUSG00000039239/ENSMUSG00000060798/ENSMUSG00000050953/ENSMUSG00000021466/ENSMUSG00000027523/ENSMUSG00000024639/ENSMUSG00000037890/ENSMUSG00000034292/ENSMUSG00000066324/ENSMUSG00000022286/ENSMUSG00000074934/ENSMUSG00000024515/ENSMUSG00000027878/ENSMUSG00000027763/ENSMUSG00000025921/ENSMUSG00000033282/ENSMUSG00000026923/ENSMUSG00000021994	Ctnnb1/Dync2h1/Rarb/Tgfb2/Intu/Gja1/Ptch1/Gnas/Gnaq/Wdr19/Traf3ip1/Impad1/Grhl2/Grem1/Smad4/Notch2/Mbnl1/Rdh10/Rpgrip1l/Notch1/Wnt5a	21
BP	GO:0035113	embryonic appendage morphogenesis	21/1233	143/21335	7.48E-05	0.008551689	ENSMUSG00000006932/ENSMUSG00000047193/ENSMUSG00000017491/ENSMUSG00000039239/ENSMUSG00000060798/ENSMUSG00000050953/ENSMUSG00000021466/ENSMUSG00000027523/ENSMUSG00000024639/ENSMUSG00000037890/ENSMUSG00000034292/ENSMUSG00000066324/ENSMUSG00000022286/ENSMUSG00000074934/ENSMUSG00000024515/ENSMUSG00000027878/ENSMUSG00000027763/ENSMUSG00000025921/ENSMUSG00000033282/ENSMUSG00000026923/ENSMUSG00000021994	Ctnnb1/Dync2h1/Rarb/Tgfb2/Intu/Gja1/Ptch1/Gnas/Gnaq/Wdr19/Traf3ip1/Impad1/Grhl2/Grem1/Smad4/Notch2/Mbnl1/Rdh10/Rpgrip1l/Notch1/Wnt5a	21
BP	GO:0044242	cellular lipid catabolic process	25/1233	187/21335	7.95E-05	0.008891956	ENSMUSG00000055980/ENSMUSG00000021665/ENSMUSG00000018574/ENSMUSG00000027809/ENSMUSG00000020003/ENSMUSG00000039202/ENSMUSG00000024507/ENSMUSG00000019883/ENSMUSG00000028127/ENSMUSG00000036257/ENSMUSG00000019872/ENSMUSG00000025745/ENSMUSG00000056973/ENSMUSG00000024887/ENSMUSG00000028223/ENSMUSG00000024087/ENSMUSG00000025950/ENSMUSG00000047866/ENSMUSG00000032527/ENSMUSG00000024900/ENSMUSG00000032540/…	Irs1/Hexb/Acadvl/Etfdh/Pex7/Abhd2/Hsd17b4/Echdc1/Abcd3/Pnpla8/Smpdl3a/Hadha/Ces1d/Asah2/Decr1/Cyp1b1/Idh1/Lonp2/Pccb/Cpt1a/Abhd5/Acat1/Hadhb/Echs1/Acox2	25
BP	GO:0002011	morphogenesis of an epithelial sheet	12/1233	58/21335	9.86E-05	0.010802568	ENSMUSG00000032179/ENSMUSG00000039952/ENSMUSG00000015605/ENSMUSG00000032068/ENSMUSG00000027878/ENSMUSG00000027162/ENSMUSG00000051379/ENSMUSG00000013663/ENSMUSG00000026923/ENSMUSG00000021994/ENSMUSG00000027835/ENSMUSG00000000216	Bmp5/Dag1/Srf/Plet1/Notch2/Lin7c/Flrt3/Pten/Notch1/Wnt5a/Pdcd10/Scnn1g	12
BP	GO:0016042	lipid catabolic process	34/1233	296/21335	0.000107736	0.010906954	ENSMUSG00000055980/ENSMUSG00000021665/ENSMUSG00000018574/ENSMUSG00000027809/ENSMUSG00000020003/ENSMUSG00000039202/ENSMUSG00000090124/ENSMUSG00000020745/ENSMUSG00000024507/ENSMUSG00000019883/ENSMUSG00000028127/ENSMUSG00000057074/ENSMUSG00000036257/ENSMUSG00000023963/ENSMUSG00000036834/ENSMUSG00000019872/ENSMUSG00000025745/ENSMUSG00000056973/ENSMUSG00000024887/ENSMUSG00000028223/ENSMUSG00000027698/…	Irs1/Hexb/Acadvl/Etfdh/Pex7/Abhd2/Ugt1a7c/Pafah1b1/Hsd17b4/Echdc1/Abcd3/Ces1g/Pnpla8/Cyp39a1/Plch1/Smpdl3a/Hadha/Ces1d/Asah2/Decr1/Nceh1/Lipg/Cyp1b1/Idh1/Cidea/Lonp2/Pccb/Lipa/Cpt1a/Abhd5/Acat1/Hadhb/Echs1/Acox2	34
BP	GO:0005978	glycogen biosynthetic process	10/1233	42/21335	0.000107823	0.010906954	ENSMUSG00000055980/ENSMUSG00000025006/ENSMUSG00000067279/ENSMUSG00000014956/ENSMUSG00000040385/ENSMUSG00000046794/ENSMUSG00000029992/ENSMUSG00000025791/ENSMUSG00000028630/ENSMUSG00000022707	Irs1/Sorbs1/Ppp1r3c/Ppp1cb/Ppp1ca/Ppp1r3b/Gfpt1/Pgm2/Dyrk2/Gbe1	10
BP	GO:0009250	glucan biosynthetic process	10/1233	42/21335	0.000107823	0.010906954	ENSMUSG00000055980/ENSMUSG00000025006/ENSMUSG00000067279/ENSMUSG00000014956/ENSMUSG00000040385/ENSMUSG00000046794/ENSMUSG00000029992/ENSMUSG00000025791/ENSMUSG00000028630/ENSMUSG00000022707	Irs1/Sorbs1/Ppp1r3c/Ppp1cb/Ppp1ca/Ppp1r3b/Gfpt1/Pgm2/Dyrk2/Gbe1	10
BP	GO:0006790	sulfur compound metabolic process	31/1233	260/21335	0.000107887	0.010906954	ENSMUSG00000024978/ENSMUSG00000054008/ENSMUSG00000020917/ENSMUSG00000031299/ENSMUSG00000045691/ENSMUSG00000024507/ENSMUSG00000033533/ENSMUSG00000027452/ENSMUSG00000072949/ENSMUSG00000032561/ENSMUSG00000029772/ENSMUSG00000035142/ENSMUSG00000056973/ENSMUSG00000035232/ENSMUSG00000039662/ENSMUSG00000066324/ENSMUSG00000027893/ENSMUSG00000038702/ENSMUSG00000022110/ENSMUSG00000025068/ENSMUSG00000052738/…	Gpam/Ndst1/Acly/Pdha1/Thtpa/Hsd17b4/Acsm1/Acss1/Acot1/Acpp/Ahcyl2/Nubpl/Ces1d/Pdk3/Icmt/Impad1/Ahcyl1/Dsel/Sucla2/Gsto1/Suclg1/Idh1/Glo1/Glce/Hmgcs2/Mat1a/Acat1/Sqor/Oxsm/Hspa9/Aldh5a1	31
BP	GO:0060379	cardiac muscle cell myoblast differentiation	5/1233	10/21335	0.000126176	0.011853405	ENSMUSG00000015605/ENSMUSG00000074934/ENSMUSG00000039191/ENSMUSG00000020542/ENSMUSG00000026923	Srf/Grem1/Rbpj/Myocd/Notch1	5
BP	GO:0048762	mesenchymal cell differentiation	26/1233	204/21335	0.000128625	0.011853405	ENSMUSG00000006932/ENSMUSG00000063531/ENSMUSG00000039239/ENSMUSG00000021109/ENSMUSG00000050953/ENSMUSG00000039952/ENSMUSG00000024563/ENSMUSG00000063358/ENSMUSG00000004530/ENSMUSG00000021451/ENSMUSG00000033953/ENSMUSG00000074934/ENSMUSG00000024515/ENSMUSG00000026383/ENSMUSG00000002489/ENSMUSG00000020358/ENSMUSG00000035451/ENSMUSG00000013663/ENSMUSG00000022144/ENSMUSG00000039191/ENSMUSG00000020542/…	Ctnnb1/Sema3e/Tgfb2/Hif1a/Gja1/Dag1/Smad2/Mapk1/Coro1c/Sema4d/Ppp3r1/Grem1/Smad4/Epb41l5/Tiam1/Hnrnpab/Foxa1/Pten/Gdnf/Rbpj/Myocd/Usf3/Sema3a/Rdh10/Notch1/Wnt5a	26
BP	GO:0016126	sterol biosynthetic process	11/1233	51/21335	0.000128804	0.011853405	ENSMUSG00000032018/ENSMUSG00000056973/ENSMUSG00000004880/ENSMUSG00000021670/ENSMUSG00000045294/ENSMUSG00000036585/ENSMUSG00000027875/ENSMUSG00000003721/ENSMUSG00000022351/ENSMUSG00000032047/ENSMUSG00000028518	Sc5d/Ces1d/Lbr/Hmgcr/Insig1/Fgf1/Hmgcs2/Insig2/Sqle/Acat1/Prkaa2	11
BP	GO:0046394	carboxylic acid biosynthetic process	37/1233	336/21335	0.000131591	0.011853405	ENSMUSG00000020917/ENSMUSG00000010051/ENSMUSG00000018574/ENSMUSG00000039202/ENSMUSG00000024665/ENSMUSG00000047126/ENSMUSG00000021109/ENSMUSG00000033533/ENSMUSG00000028127/ENSMUSG00000011752/ENSMUSG00000027452/ENSMUSG00000036257/ENSMUSG00000022383/ENSMUSG00000023963/ENSMUSG00000022962/ENSMUSG00000024640/ENSMUSG00000024887/ENSMUSG00000026623/ENSMUSG00000062070/ENSMUSG00000053279/ENSMUSG00000023019/…	Acly/Hyal1/Acadvl/Abhd2/Fads2/Cltc/Hif1a/Acsm1/Abcd3/Pgam1/Acss1/Pnpla8/Ppara/Cyp39a1/Gart/Psat1/Asah2/Lpgat1/Pgk1/Aldh1a1/Gpd1/Got2/Fads6/Insig1/Scd2/Avpr1a/Gsto1/Scd1/Slc1a3/Acsl3/Degs1/Asns/Insig2/Rdh10/Prkaa2/Oxsm/Tpi1	37
BP	GO:0019318	hexose metabolic process	27/1233	216/21335	0.000133827	0.011853405	ENSMUSG00000055980/ENSMUSG00000025006/ENSMUSG00000017446/ENSMUSG00000031299/ENSMUSG00000043445/ENSMUSG00000014956/ENSMUSG00000021109/ENSMUSG00000011752/ENSMUSG00000022383/ENSMUSG00000020038/ENSMUSG00000035232/ENSMUSG00000062070/ENSMUSG00000040385/ENSMUSG00000023019/ENSMUSG00000030729/ENSMUSG00000055485/ENSMUSG00000046794/ENSMUSG00000020463/ENSMUSG00000029992/ENSMUSG00000003226/ENSMUSG00000024892/…	Irs1/Sorbs1/C1qtnf1/Pdha1/Pgp/Ppp1cb/Hif1a/Pgam1/Ppara/Cry1/Pdk3/Pgk1/Ppp1ca/Gpd1/Pgm2l1/Soga1/Ppp1r3b/Ppp4r3b/Gfpt1/Ranbp2/Pcx/Pgm2/Dyrk2/Cpt1a/Sord/Aldh5a1/Tpi1	27
BP	GO:0006637	acyl-CoA metabolic process	14/1233	78/21335	0.000136125	0.011853405	ENSMUSG00000024978/ENSMUSG00000020917/ENSMUSG00000031299/ENSMUSG00000024507/ENSMUSG00000033533/ENSMUSG00000027452/ENSMUSG00000072949/ENSMUSG00000056973/ENSMUSG00000035232/ENSMUSG00000022110/ENSMUSG00000052738/ENSMUSG00000027875/ENSMUSG00000032047/ENSMUSG00000021786	Gpam/Acly/Pdha1/Hsd17b4/Acsm1/Acss1/Acot1/Ces1d/Pdk3/Sucla2/Suclg1/Hmgcs2/Acat1/Oxsm	14
BP	GO:0035383	thioester metabolic process	14/1233	78/21335	0.000136125	0.011853405	ENSMUSG00000024978/ENSMUSG00000020917/ENSMUSG00000031299/ENSMUSG00000024507/ENSMUSG00000033533/ENSMUSG00000027452/ENSMUSG00000072949/ENSMUSG00000056973/ENSMUSG00000035232/ENSMUSG00000022110/ENSMUSG00000052738/ENSMUSG00000027875/ENSMUSG00000032047/ENSMUSG00000021786	Gpam/Acly/Pdha1/Hsd17b4/Acsm1/Acss1/Acot1/Ces1d/Pdk3/Sucla2/Suclg1/Hmgcs2/Acat1/Oxsm	14
BP	GO:0046364	monosaccharide biosynthetic process	14/1233	78/21335	0.000136125	0.011853405	ENSMUSG00000043445/ENSMUSG00000021109/ENSMUSG00000011752/ENSMUSG00000022383/ENSMUSG00000020038/ENSMUSG00000062070/ENSMUSG00000023019/ENSMUSG00000055485/ENSMUSG00000020463/ENSMUSG00000025068/ENSMUSG00000003226/ENSMUSG00000024892/ENSMUSG00000027227/ENSMUSG00000023456	Pgp/Hif1a/Pgam1/Ppara/Cry1/Pgk1/Gpd1/Soga1/Ppp4r3b/Gsto1/Ranbp2/Pcx/Sord/Tpi1	14
BP	GO:0033692	cellular polysaccharide biosynthetic process	12/1233	60/21335	0.000139095	0.011853405	ENSMUSG00000054008/ENSMUSG00000055980/ENSMUSG00000025006/ENSMUSG00000067279/ENSMUSG00000014956/ENSMUSG00000051650/ENSMUSG00000040385/ENSMUSG00000046794/ENSMUSG00000029992/ENSMUSG00000025791/ENSMUSG00000028630/ENSMUSG00000022707	Ndst1/Irs1/Sorbs1/Ppp1r3c/Ppp1cb/B3gnt2/Ppp1ca/Ppp1r3b/Gfpt1/Pgm2/Dyrk2/Gbe1	12
BP	GO:0016053	organic acid biosynthetic process	37/1233	337/21335	0.000139797	0.011853405	ENSMUSG00000020917/ENSMUSG00000010051/ENSMUSG00000018574/ENSMUSG00000039202/ENSMUSG00000024665/ENSMUSG00000047126/ENSMUSG00000021109/ENSMUSG00000033533/ENSMUSG00000028127/ENSMUSG00000011752/ENSMUSG00000027452/ENSMUSG00000036257/ENSMUSG00000022383/ENSMUSG00000023963/ENSMUSG00000022962/ENSMUSG00000024640/ENSMUSG00000024887/ENSMUSG00000026623/ENSMUSG00000062070/ENSMUSG00000053279/ENSMUSG00000023019/…	Acly/Hyal1/Acadvl/Abhd2/Fads2/Cltc/Hif1a/Acsm1/Abcd3/Pgam1/Acss1/Pnpla8/Ppara/Cyp39a1/Gart/Psat1/Asah2/Lpgat1/Pgk1/Aldh1a1/Gpd1/Got2/Fads6/Insig1/Scd2/Avpr1a/Gsto1/Scd1/Slc1a3/Acsl3/Degs1/Asns/Insig2/Rdh10/Prkaa2/Oxsm/Tpi1	37
BP	GO:0061564	axon development	49/1233	492/21335	0.000149302	0.012458408	ENSMUSG00000021823/ENSMUSG00000031010/ENSMUSG00000048482/ENSMUSG00000063531/ENSMUSG00000033295/ENSMUSG00000029193/ENSMUSG00000045322/ENSMUSG00000039114/ENSMUSG00000039239/ENSMUSG00000051650/ENSMUSG00000020745/ENSMUSG00000041570/ENSMUSG00000022636/ENSMUSG00000031292/ENSMUSG00000039952/ENSMUSG00000060681/ENSMUSG00000063410/ENSMUSG00000052430/ENSMUSG00000021466/ENSMUSG00000015605/ENSMUSG00000015342/…	Vcl/Usp9x/Bdnf/Sema3e/Ptprf/Cckar/Tlr9/Nrn1/Tgfb2/B3gnt2/Pafah1b1/Camsap2/Alcam/Cdkl5/Dag1/Slc9a6/Stk24/Bmpr1b/Ptch1/Srf/Xk/Usp33/Cyfip2/Lpar3/Sema4d/Kif5b/Smad4/Tiam1/Tspan2/Ptpn11/Flrt3/Pten/Wdr36/Myo5b/Ulk2/Sema3a/Ntn1/Als2/Skil/Notch1/Wnt5a/Cnp/Jak2/Dixdc1/Sema5a/Itgb1/Cyfip1/Spg20/Lama2	49
BP	GO:0001837	epithelial to mesenchymal transition	19/1233	129/21335	0.000155408	0.012765295	ENSMUSG00000006932/ENSMUSG00000039239/ENSMUSG00000021109/ENSMUSG00000050953/ENSMUSG00000039952/ENSMUSG00000024563/ENSMUSG00000033953/ENSMUSG00000074934/ENSMUSG00000024515/ENSMUSG00000026383/ENSMUSG00000002489/ENSMUSG00000020358/ENSMUSG00000035451/ENSMUSG00000013663/ENSMUSG00000039191/ENSMUSG00000020542/ENSMUSG00000068284/ENSMUSG00000026923/ENSMUSG00000021994	Ctnnb1/Tgfb2/Hif1a/Gja1/Dag1/Smad2/Ppp3r1/Grem1/Smad4/Epb41l5/Tiam1/Hnrnpab/Foxa1/Pten/Rbpj/Myocd/Usf3/Notch1/Wnt5a	19
BP	GO:0050673	epithelial cell proliferation	42/1233	403/21335	0.000164326	0.013271665	ENSMUSG00000032179/ENSMUSG00000033792/ENSMUSG00000070348/ENSMUSG00000010051/ENSMUSG00000006932/ENSMUSG00000068196/ENSMUSG00000024122/ENSMUSG00000033863/ENSMUSG00000039239/ENSMUSG00000060798/ENSMUSG00000062960/ENSMUSG00000051397/ENSMUSG00000050953/ENSMUSG00000040681/ENSMUSG00000032512/ENSMUSG00000026361/ENSMUSG00000063358/ENSMUSG00000021466/ENSMUSG00000025428/ENSMUSG00000026638/ENSMUSG00000019850/…	Bmp5/Atp7a/Ccnd1/Hyal1/Ctnnb1/Col8a1/Pdpk1/Klf9/Tgfb2/Intu/Kdr/Tacstd2/Gja1/Hmgn1/Wdr48/Cdc73/Mapk1/Ptch1/Atp5a1/Irf6/Tnfaip3/Htra1/Col8a2/Acvr2a/Cxadr/Notch2/Pten/Fgf1/Aggf1/Krt4/Sav1/Nrarp/Stxbp4/Notch1/Wnt5a/Ift80/Eya1/Ift57/Pik3cb/Pdcd10/Sema5a/Ccnd2	42
BP	GO:0043254	regulation of protein complex assembly	44/1233	429/21335	0.000166622	0.013271665	ENSMUSG00000034218/ENSMUSG00000031696/ENSMUSG00000044147/ENSMUSG00000006932/ENSMUSG00000000787/ENSMUSG00000074093/ENSMUSG00000000441/ENSMUSG00000028328/ENSMUSG00000041974/ENSMUSG00000041570/ENSMUSG00000010517/ENSMUSG00000070372/ENSMUSG00000047139/ENSMUSG00000005362/ENSMUSG00000058587/ENSMUSG00000015605/ENSMUSG00000021573/ENSMUSG00000034066/ENSMUSG00000034292/ENSMUSG00000067851/ENSMUSG00000039031/…	Atm/Vps35/Arf6/Ctnnb1/Ddx3x/Svip/Raf1/Tmod1/Spidr/Camsap2/Faf1/Capza1/Cd24a/Crbn/Tmod3/Srf/Tppp/Farp2/Traf3ip1/Arfgef1/Arhgap18/Jmy/Iqgap2/Prune1/Mtpn/Stxbp6/Cd36/Mpp7/Insig1/Arpc2/Pfn2/Capza2/Ptpn11/Rnf4/Togaram1/Tlr4/Cnot1/Arpc4/Tbcd/Setx/Fmn1/Arhgap28/Fhod3/Cyfip1	44
BP	GO:0010970	transport along microtubule	20/1233	141/21335	0.000178237	0.013587064	ENSMUSG00000025607/ENSMUSG00000026575/ENSMUSG00000047193/ENSMUSG00000021109/ENSMUSG00000020745/ENSMUSG00000036825/ENSMUSG00000031592/ENSMUSG00000037890/ENSMUSG00000034292/ENSMUSG00000006740/ENSMUSG00000075273/ENSMUSG00000056832/ENSMUSG00000020668/ENSMUSG00000029469/ENSMUSG00000063077/ENSMUSG00000066643/ENSMUSG00000020483/ENSMUSG00000027778/ENSMUSG00000032965/ENSMUSG00000032258	Copg2/Nme7/Dync2h1/Hif1a/Pafah1b1/Ssx2ip/Pcm1/Wdr19/Traf3ip1/Kif5b/Ttc30b/Ttc26/Kif3c/Ift81/Kif1b/Wdr35/Dynll2/Ift80/Ift57/Lca5	20
BP	GO:0099111	microtubule-based transport	20/1233	141/21335	0.000178237	0.013587064	ENSMUSG00000025607/ENSMUSG00000026575/ENSMUSG00000047193/ENSMUSG00000021109/ENSMUSG00000020745/ENSMUSG00000036825/ENSMUSG00000031592/ENSMUSG00000037890/ENSMUSG00000034292/ENSMUSG00000006740/ENSMUSG00000075273/ENSMUSG00000056832/ENSMUSG00000020668/ENSMUSG00000029469/ENSMUSG00000063077/ENSMUSG00000066643/ENSMUSG00000020483/ENSMUSG00000027778/ENSMUSG00000032965/ENSMUSG00000032258	Copg2/Nme7/Dync2h1/Hif1a/Pafah1b1/Ssx2ip/Pcm1/Wdr19/Traf3ip1/Kif5b/Ttc30b/Ttc26/Kif3c/Ift81/Kif1b/Wdr35/Dynll2/Ift80/Ift57/Lca5	20
BP	GO:1902188	positive regulation of viral release from host cell	6/1233	16/21335	0.000178335	0.013587064	ENSMUSG00000027536/ENSMUSG00000066278/ENSMUSG00000024740/ENSMUSG00000009907/ENSMUSG00000024974/ENSMUSG00000024892	Chmp4c/Vps37b/Ddb1/Vps4b/Smc3/Pcx	6
BP	GO:0090287	regulation of cellular response to growth factor stimulus	30/1233	256/21335	0.000187998	0.013935313	ENSMUSG00000021039/ENSMUSG00000003316/ENSMUSG00000006932/ENSMUSG00000033295/ENSMUSG00000024122/ENSMUSG00000020325/ENSMUSG00000033411/ENSMUSG00000021109/ENSMUSG00000062960/ENSMUSG00000060681/ENSMUSG00000048373/ENSMUSG00000024563/ENSMUSG00000020340/ENSMUSG00000042046/ENSMUSG00000006205/ENSMUSG00000052155/ENSMUSG00000074934/ENSMUSG00000024515/ENSMUSG00000027878/ENSMUSG00000024526/ENSMUSG00000036585/…	Snw1/Glg1/Ctnnb1/Ptprf/Pdpk1/Fstl3/Ctdspl2/Hif1a/Kdr/Slc9a6/Fgfbp1/Smad2/Cyfip2/Dstyk/Htra1/Acvr2a/Grem1/Smad4/Notch2/Cidea/Fgf1/Nedd4/Rbpj/Furin/Myocd/Skil/Notch1/Wnt5a/Cyfip1/Spg20	30
BP	GO:0034637	cellular carbohydrate biosynthetic process	13/1233	71/21335	0.000190031	0.013935313	ENSMUSG00000054008/ENSMUSG00000055980/ENSMUSG00000025006/ENSMUSG00000067279/ENSMUSG00000043445/ENSMUSG00000014956/ENSMUSG00000051650/ENSMUSG00000040385/ENSMUSG00000046794/ENSMUSG00000029992/ENSMUSG00000025791/ENSMUSG00000028630/ENSMUSG00000022707	Ndst1/Irs1/Sorbs1/Ppp1r3c/Pgp/Ppp1cb/B3gnt2/Ppp1ca/Ppp1r3b/Gfpt1/Pgm2/Dyrk2/Gbe1	13
BP	GO:0010632	regulation of epithelial cell migration	26/1233	209/21335	0.000190858	0.013935313	ENSMUSG00000030660/ENSMUSG00000010051/ENSMUSG00000024122/ENSMUSG00000020700/ENSMUSG00000039239/ENSMUSG00000021109/ENSMUSG00000042082/ENSMUSG00000062960/ENSMUSG00000025393/ENSMUSG00000051397/ENSMUSG00000025428/ENSMUSG00000004530/ENSMUSG00000026383/ENSMUSG00000027805/ENSMUSG00000013663/ENSMUSG00000036585/ENSMUSG00000037411/ENSMUSG00000040899/ENSMUSG00000021745/ENSMUSG00000028883/ENSMUSG00000004655/…	Pik3c2a/Hyal1/Pdpk1/Map3k3/Tgfb2/Hif1a/Arsb/Kdr/Atp5b/Tacstd2/Atp5a1/Coro1c/Epb41l5/Pfn2/Pten/Fgf1/Serpine1/Ccr6/Ptprg/Sema3a/Aqp1/Notch1/Wnt5a/Plpp3/Pdcd10/Sema5a	26
BP	GO:0019319	hexose biosynthetic process	13/1233	72/21335	0.000219802	0.015715277	ENSMUSG00000043445/ENSMUSG00000021109/ENSMUSG00000011752/ENSMUSG00000022383/ENSMUSG00000020038/ENSMUSG00000062070/ENSMUSG00000023019/ENSMUSG00000055485/ENSMUSG00000020463/ENSMUSG00000003226/ENSMUSG00000024892/ENSMUSG00000027227/ENSMUSG00000023456	Pgp/Hif1a/Pgam1/Ppara/Cry1/Pgk1/Gpd1/Soga1/Ppp4r3b/Ranbp2/Pcx/Sord/Tpi1	13
BP	GO:0045216	cell-cell junction organization	26/1233	211/21335	0.00022244	0.015715277	ENSMUSG00000021823/ENSMUSG00000001247/ENSMUSG00000006932/ENSMUSG00000025006/ENSMUSG00000015405/ENSMUSG00000024122/ENSMUSG00000044393/ENSMUSG00000025314/ENSMUSG00000039239/ENSMUSG00000054889/ENSMUSG00000062960/ENSMUSG00000050953/ENSMUSG00000015605/ENSMUSG00000004530/ENSMUSG00000022286/ENSMUSG00000034607/ENSMUSG00000057440/ENSMUSG00000074934/ENSMUSG00000022865/ENSMUSG00000026383/ENSMUSG00000013663/…	Vcl/Lsr/Ctnnb1/Sorbs1/Ace2/Pdpk1/Dsg2/Ptprj/Tgfb2/Dsp/Kdr/Gja1/Srf/Coro1c/Grhl2/Pof1b/Mpp7/Grem1/Cxadr/Epb41l5/Pten/Tbcd/Nphp1/Ocln/Fmn1/Itgb1	26
BP	GO:0007368	determination of left/right symmetry	18/1233	122/21335	0.000224205	0.015715277	ENSMUSG00000019971/ENSMUSG00000026575/ENSMUSG00000047193/ENSMUSG00000021109/ENSMUSG00000050953/ENSMUSG00000024563/ENSMUSG00000061802/ENSMUSG00000015605/ENSMUSG00000052155/ENSMUSG00000027878/ENSMUSG00000030513/ENSMUSG00000039191/ENSMUSG00000033282/ENSMUSG00000026923/ENSMUSG00000021994/ENSMUSG00000039765/ENSMUSG00000032965/ENSMUSG00000073102	Cep290/Nme7/Dync2h1/Hif1a/Gja1/Smad2/Armc4/Srf/Acvr2a/Notch2/Pcsk6/Rbpj/Rpgrip1l/Notch1/Wnt5a/Cc2d2a/Ift57/Drc1	18
BP	GO:0016311	dephosphorylation	38/1233	358/21335	0.000228515	0.015768217	ENSMUSG00000025240/ENSMUSG00000056553/ENSMUSG00000033295/ENSMUSG00000026384/ENSMUSG00000031530/ENSMUSG00000025314/ENSMUSG00000045691/ENSMUSG00000043445/ENSMUSG00000014956/ENSMUSG00000039239/ENSMUSG00000033411/ENSMUSG00000032561/ENSMUSG00000003518/ENSMUSG00000040385/ENSMUSG00000020271/ENSMUSG00000021451/ENSMUSG00000040446/ENSMUSG00000027698/ENSMUSG00000033953/ENSMUSG00000020463/ENSMUSG00000034573/…	Sacm1l/Ptprn2/Ptprf/Ptpn4/Dusp4/Ptprj/Thtpa/Pgp/Ppp1cb/Tgfb2/Ctdspl2/Acpp/Dusp3/Ppp1ca/Fbxw11/Sema4d/Rprd1a/Nceh1/Ppp3r1/Ppp4r3b/Ptpn13/Dusp16/Ptprb/Plpp1/Ptpre/Ptpn11/Chp2/Pten/Ptprg/Sytl2/Ppp2r2a/Ppp2r2b/Ppp1cc/Plpp3/Eya1/Jak2/Ssu72/Dusp18	38
BP	GO:1990138	neuron projection extension	23/1233	177/21335	0.000230959	0.015768217	ENSMUSG00000021823/ENSMUSG00000031010/ENSMUSG00000048482/ENSMUSG00000006932/ENSMUSG00000063531/ENSMUSG00000039114/ENSMUSG00000020745/ENSMUSG00000031292/ENSMUSG00000060681/ENSMUSG00000015605/ENSMUSG00000020340/ENSMUSG00000021451/ENSMUSG00000002489/ENSMUSG00000051379/ENSMUSG00000038299/ENSMUSG00000025885/ENSMUSG00000004798/ENSMUSG00000028883/ENSMUSG00000020902/ENSMUSG00000021994/ENSMUSG00000022231/…	Vcl/Usp9x/Bdnf/Ctnnb1/Sema3e/Nrn1/Pafah1b1/Cdkl5/Slc9a6/Srf/Cyfip2/Sema4d/Tiam1/Flrt3/Wdr36/Myo5b/Ulk2/Sema3a/Ntn1/Wnt5a/Sema5a/Itgb1/Cyfip1	23
BP	GO:0009611	response to wounding	45/1233	450/21335	0.000249683	0.016827973	ENSMUSG00000033792/ENSMUSG00000035107/ENSMUSG00000052920/ENSMUSG00000033295/ENSMUSG00000039202/ENSMUSG00000025314/ENSMUSG00000017446/ENSMUSG00000020611/ENSMUSG00000039239/ENSMUSG00000021109/ENSMUSG00000034127/ENSMUSG00000050953/ENSMUSG00000063410/ENSMUSG00000022383/ENSMUSG00000047139/ENSMUSG00000027523/ENSMUSG00000015605/ENSMUSG00000032068/ENSMUSG00000016028/ENSMUSG00000023961/ENSMUSG00000067851/…	Atp7a/Dcbld2/Prkg1/Ptprf/Abhd2/Ptprj/C1qtnf1/Gna13/Tgfb2/Hif1a/Tspan8/Gja1/Stk24/Ppara/Cd24a/Gnas/Srf/Plet1/Celsr1/Enpp4/Arfgef1/Tnfaip3/Hmgcr/Cd36/Cxadr/Smad4/F13a1/Notch2/Zfp36l2/Tlr4/Flrt3/Pten/Slc1a3/Gdnf/Igsf10/Slc7a11/Serpine1/Ano6/Aqp1/Wnt5a/Pik3cb/Pdcd10/Jak2/Sdc1/Scnn1g	45
BP	GO:0010002	cardioblast differentiation	6/1233	17/21335	0.000262167	0.017445694	ENSMUSG00000039239/ENSMUSG00000015605/ENSMUSG00000074934/ENSMUSG00000039191/ENSMUSG00000020542/ENSMUSG00000026923	Tgfb2/Srf/Grem1/Rbpj/Myocd/Notch1	6
BP	GO:0002040	sprouting angiogenesis	16/1233	103/21335	0.000270596	0.017759388	ENSMUSG00000030660/ENSMUSG00000063531/ENSMUSG00000024122/ENSMUSG00000020700/ENSMUSG00000062960/ENSMUSG00000015605/ENSMUSG00000045930/ENSMUSG00000074934/ENSMUSG00000036585/ENSMUSG00000078202/ENSMUSG00000018983/ENSMUSG00000026923/ENSMUSG00000027835/ENSMUSG00000022231/ENSMUSG00000025809/ENSMUSG00000025185	Pik3c2a/Sema3e/Pdpk1/Map3k3/Kdr/Srf/Clec14a/Grem1/Fgf1/Nrarp/E2f2/Notch1/Pdcd10/Sema5a/Itgb1/Loxl4	16
BP	GO:0046916	cellular transition metal ion homeostasis	15/1233	93/21335	0.000273637	0.017759388	ENSMUSG00000033792/ENSMUSG00000056234/ENSMUSG00000024425/ENSMUSG00000025270/ENSMUSG00000024327/ENSMUSG00000021109/ENSMUSG00000003617/ENSMUSG00000005802/ENSMUSG00000023030/ENSMUSG00000024515/ENSMUSG00000052459/ENSMUSG00000032570/ENSMUSG00000037434/ENSMUSG00000022797/ENSMUSG00000022032	Atp7a/Ncoa4/Ndfip1/Alas2/Slc39a7/Hif1a/Cp/Slc30a4/Slc11a2/Smad4/Atp6v1a/Atp2c1/Slc30a1/Tfrc/Scara5	15
BP	GO:0048588	developmental cell growth	28/1233	238/21335	0.000284026	0.018208808	ENSMUSG00000021823/ENSMUSG00000031010/ENSMUSG00000048482/ENSMUSG00000006932/ENSMUSG00000052920/ENSMUSG00000063531/ENSMUSG00000039114/ENSMUSG00000020745/ENSMUSG00000031292/ENSMUSG00000060681/ENSMUSG00000015605/ENSMUSG00000020340/ENSMUSG00000036832/ENSMUSG00000021451/ENSMUSG00000002489/ENSMUSG00000051379/ENSMUSG00000038299/ENSMUSG00000025885/ENSMUSG00000004798/ENSMUSG00000020542/ENSMUSG00000022752/…	Vcl/Usp9x/Bdnf/Ctnnb1/Prkg1/Sema3e/Nrn1/Pafah1b1/Cdkl5/Slc9a6/Srf/Cyfip2/Lpar3/Sema4d/Tiam1/Flrt3/Wdr36/Myo5b/Ulk2/Myocd/Tomm70a/Sema3a/Ntn1/Wnt5a/Sema5a/Itgb1/Cyfip1/Spg20	28
BP	GO:0001666	response to hypoxia	24/1233	193/21335	0.00033285	0.02108181	ENSMUSG00000076431/ENSMUSG00000034218/ENSMUSG00000054640/ENSMUSG00000000441/ENSMUSG00000025270/ENSMUSG00000026576/ENSMUSG00000004070/ENSMUSG00000039239/ENSMUSG00000021109/ENSMUSG00000062960/ENSMUSG00000022383/ENSMUSG00000047139/ENSMUSG00000035232/ENSMUSG00000062070/ENSMUSG00000024515/ENSMUSG00000042650/ENSMUSG00000058709/ENSMUSG00000013663/ENSMUSG00000024924/ENSMUSG00000039191/ENSMUSG00000004655/…	Sox4/Atm/Slc8a1/Raf1/Alas2/Atp1b1/Hmox2/Tgfb2/Hif1a/Kdr/Ppara/Cd24a/Pdk3/Pgk1/Smad4/Alkbh5/Egln2/Pten/Vldlr/Rbpj/Aqp1/Notch1/Itpr1/Cpeb2	24
BP	GO:0072521	purine-containing compound metabolic process	47/1233	483/21335	0.000341924	0.021398775	ENSMUSG00000005580/ENSMUSG00000033792/ENSMUSG00000019971/ENSMUSG00000048482/ENSMUSG00000040407/ENSMUSG00000026575/ENSMUSG00000026576/ENSMUSG00000021109/ENSMUSG00000011752/ENSMUSG00000025393/ENSMUSG00000037762/ENSMUSG00000032561/ENSMUSG00000029772/ENSMUSG00000021699/ENSMUSG00000022383/ENSMUSG00000020654/ENSMUSG00000022962/ENSMUSG00000021577/ENSMUSG00000027523/ENSMUSG00000025428/ENSMUSG00000025481/…	Adcy9/Atp7a/Cep290/Bdnf/Akap9/Nme7/Atp1b1/Hif1a/Pgam1/Atp5b/Slc16a9/Acpp/Ahcyl2/Pde4d/Ppara/Adcy3/Gart/Sdha/Gnas/Atp5a1/Urah/Pgk1/Fzd2/Gnai3/Enpp4/Gpd1/Icmt/Aox3/Atp6v1b2/Hmgcr/Gucy1b1/Ahcyl1/Uox/Pde3a/Prps1/Slc25a25/Atp6v1a/Pank1/Sstr4/Pde4b/Paics/Nt5e/Aqp1/Acat1/Wnt5a/Prkaa2/Tpi1	47
BP	GO:0043255	regulation of carbohydrate biosynthetic process	15/1233	95/21335	0.000347082	0.021465992	ENSMUSG00000055980/ENSMUSG00000025006/ENSMUSG00000052920/ENSMUSG00000043445/ENSMUSG00000014956/ENSMUSG00000047126/ENSMUSG00000021109/ENSMUSG00000022383/ENSMUSG00000040385/ENSMUSG00000055485/ENSMUSG00000046794/ENSMUSG00000020463/ENSMUSG00000029992/ENSMUSG00000003226/ENSMUSG00000028630	Irs1/Sorbs1/Prkg1/Pgp/Ppp1cb/Cltc/Hif1a/Ppara/Ppp1ca/Soga1/Ppp1r3b/Ppp4r3b/Gfpt1/Ranbp2/Dyrk2	15
BP	GO:1902186	regulation of viral release from host cell	8/1233	32/21335	0.000367891	0.022388553	ENSMUSG00000027536/ENSMUSG00000043279/ENSMUSG00000066278/ENSMUSG00000024740/ENSMUSG00000009907/ENSMUSG00000024974/ENSMUSG00000024892/ENSMUSG00000022043	Chmp4c/Trim56/Vps37b/Ddb1/Vps4b/Smc3/Pcx/Trim35	8
BP	GO:0034330	cell junction organization	27/1233	230/21335	0.000374319	0.022388553	ENSMUSG00000021823/ENSMUSG00000001247/ENSMUSG00000006932/ENSMUSG00000025006/ENSMUSG00000015405/ENSMUSG00000024122/ENSMUSG00000044393/ENSMUSG00000025314/ENSMUSG00000039239/ENSMUSG00000054889/ENSMUSG00000062960/ENSMUSG00000050953/ENSMUSG00000070372/ENSMUSG00000015605/ENSMUSG00000004530/ENSMUSG00000022286/ENSMUSG00000034607/ENSMUSG00000057440/ENSMUSG00000074934/ENSMUSG00000022865/ENSMUSG00000026383/…	Vcl/Lsr/Ctnnb1/Sorbs1/Ace2/Pdpk1/Dsg2/Ptprj/Tgfb2/Dsp/Kdr/Gja1/Capza1/Srf/Coro1c/Grhl2/Pof1b/Mpp7/Grem1/Cxadr/Epb41l5/Pten/Tbcd/Nphp1/Ocln/Fmn1/Itgb1	27
BP	GO:0070830	bicellular tight junction assembly	9/1233	40/21335	0.000374775	0.022388553	ENSMUSG00000050953/ENSMUSG00000015605/ENSMUSG00000022286/ENSMUSG00000034607/ENSMUSG00000057440/ENSMUSG00000039230/ENSMUSG00000027378/ENSMUSG00000021638/ENSMUSG00000025809	Gja1/Srf/Grhl2/Pof1b/Mpp7/Tbcd/Nphp1/Ocln/Itgb1	9
BP	GO:0031346	positive regulation of cell projection organization	43/1233	434/21335	0.000412294	0.023959533	ENSMUSG00000032179/ENSMUSG00000033792/ENSMUSG00000008734/ENSMUSG00000048482/ENSMUSG00000028864/ENSMUSG00000033295/ENSMUSG00000025900/ENSMUSG00000022893/ENSMUSG00000042082/ENSMUSG00000020745/ENSMUSG00000031292/ENSMUSG00000063410/ENSMUSG00000047139/ENSMUSG00000027184/ENSMUSG00000015605/ENSMUSG00000029426/ENSMUSG00000004530/ENSMUSG00000036832/ENSMUSG00000021451/ENSMUSG00000020668/ENSMUSG00000023027/…	Bmp5/Atp7a/Gprc5b/Bdnf/Hgf/Ptprf/Rp1/Adamts1/Arsb/Pafah1b1/Cdkl5/Stk24/Cd24a/Caprin1/Srf/Scarb2/Coro1c/Lpar3/Sema4d/Kif3c/Atf1/Cep120/Tiam1/Arpc2/D16Ertd472e/Negr1/Setx/Myo5b/Vldlr/Ntn1/Skil/Fbxo38/Aqp1/Ripor2/Wnt5a/Prom2/Fbxw8/Dixdc1/Ptbp1/Sema5a/Itgb1/Cyfip1/Shank2	43
BP	GO:0043297	apical junction assembly	10/1233	49/21335	0.000416649	0.023959533	ENSMUSG00000021823/ENSMUSG00000050953/ENSMUSG00000015605/ENSMUSG00000022286/ENSMUSG00000034607/ENSMUSG00000057440/ENSMUSG00000039230/ENSMUSG00000027378/ENSMUSG00000021638/ENSMUSG00000025809	Vcl/Gja1/Srf/Grhl2/Pof1b/Mpp7/Tbcd/Nphp1/Ocln/Itgb1	10
BP	GO:1902041	regulation of extrinsic apoptotic signaling pathway via death domain receptors	10/1233	49/21335	0.000416649	0.023959533	ENSMUSG00000020044/ENSMUSG00000028864/ENSMUSG00000000441/ENSMUSG00000010517/ENSMUSG00000052430/ENSMUSG00000019850/ENSMUSG00000032244/ENSMUSG00000013663/ENSMUSG00000037411/ENSMUSG00000027660	Timp3/Hgf/Raf1/Faf1/Bmpr1b/Tnfaip3/Fem1b/Pten/Serpine1/Skil	10
BP	GO:0016197	endosomal transport	22/1233	173/21335	0.000423861	0.023959533	ENSMUSG00000031696/ENSMUSG00000044147/ENSMUSG00000028080/ENSMUSG00000019578/ENSMUSG00000047126/ENSMUSG00000044921/ENSMUSG00000014550/ENSMUSG00000049866/ENSMUSG00000044864/ENSMUSG00000031988/ENSMUSG00000002741/ENSMUSG00000022257/ENSMUSG00000022125/ENSMUSG00000027423/ENSMUSG00000009907/ENSMUSG00000017639/ENSMUSG00000042364/ENSMUSG00000025885/ENSMUSG00000038039/ENSMUSG00000000374/ENSMUSG00000026024/…	Vps35/Arf6/Lrba/Ubxn6/Cltc/Rassf9/Rbsn/Arl4c/Ankrd50/Vps26b/Ykt6/Laptm4b/Cln5/Snx5/Vps4b/Rab11fip4/Snx18/Myo5b/Gcc2/Trappc10/Als2/Eps15	22
BP	GO:0071695	anatomical structure maturation	22/1233	173/21335	0.000423861	0.023959533	ENSMUSG00000006932/ENSMUSG00000027495/ENSMUSG00000039239/ENSMUSG00000021109/ENSMUSG00000020019/ENSMUSG00000001420/ENSMUSG00000050953/ENSMUSG00000039952/ENSMUSG00000024639/ENSMUSG00000034066/ENSMUSG00000032096/ENSMUSG00000021451/ENSMUSG00000074934/ENSMUSG00000041741/ENSMUSG00000032244/ENSMUSG00000035451/ENSMUSG00000039191/ENSMUSG00000036560/ENSMUSG00000028382/ENSMUSG00000064210/ENSMUSG00000026923/…	Ctnnb1/Fam210b/Tgfb2/Hif1a/Ntn4/Tmem79/Gja1/Dag1/Gnaq/Farp2/Arcn1/Sema4d/Grem1/Pde3a/Fem1b/Foxa1/Rbpj/Lgi4/Ptbp3/Ano6/Notch1/Wnt5a	22
BP	GO:0034329	cell junction assembly	23/1233	185/21335	0.000439864	0.024599644	ENSMUSG00000021823/ENSMUSG00000001247/ENSMUSG00000006932/ENSMUSG00000025006/ENSMUSG00000015405/ENSMUSG00000024122/ENSMUSG00000025314/ENSMUSG00000062960/ENSMUSG00000050953/ENSMUSG00000070372/ENSMUSG00000015605/ENSMUSG00000004530/ENSMUSG00000022286/ENSMUSG00000034607/ENSMUSG00000057440/ENSMUSG00000074934/ENSMUSG00000026383/ENSMUSG00000013663/ENSMUSG00000039230/ENSMUSG00000027378/ENSMUSG00000021638/…	Vcl/Lsr/Ctnnb1/Sorbs1/Ace2/Pdpk1/Ptprj/Kdr/Gja1/Capza1/Srf/Coro1c/Grhl2/Pof1b/Mpp7/Grem1/Epb41l5/Pten/Tbcd/Nphp1/Ocln/Fmn1/Itgb1	23
BP	GO:0048675	axon extension	18/1233	129/21335	0.00045068	0.024939215	ENSMUSG00000021823/ENSMUSG00000031010/ENSMUSG00000048482/ENSMUSG00000063531/ENSMUSG00000020745/ENSMUSG00000031292/ENSMUSG00000060681/ENSMUSG00000015605/ENSMUSG00000021451/ENSMUSG00000038299/ENSMUSG00000025885/ENSMUSG00000004798/ENSMUSG00000028883/ENSMUSG00000020902/ENSMUSG00000021994/ENSMUSG00000022231/ENSMUSG00000025809/ENSMUSG00000030447	Vcl/Usp9x/Bdnf/Sema3e/Pafah1b1/Cdkl5/Slc9a6/Srf/Sema4d/Wdr36/Myo5b/Ulk2/Sema3a/Ntn1/Wnt5a/Sema5a/Itgb1/Cyfip1	18
BP	GO:0000209	protein polyubiquitination	23/1233	187/21335	0.000512762	0.028079041	ENSMUSG00000033107/ENSMUSG00000038876/ENSMUSG00000021774/ENSMUSG00000048911/ENSMUSG00000049502/ENSMUSG00000037075/ENSMUSG00000024811/ENSMUSG00000022280/ENSMUSG00000031529/ENSMUSG00000020271/ENSMUSG00000043279/ENSMUSG00000019850/ENSMUSG00000025702/ENSMUSG00000032307/ENSMUSG00000024901/ENSMUSG00000026219/ENSMUSG00000035247/ENSMUSG00000029110/ENSMUSG00000032216/ENSMUSG00000039000/ENSMUSG00000019189/…	Rnf125/Rnf146/Ube2e1/Rnf24/Dtx3l/Rnf139/Tnks2/Rnf19a/Tnks/Fbxw11/Trim56/Tnfaip3/March8/Ube2q2/Peli3/Trip12/Hectd1/Rnf4/Nedd4/Ube3c/Rnf145/Cul3/Rnf144a	23
BP	GO:0006094	gluconeogenesis	12/1233	69/21335	0.000542511	0.029115245	ENSMUSG00000043445/ENSMUSG00000021109/ENSMUSG00000011752/ENSMUSG00000022383/ENSMUSG00000020038/ENSMUSG00000062070/ENSMUSG00000023019/ENSMUSG00000055485/ENSMUSG00000020463/ENSMUSG00000003226/ENSMUSG00000024892/ENSMUSG00000023456	Pgp/Hif1a/Pgam1/Ppara/Cry1/Pgk1/Gpd1/Soga1/Ppp4r3b/Ranbp2/Pcx/Tpi1	12
BP	GO:0010935	regulation of macrophage cytokine production	5/1233	13/21335	0.000556757	0.029115245	ENSMUSG00000008734/ENSMUSG00000039239/ENSMUSG00000002944/ENSMUSG00000039005/ENSMUSG00000021994	Gprc5b/Tgfb2/Cd36/Tlr4/Wnt5a	5
BP	GO:0019076	viral release from host cell	8/1233	34/21335	0.000572909	0.029115245	ENSMUSG00000027536/ENSMUSG00000043279/ENSMUSG00000066278/ENSMUSG00000024740/ENSMUSG00000009907/ENSMUSG00000024974/ENSMUSG00000024892/ENSMUSG00000022043	Chmp4c/Trim56/Vps37b/Ddb1/Vps4b/Smc3/Pcx/Trim35	8
BP	GO:0035890	exit from host	8/1233	34/21335	0.000572909	0.029115245	ENSMUSG00000027536/ENSMUSG00000043279/ENSMUSG00000066278/ENSMUSG00000024740/ENSMUSG00000009907/ENSMUSG00000024974/ENSMUSG00000024892/ENSMUSG00000022043	Chmp4c/Trim56/Vps37b/Ddb1/Vps4b/Smc3/Pcx/Trim35	8
BP	GO:0035891	exit from host cell	8/1233	34/21335	0.000572909	0.029115245	ENSMUSG00000027536/ENSMUSG00000043279/ENSMUSG00000066278/ENSMUSG00000024740/ENSMUSG00000009907/ENSMUSG00000024974/ENSMUSG00000024892/ENSMUSG00000022043	Chmp4c/Trim56/Vps37b/Ddb1/Vps4b/Smc3/Pcx/Trim35	8
BP	GO:0052126	movement in host environment	8/1233	34/21335	0.000572909	0.029115245	ENSMUSG00000027536/ENSMUSG00000043279/ENSMUSG00000066278/ENSMUSG00000024740/ENSMUSG00000009907/ENSMUSG00000024974/ENSMUSG00000024892/ENSMUSG00000022043	Chmp4c/Trim56/Vps37b/Ddb1/Vps4b/Smc3/Pcx/Trim35	8
BP	GO:0052192	movement in environment of other organism involved in symbiotic interaction	8/1233	34/21335	0.000572909	0.029115245	ENSMUSG00000027536/ENSMUSG00000043279/ENSMUSG00000066278/ENSMUSG00000024740/ENSMUSG00000009907/ENSMUSG00000024974/ENSMUSG00000024892/ENSMUSG00000022043	Chmp4c/Trim56/Vps37b/Ddb1/Vps4b/Smc3/Pcx/Trim35	8
BP	GO:0048640	negative regulation of developmental growth	16/1233	110/21335	0.000575991	0.029115245	ENSMUSG00000063531/ENSMUSG00000050953/ENSMUSG00000021466/ENSMUSG00000027523/ENSMUSG00000021451/ENSMUSG00000022865/ENSMUSG00000031563/ENSMUSG00000013663/ENSMUSG00000004798/ENSMUSG00000022752/ENSMUSG00000028883/ENSMUSG00000020902/ENSMUSG00000021067/ENSMUSG00000021994/ENSMUSG00000022231/ENSMUSG00000036580	Sema3e/Gja1/Ptch1/Gnas/Sema4d/Cxadr/Wwc2/Pten/Ulk2/Tomm70a/Sema3a/Ntn1/Sav1/Wnt5a/Sema5a/Spg20	16
BP	GO:0010976	positive regulation of neuron projection development	35/1233	337/21335	0.000591219	0.029557462	ENSMUSG00000032179/ENSMUSG00000008734/ENSMUSG00000048482/ENSMUSG00000028864/ENSMUSG00000033295/ENSMUSG00000022893/ENSMUSG00000042082/ENSMUSG00000020745/ENSMUSG00000031292/ENSMUSG00000063410/ENSMUSG00000047139/ENSMUSG00000027184/ENSMUSG00000015605/ENSMUSG00000029426/ENSMUSG00000036832/ENSMUSG00000021451/ENSMUSG00000020668/ENSMUSG00000023027/ENSMUSG00000002489/ENSMUSG00000022864/ENSMUSG00000040037/…	Bmp5/Gprc5b/Bdnf/Hgf/Ptprf/Adamts1/Arsb/Pafah1b1/Cdkl5/Stk24/Cd24a/Caprin1/Srf/Scarb2/Lpar3/Sema4d/Kif3c/Atf1/Tiam1/D16Ertd472e/Negr1/Setx/Myo5b/Vldlr/Ntn1/Skil/Fbxo38/Wnt5a/Fbxw8/Dixdc1/Ptbp1/Sema5a/Itgb1/Cyfip1/Shank2	35
BP	GO:0010810	regulation of cell-substrate adhesion	23/1233	189/21335	0.000595985	0.029557462	ENSMUSG00000063531/ENSMUSG00000068196/ENSMUSG00000025314/ENSMUSG00000034488/ENSMUSG00000062960/ENSMUSG00000051397/ENSMUSG00000039952/ENSMUSG00000000402/ENSMUSG00000032068/ENSMUSG00000004530/ENSMUSG00000022885/ENSMUSG00000002944/ENSMUSG00000074934/ENSMUSG00000026383/ENSMUSG00000006304/ENSMUSG00000031557/ENSMUSG00000013663/ENSMUSG00000037411/ENSMUSG00000044042/ENSMUSG00000026923/ENSMUSG00000032462/…	Sema3e/Col8a1/Ptprj/Edil3/Kdr/Tacstd2/Dag1/Egfl6/Plet1/Coro1c/St6gal1/Cd36/Grem1/Epb41l5/Arpc2/Plekha2/Pten/Serpine1/Fmn1/Notch1/Pik3cb/Jak2/Itgb1	23
BP	GO:0045926	negative regulation of growth	29/1233	262/21335	0.000616092	0.030269109	ENSMUSG00000010051/ENSMUSG00000035107/ENSMUSG00000063531/ENSMUSG00000000787/ENSMUSG00000025314/ENSMUSG00000039239/ENSMUSG00000021109/ENSMUSG00000050953/ENSMUSG00000021466/ENSMUSG00000027523/ENSMUSG00000031353/ENSMUSG00000021451/ENSMUSG00000002944/ENSMUSG00000074934/ENSMUSG00000022865/ENSMUSG00000024515/ENSMUSG00000027878/ENSMUSG00000031563/ENSMUSG00000037071/ENSMUSG00000013663/ENSMUSG00000004798/…	Hyal1/Dcbld2/Sema3e/Ddx3x/Ptprj/Tgfb2/Hif1a/Gja1/Ptch1/Gnas/Rbbp7/Sema4d/Cd36/Grem1/Cxadr/Smad4/Notch2/Wwc2/Scd1/Pten/Ulk2/Tomm70a/Sema3a/Ntn1/Sav1/Notch1/Wnt5a/Sema5a/Spg20	29
BP	GO:0001667	ameboidal-type cell migration	38/1233	377/21335	0.00062859	0.030597177	ENSMUSG00000030660/ENSMUSG00000010051/ENSMUSG00000054640/ENSMUSG00000063531/ENSMUSG00000024122/ENSMUSG00000020700/ENSMUSG00000039239/ENSMUSG00000021109/ENSMUSG00000030220/ENSMUSG00000042082/ENSMUSG00000020745/ENSMUSG00000062960/ENSMUSG00000025393/ENSMUSG00000051397/ENSMUSG00000015605/ENSMUSG00000025428/ENSMUSG00000055333/ENSMUSG00000004530/ENSMUSG00000021451/ENSMUSG00000045930/ENSMUSG00000074934/…	Pik3c2a/Hyal1/Slc8a1/Sema3e/Pdpk1/Map3k3/Tgfb2/Hif1a/Arhgdib/Arsb/Pafah1b1/Kdr/Atp5b/Tacstd2/Srf/Atp5a1/Fat2/Coro1c/Sema4d/Clec14a/Grem1/Epb41l5/Pfn2/Cyp1b1/Ptpn11/Pten/Fgf1/Gdnf/Serpine1/Ccr6/Ptprg/Sema3a/Aqp1/Notch1/Wnt5a/Pdcd10/Sema5a/Itgb1	38
BP	GO:0019216	regulation of lipid metabolic process	33/1233	313/21335	0.000643917	0.0310557	ENSMUSG00000032179/ENSMUSG00000024978/ENSMUSG00000021556/ENSMUSG00000055980/ENSMUSG00000001247/ENSMUSG00000018574/ENSMUSG00000025006/ENSMUSG00000052920/ENSMUSG00000057074/ENSMUSG00000022383/ENSMUSG00000035232/ENSMUSG00000033721/ENSMUSG00000026623/ENSMUSG00000025353/ENSMUSG00000020463/ENSMUSG00000002944/ENSMUSG00000031278/ENSMUSG00000045294/ENSMUSG00000026097/ENSMUSG00000020123/ENSMUSG00000037071/…	Bmp5/Gpam/Golm1/Irs1/Lsr/Acadvl/Sorbs1/Prkg1/Ces1g/Ppara/Pdk3/Vav3/Lpgat1/Ormdl2/Ppp4r3b/Cd36/Acsl4/Insig1/Ormdl1/Avpr1a/Scd1/Idh1/Cidea/Fgf1/Pcx/Lonp2/Acsl3/Insig2/Rbl2/Cpt1a/Abhd5/Samd8/Prkaa2	33
BP	GO:0008654	phospholipid biosynthetic process	20/1233	156/21335	0.000683301	0.032655591	ENSMUSG00000058258/ENSMUSG00000024978/ENSMUSG00000030660/ENSMUSG00000005615/ENSMUSG00000021665/ENSMUSG00000050931/ENSMUSG00000030275/ENSMUSG00000026623/ENSMUSG00000025950/ENSMUSG00000021703/ENSMUSG00000024892/ENSMUSG00000032883/ENSMUSG00000027875/ENSMUSG00000062526/ENSMUSG00000023791/ENSMUSG00000032540/ENSMUSG00000021770/ENSMUSG00000021120/ENSMUSG00000032462/ENSMUSG00000060002	Idi1/Gpam/Pik3c2a/Pcyt1a/Hexb/Sgms2/Etnk1/Lpgat1/Idh1/Serinc5/Pcx/Acsl3/Hmgcs2/Mppe1/Pigx/Abhd5/Samd8/Pigh/Pik3cb/Chpt1	20
BP	GO:0050678	regulation of epithelial cell proliferation	35/1233	340/21335	0.000693867	0.032861797	ENSMUSG00000032179/ENSMUSG00000033792/ENSMUSG00000070348/ENSMUSG00000010051/ENSMUSG00000006932/ENSMUSG00000024122/ENSMUSG00000033863/ENSMUSG00000039239/ENSMUSG00000060798/ENSMUSG00000062960/ENSMUSG00000051397/ENSMUSG00000050953/ENSMUSG00000040681/ENSMUSG00000032512/ENSMUSG00000026361/ENSMUSG00000021466/ENSMUSG00000025428/ENSMUSG00000019850/ENSMUSG00000006205/ENSMUSG00000022865/ENSMUSG00000013663/…	Bmp5/Atp7a/Ccnd1/Hyal1/Ctnnb1/Pdpk1/Klf9/Tgfb2/Intu/Kdr/Tacstd2/Gja1/Hmgn1/Wdr48/Cdc73/Ptch1/Atp5a1/Tnfaip3/Htra1/Cxadr/Pten/Fgf1/Aggf1/Krt4/Sav1/Nrarp/Stxbp4/Notch1/Wnt5a/Ift80/Eya1/Ift57/Pdcd10/Sema5a/Ccnd2	35
BP	GO:0070633	transepithelial transport	6/1233	20/21335	0.000706953	0.033182586	ENSMUSG00000022865/ENSMUSG00000027893/ENSMUSG00000024597/ENSMUSG00000027340/ENSMUSG00000004655/ENSMUSG00000030102	Cxadr/Ahcyl1/Slc12a2/Slc23a2/Aqp1/Itpr1	6
BP	GO:0007409	axonogenesis	44/1233	460/21335	0.000743284	0.034090102	ENSMUSG00000021823/ENSMUSG00000031010/ENSMUSG00000048482/ENSMUSG00000063531/ENSMUSG00000029193/ENSMUSG00000045322/ENSMUSG00000039114/ENSMUSG00000039239/ENSMUSG00000051650/ENSMUSG00000020745/ENSMUSG00000022636/ENSMUSG00000031292/ENSMUSG00000039952/ENSMUSG00000060681/ENSMUSG00000052430/ENSMUSG00000021466/ENSMUSG00000015605/ENSMUSG00000015342/ENSMUSG00000025437/ENSMUSG00000020340/ENSMUSG00000036832/…	Vcl/Usp9x/Bdnf/Sema3e/Cckar/Tlr9/Nrn1/Tgfb2/B3gnt2/Pafah1b1/Alcam/Cdkl5/Dag1/Slc9a6/Bmpr1b/Ptch1/Srf/Xk/Usp33/Cyfip2/Lpar3/Sema4d/Kif5b/Smad4/Tiam1/Ptpn11/Flrt3/Pten/Wdr36/Myo5b/Ulk2/Sema3a/Ntn1/Als2/Skil/Notch1/Wnt5a/Cnp/Dixdc1/Sema5a/Itgb1/Cyfip1/Spg20/Lama2	44
BP	GO:0001657	ureteric bud development	15/1233	102/21335	0.000752226	0.034090102	ENSMUSG00000048482/ENSMUSG00000006932/ENSMUSG00000017491/ENSMUSG00000051397/ENSMUSG00000024563/ENSMUSG00000021466/ENSMUSG00000074934/ENSMUSG00000024515/ENSMUSG00000025934/ENSMUSG00000021540/ENSMUSG00000036585/ENSMUSG00000022144/ENSMUSG00000044042/ENSMUSG00000027439/ENSMUSG00000025932	Bdnf/Ctnnb1/Rarb/Tacstd2/Smad2/Ptch1/Grem1/Smad4/Gsta3/Smad5/Fgf1/Gdnf/Fmn1/Gzf1/Eya1	15
BP	GO:0072163	mesonephric epithelium development	15/1233	102/21335	0.000752226	0.034090102	ENSMUSG00000048482/ENSMUSG00000006932/ENSMUSG00000017491/ENSMUSG00000051397/ENSMUSG00000024563/ENSMUSG00000021466/ENSMUSG00000074934/ENSMUSG00000024515/ENSMUSG00000025934/ENSMUSG00000021540/ENSMUSG00000036585/ENSMUSG00000022144/ENSMUSG00000044042/ENSMUSG00000027439/ENSMUSG00000025932	Bdnf/Ctnnb1/Rarb/Tacstd2/Smad2/Ptch1/Grem1/Smad4/Gsta3/Smad5/Fgf1/Gdnf/Fmn1/Gzf1/Eya1	15
BP	GO:0072164	mesonephric tubule development	15/1233	102/21335	0.000752226	0.034090102	ENSMUSG00000048482/ENSMUSG00000006932/ENSMUSG00000017491/ENSMUSG00000051397/ENSMUSG00000024563/ENSMUSG00000021466/ENSMUSG00000074934/ENSMUSG00000024515/ENSMUSG00000025934/ENSMUSG00000021540/ENSMUSG00000036585/ENSMUSG00000022144/ENSMUSG00000044042/ENSMUSG00000027439/ENSMUSG00000025932	Bdnf/Ctnnb1/Rarb/Tacstd2/Smad2/Ptch1/Grem1/Smad4/Gsta3/Smad5/Fgf1/Gdnf/Fmn1/Gzf1/Eya1	15
BP	GO:1901213	regulation of transcription from RNA polymerase II promoter involved in heart development	5/1233	14/21335	0.000824999	0.037068538	ENSMUSG00000015605/ENSMUSG00000074934/ENSMUSG00000039191/ENSMUSG00000020542/ENSMUSG00000026923	Srf/Grem1/Rbpj/Myocd/Notch1	5
BP	GO:0040013	negative regulation of locomotion	32/1233	305/21335	0.00083761	0.037125605	ENSMUSG00000052920/ENSMUSG00000063531/ENSMUSG00000039202/ENSMUSG00000025314/ENSMUSG00000030220/ENSMUSG00000051615/ENSMUSG00000051397/ENSMUSG00000039952/ENSMUSG00000063410/ENSMUSG00000015605/ENSMUSG00000004530/ENSMUSG00000043279/ENSMUSG00000021596/ENSMUSG00000021451/ENSMUSG00000022885/ENSMUSG00000074934/ENSMUSG00000027805/ENSMUSG00000024087/ENSMUSG00000013663/ENSMUSG00000037411/ENSMUSG00000039191/…	Prkg1/Sema3e/Abhd2/Ptprj/Arhgdib/Rap2a/Tacstd2/Dag1/Stk24/Srf/Coro1c/Trim56/Mctp1/Sema4d/St6gal1/Grem1/Pfn2/Cyp1b1/Pten/Serpine1/Rbpj/Myocd/Ptprg/Sema3a/Apex1/Ripor2/Mmp28/Notch1/Wnt5a/Trim35/Pdcd10/Sema5a	32
BP	GO:0016358	dendrite development	30/1233	280/21335	0.00085556	0.037125605	ENSMUSG00000032179/ENSMUSG00000033792/ENSMUSG00000006711/ENSMUSG00000048482/ENSMUSG00000044147/ENSMUSG00000052920/ENSMUSG00000033295/ENSMUSG00000020745/ENSMUSG00000041570/ENSMUSG00000051615/ENSMUSG00000031292/ENSMUSG00000060681/ENSMUSG00000035898/ENSMUSG00000027184/ENSMUSG00000033565/ENSMUSG00000021451/ENSMUSG00000023030/ENSMUSG00000031278/ENSMUSG00000002489/ENSMUSG00000022864/ENSMUSG00000013663/…	Bmp5/Atp7a/D130043K22Rik/Bdnf/Arf6/Prkg1/Ptprf/Pafah1b1/Camsap2/Rap2a/Cdkl5/Slc9a6/Uba6/Caprin1/Rbfox2/Sema4d/Slc11a2/Acsl4/Tiam1/D16Ertd472e/Pten/Nedd4/Myo5b/Vldlr/Sema3a/Fmn1/Fbxw8/Itgb1/Cyfip1/Shank2	30
BP	GO:0005979	regulation of glycogen biosynthetic process	7/1233	28/21335	0.000856882	0.037125605	ENSMUSG00000055980/ENSMUSG00000025006/ENSMUSG00000014956/ENSMUSG00000040385/ENSMUSG00000046794/ENSMUSG00000029992/ENSMUSG00000028630	Irs1/Sorbs1/Ppp1cb/Ppp1ca/Ppp1r3b/Gfpt1/Dyrk2	7
BP	GO:0010962	regulation of glucan biosynthetic process	7/1233	28/21335	0.000856882	0.037125605	ENSMUSG00000055980/ENSMUSG00000025006/ENSMUSG00000014956/ENSMUSG00000040385/ENSMUSG00000046794/ENSMUSG00000029992/ENSMUSG00000028630	Irs1/Sorbs1/Ppp1cb/Ppp1ca/Ppp1r3b/Gfpt1/Dyrk2	7
BP	GO:0032885	regulation of polysaccharide biosynthetic process	8/1233	36/21335	0.00086158	0.037125605	ENSMUSG00000055980/ENSMUSG00000025006/ENSMUSG00000014956/ENSMUSG00000047126/ENSMUSG00000040385/ENSMUSG00000046794/ENSMUSG00000029992/ENSMUSG00000028630	Irs1/Sorbs1/Ppp1cb/Cltc/Ppp1ca/Ppp1r3b/Gfpt1/Dyrk2	8
BP	GO:0060485	mesenchyme development	28/1233	256/21335	0.000912202	0.038987373	ENSMUSG00000032179/ENSMUSG00000006932/ENSMUSG00000063531/ENSMUSG00000039239/ENSMUSG00000021109/ENSMUSG00000050953/ENSMUSG00000039952/ENSMUSG00000024563/ENSMUSG00000063358/ENSMUSG00000004530/ENSMUSG00000021451/ENSMUSG00000033953/ENSMUSG00000074934/ENSMUSG00000024515/ENSMUSG00000026383/ENSMUSG00000002489/ENSMUSG00000020358/ENSMUSG00000035451/ENSMUSG00000013663/ENSMUSG00000022144/ENSMUSG00000032216/…	Bmp5/Ctnnb1/Sema3e/Tgfb2/Hif1a/Gja1/Dag1/Smad2/Mapk1/Coro1c/Sema4d/Ppp3r1/Grem1/Smad4/Epb41l5/Tiam1/Hnrnpab/Foxa1/Pten/Gdnf/Nedd4/Rbpj/Myocd/Usf3/Sema3a/Rdh10/Notch1/Wnt5a	28
BP	GO:1903902	positive regulation of viral life cycle	10/1233	54/21335	0.000933528	0.039389227	ENSMUSG00000000787/ENSMUSG00000027536/ENSMUSG00000066278/ENSMUSG00000024740/ENSMUSG00000009907/ENSMUSG00000024974/ENSMUSG00000024892/ENSMUSG00000003813/ENSMUSG00000032383/ENSMUSG00000026923	Ddx3x/Chmp4c/Vps37b/Ddb1/Vps4b/Smc3/Pcx/Rad23a/Ppib/Notch1	10
BP	GO:1902653	secondary alcohol biosynthetic process	9/1233	45/21335	0.00093659	0.039389227	ENSMUSG00000032018/ENSMUSG00000056973/ENSMUSG00000021670/ENSMUSG00000045294/ENSMUSG00000036585/ENSMUSG00000027875/ENSMUSG00000003721/ENSMUSG00000032047/ENSMUSG00000028518	Sc5d/Ces1d/Hmgcr/Insig1/Fgf1/Hmgcs2/Insig2/Acat1/Prkaa2	9
BP	GO:0030510	regulation of BMP signaling pathway	14/1233	94/21335	0.000981044	0.040847132	ENSMUSG00000020325/ENSMUSG00000033411/ENSMUSG00000062960/ENSMUSG00000024563/ENSMUSG00000006205/ENSMUSG00000052155/ENSMUSG00000074934/ENSMUSG00000024515/ENSMUSG00000027878/ENSMUSG00000039191/ENSMUSG00000027660/ENSMUSG00000026923/ENSMUSG00000021994/ENSMUSG00000036580	Fstl3/Ctdspl2/Kdr/Smad2/Htra1/Acvr2a/Grem1/Smad4/Notch2/Rbpj/Skil/Notch1/Wnt5a/Spg20	14
BP	GO:0046486	glycerolipid metabolic process	32/1233	308/21335	0.000986796	0.040847132	ENSMUSG00000025240/ENSMUSG00000024978/ENSMUSG00000030660/ENSMUSG00000005615/ENSMUSG00000039202/ENSMUSG00000043445/ENSMUSG00000018796/ENSMUSG00000030275/ENSMUSG00000057074/ENSMUSG00000036257/ENSMUSG00000056973/ENSMUSG00000026617/ENSMUSG00000023019/ENSMUSG00000066324/ENSMUSG00000002944/ENSMUSG00000031278/ENSMUSG00000045294/ENSMUSG00000021759/ENSMUSG00000043733/ENSMUSG00000037071/ENSMUSG00000013663/…	Sacm1l/Gpam/Pik3c2a/Pcyt1a/Abhd2/Pgp/Acsl1/Etnk1/Ces1g/Pnpla8/Ces1d/Bpnt1/Gpd1/Impad1/Cd36/Acsl4/Insig1/Plpp1/Ptpn11/Scd1/Pten/Serinc5/Acsl3/Insig2/Mppe1/Cpt1a/Pigx/Abhd5/Pigh/Pik3cb/Aldh5a1/Chpt1	32
BP	GO:0001823	mesonephros development	15/1233	105/21335	0.001021436	0.041950682	ENSMUSG00000048482/ENSMUSG00000006932/ENSMUSG00000017491/ENSMUSG00000051397/ENSMUSG00000024563/ENSMUSG00000021466/ENSMUSG00000074934/ENSMUSG00000024515/ENSMUSG00000025934/ENSMUSG00000021540/ENSMUSG00000036585/ENSMUSG00000022144/ENSMUSG00000044042/ENSMUSG00000027439/ENSMUSG00000025932	Bdnf/Ctnnb1/Rarb/Tacstd2/Smad2/Ptch1/Grem1/Smad4/Gsta3/Smad5/Fgf1/Gdnf/Fmn1/Gzf1/Eya1	15
BP	GO:0010390	histone monoubiquitination	7/1233	29/21335	0.001073765	0.043758023	ENSMUSG00000021774/ENSMUSG00000072872/ENSMUSG00000049502/ENSMUSG00000026361/ENSMUSG00000031095/ENSMUSG00000024740/ENSMUSG00000029475	Ube2e1/Rybp/Dtx3l/Cdc73/Cul4b/Ddb1/Kdm2b	7
BP	GO:0016055	Wnt signaling pathway	40/1233	415/21335	0.001094331	0.04399897	ENSMUSG00000076431/ENSMUSG00000008734/ENSMUSG00000038876/ENSMUSG00000070348/ENSMUSG00000056342/ENSMUSG00000002996/ENSMUSG00000031696/ENSMUSG00000006932/ENSMUSG00000000787/ENSMUSG00000042428/ENSMUSG00000043252/ENSMUSG00000071847/ENSMUSG00000017831/ENSMUSG00000024811/ENSMUSG00000026361/ENSMUSG00000028926/ENSMUSG00000048047/ENSMUSG00000031529/ENSMUSG00000024639/ENSMUSG00000050288/ENSMUSG00000020393/…	Sox4/Gprc5b/Rnf146/Ccnd1/Usp34/Hbp1/Vps35/Ctnnb1/Ddx3x/Mgat3/Tmem64/Apcdd1/Rab5a/Tnks2/Cdc73/Cdk14/Zbtb33/Tnks/Gnaq/Fzd2/Kremen1/Celsr1/Fbxw11/Ddb1/Grem1/Tiam1/Atp6v0c/Tax1bp3/Pten/Rbpj/Nrarp/Notch1/Wnt5a/Ift80/Prkaa2/Plpp3/Cul3/Sdc1/Dixdc1/Sema5a	40
BP	GO:0007224	smoothened signaling pathway	18/1233	139/21335	0.001102086	0.04399897	ENSMUSG00000054008/ENSMUSG00000026575/ENSMUSG00000047193/ENSMUSG00000018199/ENSMUSG00000007279/ENSMUSG00000060798/ENSMUSG00000021466/ENSMUSG00000037890/ENSMUSG00000034292/ENSMUSG00000056832/ENSMUSG00000035451/ENSMUSG00000028630/ENSMUSG00000038119/ENSMUSG00000033282/ENSMUSG00000039765/ENSMUSG00000027778/ENSMUSG00000032965/ENSMUSG00000042156	Ndst1/Nme7/Dync2h1/Trove2/Scube2/Intu/Ptch1/Wdr19/Traf3ip1/Ttc26/Foxa1/Dyrk2/Cdon/Rpgrip1l/Cc2d2a/Ift80/Ift57/Dzip1	18
BP	GO:0042060	wound healing	34/1233	336/21335	0.001104787	0.04399897	ENSMUSG00000035107/ENSMUSG00000052920/ENSMUSG00000025314/ENSMUSG00000017446/ENSMUSG00000020611/ENSMUSG00000039239/ENSMUSG00000021109/ENSMUSG00000034127/ENSMUSG00000050953/ENSMUSG00000022383/ENSMUSG00000027523/ENSMUSG00000015605/ENSMUSG00000032068/ENSMUSG00000016028/ENSMUSG00000023961/ENSMUSG00000067851/ENSMUSG00000021670/ENSMUSG00000002944/ENSMUSG00000022865/ENSMUSG00000024515/ENSMUSG00000039109/…	Dcbld2/Prkg1/Ptprj/C1qtnf1/Gna13/Tgfb2/Hif1a/Tspan8/Gja1/Ppara/Gnas/Srf/Plet1/Celsr1/Enpp4/Arfgef1/Hmgcr/Cd36/Cxadr/Smad4/F13a1/Notch2/Tlr4/Pten/Igsf10/Slc7a11/Serpine1/Ano6/Aqp1/Wnt5a/Pik3cb/Pdcd10/Sdc1/Scnn1g	34
BP	GO:0016125	sterol metabolic process	17/1233	128/21335	0.00112802	0.044586464	ENSMUSG00000018574/ENSMUSG00000023963/ENSMUSG00000032018/ENSMUSG00000056973/ENSMUSG00000004880/ENSMUSG00000021670/ENSMUSG00000045294/ENSMUSG00000021242/ENSMUSG00000036585/ENSMUSG00000024924/ENSMUSG00000027875/ENSMUSG00000003721/ENSMUSG00000022351/ENSMUSG00000024781/ENSMUSG00000032047/ENSMUSG00000028518/ENSMUSG00000037295	Acadvl/Cyp39a1/Sc5d/Ces1d/Lbr/Hmgcr/Insig1/Npc2/Fgf1/Vldlr/Hmgcs2/Insig2/Sqle/Lipa/Acat1/Prkaa2/Ldlrap1	17
BP	GO:0010717	regulation of epithelial to mesenchymal transition	13/1233	85/21335	0.001143377	0.044856216	ENSMUSG00000006932/ENSMUSG00000039239/ENSMUSG00000039952/ENSMUSG00000024563/ENSMUSG00000074934/ENSMUSG00000024515/ENSMUSG00000026383/ENSMUSG00000002489/ENSMUSG00000035451/ENSMUSG00000013663/ENSMUSG00000020542/ENSMUSG00000068284/ENSMUSG00000026923	Ctnnb1/Tgfb2/Dag1/Smad2/Grem1/Smad4/Epb41l5/Tiam1/Foxa1/Pten/Myocd/Usf3/Notch1	13
BP	GO:0001501	skeletal system development	45/1233	484/21335	0.001166762	0.045434583	ENSMUSG00000032179/ENSMUSG00000033792/ENSMUSG00000054008/ENSMUSG00000076431/ENSMUSG00000003316/ENSMUSG00000010051/ENSMUSG00000021665/ENSMUSG00000006932/ENSMUSG00000020003/ENSMUSG00000029335/ENSMUSG00000017491/ENSMUSG00000039239/ENSMUSG00000007279/ENSMUSG00000021109/ENSMUSG00000020745/ENSMUSG00000062960/ENSMUSG00000028560/ENSMUSG00000042734/ENSMUSG00000002881/ENSMUSG00000052430/ENSMUSG00000024563/…	Bmp5/Atp7a/Ndst1/Sox4/Glg1/Hyal1/Hexb/Ctnnb1/Pex7/Bmp3/Rarb/Tgfb2/Scube2/Hif1a/Pafah1b1/Kdr/Usp1/Ttc9/Nab1/Bmpr1b/Smad2/Wdr48/Gnas/Srf/Gnaq/Wdr19/Sema4d/Impad1/Grhl2/Acvr2a/Grem1/Insig1/Notch2/Smad5/Ptpn11/Ash1l/Ppib/Cadm1/Insig2/Ano6/Fmn1/Rdh10/Wnt5a/Ift80/Eya1	45
BP	GO:0010934	macrophage cytokine production	5/1233	15/21335	0.001178908	0.045569983	ENSMUSG00000008734/ENSMUSG00000039239/ENSMUSG00000002944/ENSMUSG00000039005/ENSMUSG00000021994	Gprc5b/Tgfb2/Cd36/Tlr4/Wnt5a	5
BP	GO:0072073	kidney epithelium development	18/1233	140/21335	0.001197914	0.045636458	ENSMUSG00000048482/ENSMUSG00000006932/ENSMUSG00000017491/ENSMUSG00000051397/ENSMUSG00000024563/ENSMUSG00000021466/ENSMUSG00000074934/ENSMUSG00000024515/ENSMUSG00000027878/ENSMUSG00000025934/ENSMUSG00000021540/ENSMUSG00000036585/ENSMUSG00000022144/ENSMUSG00000044042/ENSMUSG00000027439/ENSMUSG00000004655/ENSMUSG00000026923/ENSMUSG00000025932	Bdnf/Ctnnb1/Rarb/Tacstd2/Smad2/Ptch1/Grem1/Smad4/Notch2/Gsta3/Smad5/Fgf1/Gdnf/Fmn1/Gzf1/Aqp1/Notch1/Eya1	18
BP	GO:0198738	cell-cell signaling by wnt	40/1233	417/21335	0.00119799	0.045636458	ENSMUSG00000076431/ENSMUSG00000008734/ENSMUSG00000038876/ENSMUSG00000070348/ENSMUSG00000056342/ENSMUSG00000002996/ENSMUSG00000031696/ENSMUSG00000006932/ENSMUSG00000000787/ENSMUSG00000042428/ENSMUSG00000043252/ENSMUSG00000071847/ENSMUSG00000017831/ENSMUSG00000024811/ENSMUSG00000026361/ENSMUSG00000028926/ENSMUSG00000048047/ENSMUSG00000031529/ENSMUSG00000024639/ENSMUSG00000050288/ENSMUSG00000020393/…	Sox4/Gprc5b/Rnf146/Ccnd1/Usp34/Hbp1/Vps35/Ctnnb1/Ddx3x/Mgat3/Tmem64/Apcdd1/Rab5a/Tnks2/Cdc73/Cdk14/Zbtb33/Tnks/Gnaq/Fzd2/Kremen1/Celsr1/Fbxw11/Ddb1/Grem1/Tiam1/Atp6v0c/Tax1bp3/Pten/Rbpj/Nrarp/Notch1/Wnt5a/Ift80/Prkaa2/Plpp3/Cul3/Sdc1/Dixdc1/Sema5a	40
BP	GO:0000578	embryonic axis specification	8/1233	38/21335	0.001256603	0.047524919	ENSMUSG00000006932/ENSMUSG00000024563/ENSMUSG00000021466/ENSMUSG00000024515/ENSMUSG00000026383/ENSMUSG00000030513/ENSMUSG00000078202/ENSMUSG00000021994	Ctnnb1/Smad2/Ptch1/Smad4/Epb41l5/Pcsk6/Nrarp/Wnt5a	8
BP	GO:0051271	negative regulation of cellular component movement	30/1233	287/21335	0.001269059	0.047561687	ENSMUSG00000052920/ENSMUSG00000063531/ENSMUSG00000039202/ENSMUSG00000025314/ENSMUSG00000030220/ENSMUSG00000051615/ENSMUSG00000051397/ENSMUSG00000039952/ENSMUSG00000063410/ENSMUSG00000058587/ENSMUSG00000015605/ENSMUSG00000004530/ENSMUSG00000021596/ENSMUSG00000021451/ENSMUSG00000074934/ENSMUSG00000027805/ENSMUSG00000024087/ENSMUSG00000013663/ENSMUSG00000037411/ENSMUSG00000039191/ENSMUSG00000020542/…	Prkg1/Sema3e/Abhd2/Ptprj/Arhgdib/Rap2a/Tacstd2/Dag1/Stk24/Tmod3/Srf/Coro1c/Mctp1/Sema4d/Grem1/Pfn2/Cyp1b1/Pten/Serpine1/Rbpj/Myocd/Ptprg/Sema3a/Apex1/Ripor2/Mmp28/Notch1/Wnt5a/Pdcd10/Sema5a	30
BP	GO:0062012	regulation of small molecule metabolic process	39/1233	405/21335	0.00127567	0.047561687	ENSMUSG00000032179/ENSMUSG00000033792/ENSMUSG00000055980/ENSMUSG00000019971/ENSMUSG00000018574/ENSMUSG00000025006/ENSMUSG00000052920/ENSMUSG00000040407/ENSMUSG00000017446/ENSMUSG00000043445/ENSMUSG00000014956/ENSMUSG00000047126/ENSMUSG00000021109/ENSMUSG00000011752/ENSMUSG00000021699/ENSMUSG00000022383/ENSMUSG00000035232/ENSMUSG00000024556/ENSMUSG00000027523/ENSMUSG00000026623/ENSMUSG00000040385/…	Bmp5/Atp7a/Irs1/Cep290/Acadvl/Sorbs1/Prkg1/Akap9/C1qtnf1/Pgp/Ppp1cb/Cltc/Hif1a/Pgam1/Pde4d/Ppara/Pdk3/Me2/Gnas/Lpgat1/Ppp1ca/Fzd2/Gpd1/Soga1/Ppp1r3b/Ppp4r3b/Acsl4/Insig1/Gfpt1/Avpr1a/Ranbp2/Sstr4/Fgf1/Lonp2/Dyrk2/Insig2/Cpt1a/Wnt5a/Prkaa2	39
BP	GO:0050922	negative regulation of chemotaxis	9/1233	47/21335	0.001298326	0.047617753	ENSMUSG00000063531/ENSMUSG00000021451/ENSMUSG00000022885/ENSMUSG00000074934/ENSMUSG00000028883/ENSMUSG00000020682/ENSMUSG00000026923/ENSMUSG00000021994/ENSMUSG00000022231	Sema3e/Sema4d/St6gal1/Grem1/Sema3a/Mmp28/Notch1/Wnt5a/Sema5a	9
BP	GO:0002064	epithelial cell development	26/1233	237/21335	0.001306259	0.047617753	ENSMUSG00000032179/ENSMUSG00000034584/ENSMUSG00000047694/ENSMUSG00000006932/ENSMUSG00000040407/ENSMUSG00000024122/ENSMUSG00000028328/ENSMUSG00000017491/ENSMUSG00000043895/ENSMUSG00000021109/ENSMUSG00000020745/ENSMUSG00000024507/ENSMUSG00000001420/ENSMUSG00000050953/ENSMUSG00000075470/ENSMUSG00000022286/ENSMUSG00000034607/ENSMUSG00000026383/ENSMUSG00000027878/ENSMUSG00000070047/ENSMUSG00000032244/…	Bmp5/Exph5/Yipf6/Ctnnb1/Akap9/Pdpk1/Tmod1/Rarb/S1pr2/Hif1a/Pafah1b1/Hsd17b4/Tmem79/Gja1/Alg10b/Grhl2/Pof1b/Epb41l5/Notch2/Fat1/Fem1b/Foxa1/Ripor2/Notch1/Wnt5a/Slc4a7	26
BP	GO:1903036	positive regulation of response to wounding	11/1233	66/21335	0.00131445	0.047617753	ENSMUSG00000033792/ENSMUSG00000025314/ENSMUSG00000063410/ENSMUSG00000047139/ENSMUSG00000023961/ENSMUSG00000067851/ENSMUSG00000002944/ENSMUSG00000039005/ENSMUSG00000037411/ENSMUSG00000064210/ENSMUSG00000028517	Atp7a/Ptprj/Stk24/Cd24a/Enpp4/Arfgef1/Cd36/Tlr4/Serpine1/Ano6/Plpp3	11
BP	GO:0034333	adherens junction assembly	12/1233	76/21335	0.001316842	0.047617753	ENSMUSG00000021823/ENSMUSG00000006932/ENSMUSG00000025006/ENSMUSG00000024122/ENSMUSG00000025314/ENSMUSG00000062960/ENSMUSG00000004530/ENSMUSG00000074934/ENSMUSG00000026383/ENSMUSG00000013663/ENSMUSG00000039230/ENSMUSG00000044042	Vcl/Ctnnb1/Sorbs1/Pdpk1/Ptprj/Kdr/Coro1c/Grem1/Epb41l5/Pten/Tbcd/Fmn1	12
BP	GO:0010634	positive regulation of epithelial cell migration	17/1233	130/21335	0.001341468	0.047617753	ENSMUSG00000030660/ENSMUSG00000010051/ENSMUSG00000024122/ENSMUSG00000020700/ENSMUSG00000039239/ENSMUSG00000021109/ENSMUSG00000062960/ENSMUSG00000025393/ENSMUSG00000025428/ENSMUSG00000026383/ENSMUSG00000036585/ENSMUSG00000037411/ENSMUSG00000040899/ENSMUSG00000004655/ENSMUSG00000021994/ENSMUSG00000028517/ENSMUSG00000022231	Pik3c2a/Hyal1/Pdpk1/Map3k3/Tgfb2/Hif1a/Kdr/Atp5b/Atp5a1/Epb41l5/Fgf1/Serpine1/Ccr6/Aqp1/Wnt5a/Plpp3/Sema5a	17
BP	GO:0055067	monovalent inorganic cation homeostasis	19/1233	153/21335	0.001349883	0.047617753	ENSMUSG00000054640/ENSMUSG00000026576/ENSMUSG00000025393/ENSMUSG00000030559/ENSMUSG00000060681/ENSMUSG00000006269/ENSMUSG00000063358/ENSMUSG00000027523/ENSMUSG00000034320/ENSMUSG00000060961/ENSMUSG00000022125/ENSMUSG00000024121/ENSMUSG00000020123/ENSMUSG00000024597/ENSMUSG00000030865/ENSMUSG00000031618/ENSMUSG00000021733/ENSMUSG00000000216/ENSMUSG00000029434	Slc8a1/Atp1b1/Atp5b/Rab38/Slc9a6/Atp6v1b1/Mapk1/Gnas/Slc26a2/Slc4a4/Cln5/Atp6v0c/Avpr1a/Slc12a2/Chp2/Nr3c2/Slc4a7/Scnn1g/Vps33a	19
BP	GO:0061387	regulation of extent of cell growth	16/1233	119/21335	0.001365734	0.047617753	ENSMUSG00000048482/ENSMUSG00000063531/ENSMUSG00000020745/ENSMUSG00000031292/ENSMUSG00000015605/ENSMUSG00000036832/ENSMUSG00000021451/ENSMUSG00000038299/ENSMUSG00000025885/ENSMUSG00000004798/ENSMUSG00000028883/ENSMUSG00000020902/ENSMUSG00000021994/ENSMUSG00000022231/ENSMUSG00000030447/ENSMUSG00000036580	Bdnf/Sema3e/Pafah1b1/Cdkl5/Srf/Lpar3/Sema4d/Wdr36/Myo5b/Ulk2/Sema3a/Ntn1/Wnt5a/Sema5a/Cyfip1/Spg20	16
BP	GO:0048863	stem cell differentiation	24/1233	213/21335	0.001366848	0.047617753	ENSMUSG00000063531/ENSMUSG00000039239/ENSMUSG00000021109/ENSMUSG00000069769/ENSMUSG00000051397/ENSMUSG00000078671/ENSMUSG00000003119/ENSMUSG00000063358/ENSMUSG00000015605/ENSMUSG00000004530/ENSMUSG00000021451/ENSMUSG00000074934/ENSMUSG00000024515/ENSMUSG00000024063/ENSMUSG00000045817/ENSMUSG00000035451/ENSMUSG00000022144/ENSMUSG00000017428/ENSMUSG00000039191/ENSMUSG00000020542/ENSMUSG00000028883/…	Sema3e/Tgfb2/Hif1a/Msi2/Tacstd2/Chd2/Cdk12/Mapk1/Srf/Coro1c/Sema4d/Grem1/Smad4/Lbh/Zfp36l2/Foxa1/Gdnf/Psmd11/Rbpj/Myocd/Sema3a/Rdh10/Notch1/Hspa9	24
BP	GO:0005976	polysaccharide metabolic process	15/1233	108/21335	0.001367754	0.047617753	ENSMUSG00000054008/ENSMUSG00000055980/ENSMUSG00000020251/ENSMUSG00000025006/ENSMUSG00000067279/ENSMUSG00000014956/ENSMUSG00000047126/ENSMUSG00000051650/ENSMUSG00000033059/ENSMUSG00000040385/ENSMUSG00000046794/ENSMUSG00000029992/ENSMUSG00000025791/ENSMUSG00000028630/ENSMUSG00000022707	Ndst1/Irs1/Glt8d2/Sorbs1/Ppp1r3c/Ppp1cb/Cltc/B3gnt2/Pygb/Ppp1ca/Ppp1r3b/Gfpt1/Pgm2/Dyrk2/Gbe1	15
BP	GO:0051028	mRNA transport	15/1233	108/21335	0.001367754	0.047617753	ENSMUSG00000079065/ENSMUSG00000031529/ENSMUSG00000042271/ENSMUSG00000006005/ENSMUSG00000042650/ENSMUSG00000003226/ENSMUSG00000015023/ENSMUSG00000025134/ENSMUSG00000033658/ENSMUSG00000042699/ENSMUSG00000034826/ENSMUSG00000020783/ENSMUSG00000050192/ENSMUSG00000024384/ENSMUSG00000022800	BC005561/Tnks/Nxt2/Tpr/Alkbh5/Ranbp2/Ddx19a/Alyref/Ddx19b/Dhx9/Nup54/Ncbp3/Eif5a2/Iws1/Fyttd1	15
BP	GO:0009112	nucleobase metabolic process	8/1233	39/21335	0.001501925	0.050979497	ENSMUSG00000073016/ENSMUSG00000032561/ENSMUSG00000022962/ENSMUSG00000063358/ENSMUSG00000025481/ENSMUSG00000064294/ENSMUSG00000028186/ENSMUSG00000031432	Uprt/Acpp/Gart/Mapk1/Urah/Aox3/Uox/Prps1	8
BP	GO:0050856	regulation of T cell receptor signaling pathway	8/1233	39/21335	0.001501925	0.050979497	ENSMUSG00000031010/ENSMUSG00000036461/ENSMUSG00000025314/ENSMUSG00000003518/ENSMUSG00000029640/ENSMUSG00000034028/ENSMUSG00000040423/ENSMUSG00000054814	Usp9x/Elf1/Ptprj/Dusp3/Usp12/Cd226/Rc3h1/Usp46	8
BP	GO:0022404	molting cycle process	15/1233	109/21335	0.001503105	0.050979497	ENSMUSG00000033792/ENSMUSG00000006932/ENSMUSG00000071847/ENSMUSG00000039239/ENSMUSG00000060798/ENSMUSG00000001420/ENSMUSG00000030029/ENSMUSG00000027523/ENSMUSG00000016028/ENSMUSG00000034066/ENSMUSG00000024515/ENSMUSG00000039191/ENSMUSG00000021067/ENSMUSG00000026923/ENSMUSG00000021994	Atp7a/Ctnnb1/Apcdd1/Tgfb2/Intu/Tmem79/Lrig1/Gnas/Celsr1/Farp2/Smad4/Rbpj/Sav1/Notch1/Wnt5a	15
BP	GO:0022405	hair cycle process	15/1233	109/21335	0.001503105	0.050979497	ENSMUSG00000033792/ENSMUSG00000006932/ENSMUSG00000071847/ENSMUSG00000039239/ENSMUSG00000060798/ENSMUSG00000001420/ENSMUSG00000030029/ENSMUSG00000027523/ENSMUSG00000016028/ENSMUSG00000034066/ENSMUSG00000024515/ENSMUSG00000039191/ENSMUSG00000021067/ENSMUSG00000026923/ENSMUSG00000021994	Atp7a/Ctnnb1/Apcdd1/Tgfb2/Intu/Tmem79/Lrig1/Gnas/Celsr1/Farp2/Smad4/Rbpj/Sav1/Notch1/Wnt5a	15
BP	GO:0045787	positive regulation of cell cycle	34/1233	343/21335	0.001566461	0.052787729	ENSMUSG00000076431/ENSMUSG00000070348/ENSMUSG00000010051/ENSMUSG00000027475/ENSMUSG00000000787/ENSMUSG00000047880/ENSMUSG00000039239/ENSMUSG00000020745/ENSMUSG00000021585/ENSMUSG00000003518/ENSMUSG00000058587/ENSMUSG00000026361/ENSMUSG00000024742/ENSMUSG00000021103/ENSMUSG00000082361/ENSMUSG00000024477/ENSMUSG00000031095/ENSMUSG00000048799/ENSMUSG00000006005/ENSMUSG00000009907/ENSMUSG00000043733/…	Sox4/Ccnd1/Hyal1/Kif3b/Ddx3x/Cxcr5/Tgfb2/Pafah1b1/Cast/Dusp3/Tmod3/Cdc73/Fen1/Mnat1/Btc/Pggt1b/Cul4b/Cep120/Tpr/Vps4b/Ptpn11/Ranbp2/Foxa1/Rab11fip4/Rad23a/Asns/Dynlt3/Rassf1/Apex1/Ripor2/Stxbp4/Wnt5a/Cul3/Ccnd2	34
BP	GO:0034101	erythrocyte homeostasis	17/1233	132/21335	0.001588107	0.052878012	ENSMUSG00000026155/ENSMUSG00000027495/ENSMUSG00000025270/ENSMUSG00000021109/ENSMUSG00000047139/ENSMUSG00000058587/ENSMUSG00000015605/ENSMUSG00000033565/ENSMUSG00000052155/ENSMUSG00000023030/ENSMUSG00000037896/ENSMUSG00000053799/ENSMUSG00000033813/ENSMUSG00000021540/ENSMUSG00000028382/ENSMUSG00000024359/ENSMUSG00000024789	Smap1/Fam210b/Alas2/Hif1a/Cd24a/Tmod3/Srf/Rbfox2/Acvr2a/Slc11a2/Rcor1/Exoc6/Tcea1/Smad5/Ptbp3/Hspa9/Jak2	17
BP	GO:0006109	regulation of carbohydrate metabolic process	20/1233	167/21335	0.001599316	0.052878012	ENSMUSG00000055980/ENSMUSG00000025006/ENSMUSG00000052920/ENSMUSG00000017446/ENSMUSG00000043445/ENSMUSG00000014956/ENSMUSG00000047126/ENSMUSG00000021109/ENSMUSG00000011752/ENSMUSG00000022383/ENSMUSG00000035232/ENSMUSG00000040385/ENSMUSG00000023019/ENSMUSG00000055485/ENSMUSG00000046794/ENSMUSG00000020463/ENSMUSG00000029992/ENSMUSG00000003226/ENSMUSG00000028630/ENSMUSG00000028518	Irs1/Sorbs1/Prkg1/C1qtnf1/Pgp/Ppp1cb/Cltc/Hif1a/Pgam1/Ppara/Pdk3/Ppp1ca/Gpd1/Soga1/Ppp1r3b/Ppp4r3b/Gfpt1/Ranbp2/Dyrk2/Prkaa2	20
BP	GO:0097164	ammonium ion metabolic process	20/1233	167/21335	0.001599316	0.052878012	ENSMUSG00000033792/ENSMUSG00000005615/ENSMUSG00000031696/ENSMUSG00000050931/ENSMUSG00000039239/ENSMUSG00000036257/ENSMUSG00000019872/ENSMUSG00000024887/ENSMUSG00000075232/ENSMUSG00000021213/ENSMUSG00000011179/ENSMUSG00000039662/ENSMUSG00000039092/ENSMUSG00000021759/ENSMUSG00000026986/ENSMUSG00000032883/ENSMUSG00000024900/ENSMUSG00000021770/ENSMUSG00000079834/ENSMUSG00000060002	Atp7a/Pcyt1a/Vps35/Sgms2/Tgfb2/Pnpla8/Smpdl3a/Asah2/Amd1/Akr1c13/Odc1/Icmt/Sptlc3/Plpp1/Hnmt/Acsl3/Cpt1a/Samd8/Tmlhe/Chpt1	20
BP	GO:0030218	erythrocyte differentiation	16/1233	121/21335	0.001630491	0.053015009	ENSMUSG00000026155/ENSMUSG00000027495/ENSMUSG00000025270/ENSMUSG00000021109/ENSMUSG00000058587/ENSMUSG00000015605/ENSMUSG00000033565/ENSMUSG00000052155/ENSMUSG00000023030/ENSMUSG00000037896/ENSMUSG00000053799/ENSMUSG00000033813/ENSMUSG00000021540/ENSMUSG00000028382/ENSMUSG00000024359/ENSMUSG00000024789	Smap1/Fam210b/Alas2/Hif1a/Tmod3/Srf/Rbfox2/Acvr2a/Slc11a2/Rcor1/Exoc6/Tcea1/Smad5/Ptbp3/Hspa9/Jak2	16
BP	GO:0002070	epithelial cell maturation	5/1233	16/21335	0.001633713	0.053015009	ENSMUSG00000021109/ENSMUSG00000001420/ENSMUSG00000050953/ENSMUSG00000032244/ENSMUSG00000035451	Hif1a/Tmem79/Gja1/Fem1b/Foxa1	5
BP	GO:0006607	NLS-bearing protein import into nucleus	5/1233	16/21335	0.001633713	0.053015009	ENSMUSG00000018362/ENSMUSG00000039952/ENSMUSG00000009470/ENSMUSG00000022905/ENSMUSG00000034826	Kpna2/Dag1/Tnpo1/Kpna1/Nup54	5
BP	GO:0060038	cardiac muscle cell proliferation	10/1233	58/21335	0.001651415	0.053260667	ENSMUSG00000006932/ENSMUSG00000039239/ENSMUSG00000050953/ENSMUSG00000022865/ENSMUSG00000013663/ENSMUSG00000036585/ENSMUSG00000039191/ENSMUSG00000021067/ENSMUSG00000026923/ENSMUSG00000020612	Ctnnb1/Tgfb2/Gja1/Cxadr/Pten/Fgf1/Rbpj/Sav1/Notch1/Prkar1a	10
BP	GO:0001525	angiogenesis	45/1233	493/21335	0.001683054	0.053950089	ENSMUSG00000030660/ENSMUSG00000010051/ENSMUSG00000028864/ENSMUSG00000006932/ENSMUSG00000063531/ENSMUSG00000068196/ENSMUSG00000024122/ENSMUSG00000020700/ENSMUSG00000020611/ENSMUSG00000039239/ENSMUSG00000022893/ENSMUSG00000001098/ENSMUSG00000021109/ENSMUSG00000062960/ENSMUSG00000025393/ENSMUSG00000045216/ENSMUSG00000033721/ENSMUSG00000015605/ENSMUSG00000062070/ENSMUSG00000033953/ENSMUSG00000045930/…	Pik3c2a/Hyal1/Hgf/Ctnnb1/Sema3e/Col8a1/Pdpk1/Map3k3/Gna13/Tgfb2/Adamts1/Kctd10/Hif1a/Kdr/Atp5b/Hs6st1/Vav3/Srf/Pgk1/Ppp3r1/Clec14a/Col8a2/Cd36/Grem1/Mmp19/Notch2/Ptprb/Cyp1b1/Smad5/Pten/Fgf1/Serpine1/Rbpj/Aggf1/Mtdh/Aqp1/Nrarp/E2f2/Notch1/Wnt5a/Pik3cb/Pdcd10/Sema5a/Itgb1/Loxl4	45
BP	GO:0006913	nucleocytoplasmic transport	31/1233	306/21335	0.001754426	0.055892969	ENSMUSG00000076431/ENSMUSG00000018362/ENSMUSG00000027499/ENSMUSG00000033411/ENSMUSG00000079065/ENSMUSG00000021374/ENSMUSG00000039952/ENSMUSG00000063358/ENSMUSG00000042271/ENSMUSG00000033953/ENSMUSG00000009470/ENSMUSG00000026667/ENSMUSG00000006005/ENSMUSG00000027893/ENSMUSG00000042650/ENSMUSG00000043733/ENSMUSG00000073639/ENSMUSG00000003226/ENSMUSG00000030865/ENSMUSG00000015023/ENSMUSG00000033658/…	Sox4/Kpna2/Pkia/Ctdspl2/BC005561/Nup153/Dag1/Mapk1/Nxt2/Ppp3r1/Tnpo1/Uhmk1/Tpr/Ahcyl1/Alkbh5/Ptpn11/Rab18/Ranbp2/Chp2/Ddx19a/Ddx19b/Heatr3/Kpna1/Tnpo3/Dhx9/Nup54/Ppp1cc/Hspa9/Jak2/Iws1/Fyttd1	31
BP	GO:0002042	cell migration involved in sprouting angiogenesis	9/1233	49/21335	0.001764929	0.055892969	ENSMUSG00000030660/ENSMUSG00000020700/ENSMUSG00000062960/ENSMUSG00000015605/ENSMUSG00000045930/ENSMUSG00000074934/ENSMUSG00000026923/ENSMUSG00000027835/ENSMUSG00000025809	Pik3c2a/Map3k3/Kdr/Srf/Clec14a/Grem1/Notch1/Pdcd10/Itgb1	9
BP	GO:0090224	regulation of spindle organization	8/1233	40/21335	0.001783713	0.056149565	ENSMUSG00000047126/ENSMUSG00000027536/ENSMUSG00000033900/ENSMUSG00000006005/ENSMUSG00000009907/ENSMUSG00000024974/ENSMUSG00000029110/ENSMUSG00000036006	Cltc/Chmp4c/Map9/Tpr/Vps4b/Smc3/Rnf4/Ripor2	8
BP	GO:0051169	nuclear transport	31/1233	307/21335	0.0018465	0.057690154	ENSMUSG00000076431/ENSMUSG00000018362/ENSMUSG00000027499/ENSMUSG00000033411/ENSMUSG00000079065/ENSMUSG00000021374/ENSMUSG00000039952/ENSMUSG00000063358/ENSMUSG00000042271/ENSMUSG00000033953/ENSMUSG00000009470/ENSMUSG00000026667/ENSMUSG00000006005/ENSMUSG00000027893/ENSMUSG00000042650/ENSMUSG00000043733/ENSMUSG00000073639/ENSMUSG00000003226/ENSMUSG00000030865/ENSMUSG00000015023/ENSMUSG00000033658/…	Sox4/Kpna2/Pkia/Ctdspl2/BC005561/Nup153/Dag1/Mapk1/Nxt2/Ppp3r1/Tnpo1/Uhmk1/Tpr/Ahcyl1/Alkbh5/Ptpn11/Rab18/Ranbp2/Chp2/Ddx19a/Ddx19b/Heatr3/Kpna1/Tnpo3/Dhx9/Nup54/Ppp1cc/Hspa9/Jak2/Iws1/Fyttd1	31
BP	GO:0048524	positive regulation of viral process	12/1233	79/21335	0.001854601	0.057690154	ENSMUSG00000021039/ENSMUSG00000000787/ENSMUSG00000027536/ENSMUSG00000066278/ENSMUSG00000024740/ENSMUSG00000009907/ENSMUSG00000024974/ENSMUSG00000024892/ENSMUSG00000003813/ENSMUSG00000032383/ENSMUSG00000042699/ENSMUSG00000026923	Snw1/Ddx3x/Chmp4c/Vps37b/Ddb1/Vps4b/Smc3/Pcx/Rad23a/Ppib/Dhx9/Notch1	12
BP	GO:0090092	regulation of transmembrane receptor protein serine/threonine kinase signaling pathway	24/1233	218/21335	0.001872402	0.057901271	ENSMUSG00000032179/ENSMUSG00000021039/ENSMUSG00000003316/ENSMUSG00000024122/ENSMUSG00000029335/ENSMUSG00000020325/ENSMUSG00000039239/ENSMUSG00000033411/ENSMUSG00000062960/ENSMUSG00000024563/ENSMUSG00000006205/ENSMUSG00000052155/ENSMUSG00000074934/ENSMUSG00000024515/ENSMUSG00000027878/ENSMUSG00000024526/ENSMUSG00000039191/ENSMUSG00000030530/ENSMUSG00000020542/ENSMUSG00000027660/ENSMUSG00000026923/…	Bmp5/Snw1/Glg1/Pdpk1/Bmp3/Fstl3/Tgfb2/Ctdspl2/Kdr/Smad2/Htra1/Acvr2a/Grem1/Smad4/Notch2/Cidea/Rbpj/Furin/Myocd/Skil/Notch1/Wnt5a/Inhbb/Spg20	24
BP	GO:0009896	positive regulation of catabolic process	37/1233	387/21335	0.001897626	0.058258633	ENSMUSG00000033107/ENSMUSG00000055980/ENSMUSG00000034218/ENSMUSG00000031696/ENSMUSG00000035284/ENSMUSG00000020738/ENSMUSG00000074093/ENSMUSG00000045322/ENSMUSG00000024425/ENSMUSG00000049502/ENSMUSG00000021109/ENSMUSG00000037075/ENSMUSG00000062960/ENSMUSG00000050953/ENSMUSG00000004221/ENSMUSG00000022280/ENSMUSG00000000001/ENSMUSG00000023019/ENSMUSG00000019850/ENSMUSG00000031095/ENSMUSG00000024740/…	Rnf125/Irs1/Atm/Vps35/Vps13c/Sumo2/Svip/Tlr9/Ndfip1/Dtx3l/Hif1a/Rnf139/Kdr/Gja1/Ikbkg/Rnf19a/Gnai3/Gpd1/Tnfaip3/Cul4b/Ddb1/Zfp36l2/Egln2/Sesn3/Rc3h1/Cnot1/Pten/Rad23a/5330417C22Rik/Smcr8/Nedd4/Mtdh/Cpt1a/Abhd5/Wnt5a/Prkaa2/Rnf144a	37
BP	GO:2000573	positive regulation of DNA biosynthetic process	11/1233	69/21335	0.001906122	0.058258633	ENSMUSG00000034218/ENSMUSG00000028864/ENSMUSG00000006932/ENSMUSG00000063358/ENSMUSG00000031529/ENSMUSG00000026393/ENSMUSG00000022286/ENSMUSG00000074934/ENSMUSG00000024087/ENSMUSG00000046691/ENSMUSG00000026622	Atm/Hgf/Ctnnb1/Mapk1/Tnks/Nek7/Grhl2/Grem1/Cyp1b1/Chtf8/Nek2	11
BP	GO:0001503	ossification	35/1233	361/21335	0.001963811	0.059107675	ENSMUSG00000032179/ENSMUSG00000054640/ENSMUSG00000006932/ENSMUSG00000020003/ENSMUSG00000029335/ENSMUSG00000043252/ENSMUSG00000019359/ENSMUSG00000020325/ENSMUSG00000007279/ENSMUSG00000021109/ENSMUSG00000060798/ENSMUSG00000020641/ENSMUSG00000050953/ENSMUSG00000002881/ENSMUSG00000052430/ENSMUSG00000006269/ENSMUSG00000063358/ENSMUSG00000021466/ENSMUSG00000027523/ENSMUSG00000034320/ENSMUSG00000020393/…	Bmp5/Slc8a1/Ctnnb1/Pex7/Bmp3/Tmem64/Gdpd2/Fstl3/Scube2/Hif1a/Intu/Rsad2/Gja1/Nab1/Bmpr1b/Atp6v1b1/Mapk1/Ptch1/Gnas/Slc26a2/Kremen1/Sema4d/Impad1/Acvr2a/Grem1/H3f3a/Smad4/Smad5/Id4/Igsf10/Rbpj/Ano6/Notch1/Wnt5a/Ift80	35
BP	GO:0006643	membrane lipid metabolic process	20/1233	170/21335	0.001982146	0.059107675	ENSMUSG00000021665/ENSMUSG00000003418/ENSMUSG00000006731/ENSMUSG00000050931/ENSMUSG00000050103/ENSMUSG00000019872/ENSMUSG00000024887/ENSMUSG00000039092/ENSMUSG00000025353/ENSMUSG00000038936/ENSMUSG00000024087/ENSMUSG00000021759/ENSMUSG00000026097/ENSMUSG00000021703/ENSMUSG00000038633/ENSMUSG00000062526/ENSMUSG00000023791/ENSMUSG00000021770/ENSMUSG00000021120/ENSMUSG00000035936	Hexb/St8sia6/B4galnt1/Sgms2/Agmo/Smpdl3a/Asah2/Sptlc3/Ormdl2/Sccpdh/Cyp1b1/Plpp1/Ormdl1/Serinc5/Degs1/Mppe1/Pigx/Samd8/Pigh/Aldh5a1	20
BP	GO:0044275	cellular carbohydrate catabolic process	7/1233	32/21335	0.001989932	0.059107675	ENSMUSG00000014956/ENSMUSG00000033059/ENSMUSG00000011752/ENSMUSG00000040385/ENSMUSG00000046794/ENSMUSG00000027227/ENSMUSG00000023456	Ppp1cb/Pygb/Pgam1/Ppp1ca/Ppp1r3b/Sord/Tpi1	7
BP	GO:0036293	response to decreased oxygen levels	24/1233	219/21335	0.001990691	0.059107675	ENSMUSG00000076431/ENSMUSG00000034218/ENSMUSG00000054640/ENSMUSG00000000441/ENSMUSG00000025270/ENSMUSG00000026576/ENSMUSG00000004070/ENSMUSG00000039239/ENSMUSG00000021109/ENSMUSG00000062960/ENSMUSG00000022383/ENSMUSG00000047139/ENSMUSG00000035232/ENSMUSG00000062070/ENSMUSG00000024515/ENSMUSG00000042650/ENSMUSG00000058709/ENSMUSG00000013663/ENSMUSG00000024924/ENSMUSG00000039191/ENSMUSG00000004655/…	Sox4/Atm/Slc8a1/Raf1/Alas2/Atp1b1/Hmox2/Tgfb2/Hif1a/Kdr/Ppara/Cd24a/Pdk3/Pgk1/Smad4/Alkbh5/Egln2/Pten/Vldlr/Rbpj/Aqp1/Notch1/Itpr1/Cpeb2	24
BP	GO:0006144	purine nucleobase metabolic process	6/1233	24/21335	0.002012607	0.059107675	ENSMUSG00000032561/ENSMUSG00000022962/ENSMUSG00000025481/ENSMUSG00000064294/ENSMUSG00000028186/ENSMUSG00000031432	Acpp/Gart/Urah/Aox3/Uox/Prps1	6
BP	GO:0033522	histone H2A ubiquitination	6/1233	24/21335	0.002012607	0.059107675	ENSMUSG00000072872/ENSMUSG00000049502/ENSMUSG00000031095/ENSMUSG00000024740/ENSMUSG00000026219/ENSMUSG00000029475	Rybp/Dtx3l/Cul4b/Ddb1/Trip12/Kdm2b	6
BP	GO:0034067	protein localization to Golgi apparatus	6/1233	24/21335	0.002012607	0.059107675	ENSMUSG00000035284/ENSMUSG00000034951/ENSMUSG00000036093/ENSMUSG00000017418/ENSMUSG00000033124/ENSMUSG00000038039	Vps13c/Cog7/Arl5a/Arl5b/Atg9a/Gcc2	6
BP	GO:0060348	bone development	22/1233	195/21335	0.002084258	0.060871907	ENSMUSG00000003316/ENSMUSG00000020003/ENSMUSG00000017491/ENSMUSG00000007279/ENSMUSG00000020745/ENSMUSG00000062960/ENSMUSG00000042734/ENSMUSG00000002881/ENSMUSG00000027523/ENSMUSG00000015605/ENSMUSG00000021451/ENSMUSG00000066324/ENSMUSG00000074934/ENSMUSG00000045294/ENSMUSG00000027878/ENSMUSG00000021540/ENSMUSG00000043733/ENSMUSG00000032383/ENSMUSG00000032076/ENSMUSG00000003721/ENSMUSG00000064210/…	Glg1/Pex7/Rarb/Scube2/Pafah1b1/Kdr/Ttc9/Nab1/Gnas/Srf/Sema4d/Impad1/Grem1/Insig1/Notch2/Smad5/Ptpn11/Ppib/Cadm1/Insig2/Ano6/Ift80	22
BP	GO:0010906	regulation of glucose metabolic process	15/1233	113/21335	0.002161869	0.062465996	ENSMUSG00000055980/ENSMUSG00000025006/ENSMUSG00000017446/ENSMUSG00000043445/ENSMUSG00000014956/ENSMUSG00000021109/ENSMUSG00000022383/ENSMUSG00000035232/ENSMUSG00000040385/ENSMUSG00000055485/ENSMUSG00000046794/ENSMUSG00000020463/ENSMUSG00000029992/ENSMUSG00000003226/ENSMUSG00000028630	Irs1/Sorbs1/C1qtnf1/Pgp/Ppp1cb/Hif1a/Ppara/Pdk3/Ppp1ca/Soga1/Ppp1r3b/Ppp4r3b/Gfpt1/Ranbp2/Dyrk2	15
BP	GO:0015672	monovalent inorganic cation transport	42/1233	458/21335	0.002162604	0.062465996	ENSMUSG00000033792/ENSMUSG00000047959/ENSMUSG00000002996/ENSMUSG00000054640/ENSMUSG00000052920/ENSMUSG00000058921/ENSMUSG00000029193/ENSMUSG00000026576/ENSMUSG00000004319/ENSMUSG00000025393/ENSMUSG00000060681/ENSMUSG00000023169/ENSMUSG00000022742/ENSMUSG00000006269/ENSMUSG00000027523/ENSMUSG00000025428/ENSMUSG00000024639/ENSMUSG00000060961/ENSMUSG00000041644/ENSMUSG00000050627/ENSMUSG00000006740/…	Atp7a/Kcna3/Hbp1/Slc8a1/Prkg1/Slc10a5/Cckar/Atp1b1/Clcn3/Atp5b/Slc9a6/Slc38a1/Cpox/Atp6v1b1/Gnas/Atp5a1/Gnaq/Slc4a4/Slc5a12/Gpd1l/Kif5b/Atp6v1b2/Slc11a2/Nkain4/Kcnmb2/Slc34a2/Kcnk5/Ahcyl1/Atp6v0c/Slc12a2/Vps4b/Slc23a2/Atp6v1a/Chp2/Pten/Slc1a3/Slmap/Nedd4/Ano6/Aqp1/Slc4a7/Scnn1g	42
BP	GO:0001952	regulation of cell-matrix adhesion	14/1233	102/21335	0.002182206	0.062644293	ENSMUSG00000063531/ENSMUSG00000025314/ENSMUSG00000062960/ENSMUSG00000039952/ENSMUSG00000032068/ENSMUSG00000004530/ENSMUSG00000002944/ENSMUSG00000074934/ENSMUSG00000026383/ENSMUSG00000031557/ENSMUSG00000013663/ENSMUSG00000037411/ENSMUSG00000044042/ENSMUSG00000032462	Sema3e/Ptprj/Kdr/Dag1/Plet1/Coro1c/Cd36/Grem1/Epb41l5/Plekha2/Pten/Serpine1/Fmn1/Pik3cb	14
BP	GO:0006085	acetyl-CoA biosynthetic process	5/1233	17/21335	0.002205191	0.062644293	ENSMUSG00000020917/ENSMUSG00000031299/ENSMUSG00000027452/ENSMUSG00000035232/ENSMUSG00000032047	Acly/Pdha1/Acss1/Pdk3/Acat1	5
BP	GO:1904355	positive regulation of telomere capping	5/1233	17/21335	0.002205191	0.062644293	ENSMUSG00000024811/ENSMUSG00000063358/ENSMUSG00000031529/ENSMUSG00000026393/ENSMUSG00000026622	Tnks2/Mapk1/Tnks/Nek7/Nek2	5
BP	GO:0009636	response to toxic substance	33/1233	337/21335	0.002216443	0.062644293	ENSMUSG00000033792/ENSMUSG00000028864/ENSMUSG00000021198/ENSMUSG00000021109/ENSMUSG00000062960/ENSMUSG00000063410/ENSMUSG00000022383/ENSMUSG00000005802/ENSMUSG00000056973/ENSMUSG00000063358/ENSMUSG00000053279/ENSMUSG00000041408/ENSMUSG00000019850/ENSMUSG00000031672/ENSMUSG00000002944/ENSMUSG00000025934/ENSMUSG00000031089/ENSMUSG00000024087/ENSMUSG00000029482/ENSMUSG00000025068/ENSMUSG00000037434/…	Atp7a/Hgf/Unc79/Hif1a/Kdr/Stk24/Ppara/Slc30a4/Ces1d/Mapk1/Aldh1a1/Wapl/Tnfaip3/Got2/Cd36/Gsta3/Slc6a14/Cyp1b1/Aacs/Gsto1/Slc30a1/Tlr4/Pten/Setx/Slc7a11/Usp46/Apex1/Aqp1/Cnp/Ripk1/Pdcd10/Ggh/Pon3	33
BP	GO:0070507	regulation of microtubule cytoskeleton organization	21/1233	184/21335	0.002258822	0.063500667	ENSMUSG00000006932/ENSMUSG00000025900/ENSMUSG00000047126/ENSMUSG00000020745/ENSMUSG00000041570/ENSMUSG00000027536/ENSMUSG00000033900/ENSMUSG00000034292/ENSMUSG00000015711/ENSMUSG00000048799/ENSMUSG00000006005/ENSMUSG00000009907/ENSMUSG00000024974/ENSMUSG00000003226/ENSMUSG00000029110/ENSMUSG00000035614/ENSMUSG00000039230/ENSMUSG00000010067/ENSMUSG00000036006/ENSMUSG00000032064/ENSMUSG00000026622	Ctnnb1/Rp1/Cltc/Pafah1b1/Camsap2/Chmp4c/Map9/Traf3ip1/Prune1/Cep120/Tpr/Vps4b/Smc3/Ranbp2/Rnf4/Togaram1/Tbcd/Rassf1/Ripor2/Dixdc1/Nek2	21
BP	GO:0030509	BMP signaling pathway	20/1233	172/21335	0.002278251	0.063684602	ENSMUSG00000032179/ENSMUSG00000031010/ENSMUSG00000029335/ENSMUSG00000020325/ENSMUSG00000039239/ENSMUSG00000033411/ENSMUSG00000062960/ENSMUSG00000052430/ENSMUSG00000024563/ENSMUSG00000006205/ENSMUSG00000052155/ENSMUSG00000074934/ENSMUSG00000024515/ENSMUSG00000027878/ENSMUSG00000021540/ENSMUSG00000039191/ENSMUSG00000027660/ENSMUSG00000026923/ENSMUSG00000021994/ENSMUSG00000036580	Bmp5/Usp9x/Bmp3/Fstl3/Tgfb2/Ctdspl2/Kdr/Bmpr1b/Smad2/Htra1/Acvr2a/Grem1/Smad4/Notch2/Smad5/Rbpj/Skil/Notch1/Wnt5a/Spg20	20
BP	GO:0045666	positive regulation of neuron differentiation	40/1233	432/21335	0.002289593	0.063684602	ENSMUSG00000032179/ENSMUSG00000008734/ENSMUSG00000048482/ENSMUSG00000028864/ENSMUSG00000033295/ENSMUSG00000017491/ENSMUSG00000022893/ENSMUSG00000042082/ENSMUSG00000020745/ENSMUSG00000031292/ENSMUSG00000063410/ENSMUSG00000047139/ENSMUSG00000027184/ENSMUSG00000015605/ENSMUSG00000029426/ENSMUSG00000013089/ENSMUSG00000036832/ENSMUSG00000021451/ENSMUSG00000020668/ENSMUSG00000023027/ENSMUSG00000002489/…	Bmp5/Gprc5b/Bdnf/Hgf/Ptprf/Rarb/Adamts1/Arsb/Pafah1b1/Cdkl5/Stk24/Cd24a/Caprin1/Srf/Scarb2/Etv5/Lpar3/Sema4d/Kif3c/Atf1/Tiam1/Foxa1/D16Ertd472e/Negr1/Pten/Setx/Myo5b/Vldlr/Ntn1/Skil/Cdon/Fbxo38/Wnt5a/Fbxw8/Dixdc1/Ptbp1/Sema5a/Itgb1/Cyfip1/Shank2	40
BP	GO:0031333	negative regulation of protein complex assembly	17/1233	137/21335	0.002376575	0.065075774	ENSMUSG00000031696/ENSMUSG00000000787/ENSMUSG00000074093/ENSMUSG00000000441/ENSMUSG00000028328/ENSMUSG00000070372/ENSMUSG00000005362/ENSMUSG00000058587/ENSMUSG00000034292/ENSMUSG00000067851/ENSMUSG00000029840/ENSMUSG00000045294/ENSMUSG00000006304/ENSMUSG00000027805/ENSMUSG00000015733/ENSMUSG00000039230/ENSMUSG00000034295	Vps35/Ddx3x/Svip/Raf1/Tmod1/Capza1/Crbn/Tmod3/Traf3ip1/Arfgef1/Mtpn/Insig1/Arpc2/Pfn2/Capza2/Tbcd/Fhod3	17
BP	GO:0055017	cardiac muscle tissue growth	13/1233	92/21335	0.002381161	0.065075774	ENSMUSG00000006932/ENSMUSG00000052920/ENSMUSG00000039239/ENSMUSG00000050953/ENSMUSG00000022865/ENSMUSG00000013663/ENSMUSG00000036585/ENSMUSG00000039191/ENSMUSG00000020542/ENSMUSG00000022752/ENSMUSG00000021067/ENSMUSG00000026923/ENSMUSG00000020612	Ctnnb1/Prkg1/Tgfb2/Gja1/Cxadr/Pten/Fgf1/Rbpj/Myocd/Tomm70a/Sav1/Notch1/Prkar1a	13
BP	GO:0072594	establishment of protein localization to organelle	40/1233	433/21335	0.002386121	0.065075774	ENSMUSG00000073079/ENSMUSG00000056234/ENSMUSG00000030082/ENSMUSG00000013701/ENSMUSG00000020003/ENSMUSG00000035284/ENSMUSG00000018362/ENSMUSG00000027499/ENSMUSG00000041974/ENSMUSG00000033557/ENSMUSG00000021374/ENSMUSG00000026750/ENSMUSG00000039952/ENSMUSG00000021917/ENSMUSG00000063358/ENSMUSG00000029426/ENSMUSG00000042271/ENSMUSG00000019850/ENSMUSG00000033953/ENSMUSG00000093904/ENSMUSG00000009470/…	Srp54a/Ncoa4/Sec61a1/Timm23/Pex7/Vps13c/Kpna2/Pkia/Spidr/Fam20b/Nup153/Psmb7/Dag1/Spcs1/Mapk1/Scarb2/Nxt2/Tnfaip3/Ppp3r1/Tomm20/Tnpo1/Srpr/Tpr/Hnmt/Ranbp2/Timm29/Chp2/Heatr3/Lonp2/Nedd4/Gcc2/Uqcrc2/Kpna1/Tnpo3/Ppp2r2b/Nup54/Oscp1/Jak2/Cdkl2/Dusp18	40
BP	GO:0006101	citrate metabolic process	7/1233	33/21335	0.002401503	0.065075774	ENSMUSG00000020917/ENSMUSG00000031299/ENSMUSG00000021577/ENSMUSG00000022477/ENSMUSG00000022110/ENSMUSG00000052738/ENSMUSG00000025950	Acly/Pdha1/Sdha/Aco2/Sucla2/Suclg1/Idh1	7
BP	GO:0060479	lung cell differentiation	7/1233	33/21335	0.002401503	0.065075774	ENSMUSG00000006932/ENSMUSG00000033953/ENSMUSG00000022286/ENSMUSG00000035451/ENSMUSG00000039191/ENSMUSG00000021067/ENSMUSG00000025932	Ctnnb1/Ppp3r1/Grhl2/Foxa1/Rbpj/Sav1/Eya1	7
BP	GO:0030073	insulin secretion	23/1233	210/21335	0.002459307	0.065619083	ENSMUSG00000024027/ENSMUSG00000076431/ENSMUSG00000055980/ENSMUSG00000056553/ENSMUSG00000029193/ENSMUSG00000000441/ENSMUSG00000031075/ENSMUSG00000021109/ENSMUSG00000050953/ENSMUSG00000040022/ENSMUSG00000024563/ENSMUSG00000006740/ENSMUSG00000062542/ENSMUSG00000021670/ENSMUSG00000002489/ENSMUSG00000029482/ENSMUSG00000043733/ENSMUSG00000061601/ENSMUSG00000024900/ENSMUSG00000020546/ENSMUSG00000037035/…	Glp1r/Sox4/Irs1/Ptprn2/Cckar/Raf1/Ano1/Hif1a/Gja1/Rab11fip2/Smad2/Kif5b/Syt9/Hmgcr/Tiam1/Aacs/Ptpn11/Pclo/Cpt1a/Stxbp4/Inhbb/Jak2/Ptbp1	23
BP	GO:1901617	organic hydroxy compound biosynthetic process	23/1233	210/21335	0.002459307	0.065619083	ENSMUSG00000032179/ENSMUSG00000033792/ENSMUSG00000032788/ENSMUSG00000031696/ENSMUSG00000052920/ENSMUSG00000003752/ENSMUSG00000043445/ENSMUSG00000039239/ENSMUSG00000023963/ENSMUSG00000032018/ENSMUSG00000056973/ENSMUSG00000024887/ENSMUSG00000004880/ENSMUSG00000021670/ENSMUSG00000045294/ENSMUSG00000036585/ENSMUSG00000027875/ENSMUSG00000003721/ENSMUSG00000022351/ENSMUSG00000032047/ENSMUSG00000021994/…	Bmp5/Atp7a/Pdxk/Vps35/Prkg1/Itpkc/Pgp/Tgfb2/Cyp39a1/Sc5d/Ces1d/Asah2/Lbr/Hmgcr/Insig1/Fgf1/Hmgcs2/Insig2/Sqle/Acat1/Wnt5a/Prkaa2/Ipmk	23
BP	GO:0043010	camera-type eye development	32/1233	326/21335	0.002466821	0.065619083	ENSMUSG00000019971/ENSMUSG00000006932/ENSMUSG00000068196/ENSMUSG00000025900/ENSMUSG00000028328/ENSMUSG00000017491/ENSMUSG00000039239/ENSMUSG00000021109/ENSMUSG00000062960/ENSMUSG00000050953/ENSMUSG00000040681/ENSMUSG00000052430/ENSMUSG00000015605/ENSMUSG00000037890/ENSMUSG00000053279/ENSMUSG00000034292/ENSMUSG00000022286/ENSMUSG00000056174/ENSMUSG00000027878/ENSMUSG00000024087/ENSMUSG00000070047/…	Cep290/Ctnnb1/Col8a1/Rp1/Tmod1/Rarb/Tgfb2/Hif1a/Kdr/Gja1/Hmgn1/Bmpr1b/Srf/Wdr19/Aldh1a1/Traf3ip1/Grhl2/Col8a2/Notch2/Cyp1b1/Fat1/Slc25a25/Kdm2b/Rab11fip4/Nphp1/Rdh10/Skil/Cdon/Rpgrip1l/Aqp1/Cc2d2a/Slc4a7	32
BP	GO:0032881	regulation of polysaccharide metabolic process	8/1233	42/21335	0.002471482	0.065619083	ENSMUSG00000055980/ENSMUSG00000025006/ENSMUSG00000014956/ENSMUSG00000047126/ENSMUSG00000040385/ENSMUSG00000046794/ENSMUSG00000029992/ENSMUSG00000028630	Irs1/Sorbs1/Ppp1cb/Cltc/Ppp1ca/Ppp1r3b/Gfpt1/Dyrk2	8
BP	GO:0030194	positive regulation of blood coagulation	6/1233	25/21335	0.002520252	0.066244831	ENSMUSG00000025314/ENSMUSG00000023961/ENSMUSG00000002944/ENSMUSG00000039005/ENSMUSG00000037411/ENSMUSG00000064210	Ptprj/Enpp4/Cd36/Tlr4/Serpine1/Ano6	6
BP	GO:1900048	positive regulation of hemostasis	6/1233	25/21335	0.002520252	0.066244831	ENSMUSG00000025314/ENSMUSG00000023961/ENSMUSG00000002944/ENSMUSG00000039005/ENSMUSG00000037411/ENSMUSG00000064210	Ptprj/Enpp4/Cd36/Tlr4/Serpine1/Ano6	6
BP	GO:0140029	exocytic process	12/1233	82/21335	0.002560516	0.066968319	ENSMUSG00000021062/ENSMUSG00000019066/ENSMUSG00000022765/ENSMUSG00000002741/ENSMUSG00000039232/ENSMUSG00000053799/ENSMUSG00000027287/ENSMUSG00000061601/ENSMUSG00000009894/ENSMUSG00000030616/ENSMUSG00000074030/ENSMUSG00000029434	Rab15/Rab3d/Snap29/Ykt6/Stx11/Exoc6/Snap23/Pclo/Snap47/Sytl2/Exoc8/Vps33a	12
BP	GO:0030004	cellular monovalent inorganic cation homeostasis	14/1233	104/21335	0.002622954	0.067344537	ENSMUSG00000054640/ENSMUSG00000026576/ENSMUSG00000025393/ENSMUSG00000030559/ENSMUSG00000060681/ENSMUSG00000063358/ENSMUSG00000034320/ENSMUSG00000060961/ENSMUSG00000022125/ENSMUSG00000024121/ENSMUSG00000020123/ENSMUSG00000031618/ENSMUSG00000021733/ENSMUSG00000029434	Slc8a1/Atp1b1/Atp5b/Rab38/Slc9a6/Mapk1/Slc26a2/Slc4a4/Cln5/Atp6v0c/Avpr1a/Nr3c2/Slc4a7/Vps33a	14
BP	GO:2001236	regulation of extrinsic apoptotic signaling pathway	19/1233	162/21335	0.002624588	0.067344537	ENSMUSG00000020044/ENSMUSG00000028864/ENSMUSG00000000441/ENSMUSG00000039239/ENSMUSG00000010517/ENSMUSG00000052430/ENSMUSG00000040385/ENSMUSG00000042474/ENSMUSG00000019850/ENSMUSG00000024901/ENSMUSG00000032244/ENSMUSG00000013663/ENSMUSG00000022144/ENSMUSG00000022419/ENSMUSG00000037411/ENSMUSG00000030200/ENSMUSG00000027660/ENSMUSG00000025932/ENSMUSG00000021408	Timp3/Hgf/Raf1/Tgfb2/Faf1/Bmpr1b/Ppp1ca/Fcmr/Tnfaip3/Peli3/Fem1b/Pten/Gdnf/Deptor/Serpine1/Bcl2l14/Skil/Eya1/Ripk1	19
BP	GO:0006105	succinate metabolic process	4/1233	11/21335	0.002638953	0.067344537	ENSMUSG00000021577/ENSMUSG00000022110/ENSMUSG00000052738/ENSMUSG00000035936	Sdha/Sucla2/Suclg1/Aldh5a1	4
BP	GO:0048733	sebaceous gland development	4/1233	11/21335	0.002638953	0.067344537	ENSMUSG00000024515/ENSMUSG00000037071/ENSMUSG00000028053/ENSMUSG00000039191	Smad4/Scd1/Ash1l/Rbpj	4
BP	GO:0061081	positive regulation of myeloid leukocyte cytokine production involved in immune response	4/1233	11/21335	0.002638953	0.067344537	ENSMUSG00000008734/ENSMUSG00000002944/ENSMUSG00000039005/ENSMUSG00000021994	Gprc5b/Cd36/Tlr4/Wnt5a	4
BP	GO:0014855	striated muscle cell proliferation	11/1233	72/21335	0.002698309	0.068409727	ENSMUSG00000006932/ENSMUSG00000039239/ENSMUSG00000050953/ENSMUSG00000022865/ENSMUSG00000013663/ENSMUSG00000036585/ENSMUSG00000039191/ENSMUSG00000021067/ENSMUSG00000026923/ENSMUSG00000020612/ENSMUSG00000024789	Ctnnb1/Tgfb2/Gja1/Cxadr/Pten/Fgf1/Rbpj/Sav1/Notch1/Prkar1a/Jak2	11
BP	GO:0006879	cellular iron ion homeostasis	9/1233	52/21335	0.002706719	0.068409727	ENSMUSG00000056234/ENSMUSG00000024425/ENSMUSG00000025270/ENSMUSG00000021109/ENSMUSG00000003617/ENSMUSG00000024515/ENSMUSG00000052459/ENSMUSG00000022797/ENSMUSG00000022032	Ncoa4/Ndfip1/Alas2/Hif1a/Cp/Smad4/Atp6v1a/Tfrc/Scara5	9
BP	GO:0007162	negative regulation of cell adhesion	27/1233	263/21335	0.002785763	0.070070599	ENSMUSG00000052920/ENSMUSG00000063531/ENSMUSG00000017446/ENSMUSG00000024425/ENSMUSG00000051076/ENSMUSG00000025393/ENSMUSG00000051397/ENSMUSG00000022383/ENSMUSG00000047139/ENSMUSG00000003518/ENSMUSG00000032068/ENSMUSG00000004530/ENSMUSG00000021451/ENSMUSG00000019850/ENSMUSG00000026383/ENSMUSG00000024087/ENSMUSG00000052713/ENSMUSG00000043733/ENSMUSG00000040423/ENSMUSG00000013663/ENSMUSG00000037411/…	Prkg1/Sema3e/C1qtnf1/Ndfip1/Vtcn1/Atp5b/Tacstd2/Ppara/Cd24a/Dusp3/Plet1/Coro1c/Sema4d/Tnfaip3/Epb41l5/Cyp1b1/Zfp608/Ptpn11/Rc3h1/Pten/Serpine1/Ripor2/Nrarp/Notch1/Prkar1a/Jak2/Sema5a	27
BP	GO:0070873	regulation of glycogen metabolic process	7/1233	34/21335	0.002875583	0.071709833	ENSMUSG00000055980/ENSMUSG00000025006/ENSMUSG00000014956/ENSMUSG00000040385/ENSMUSG00000046794/ENSMUSG00000029992/ENSMUSG00000028630	Irs1/Sorbs1/Ppp1cb/Ppp1ca/Ppp1r3b/Gfpt1/Dyrk2	7
BP	GO:0006695	cholesterol biosynthetic process	8/1233	43/21335	0.002885252	0.071709833	ENSMUSG00000032018/ENSMUSG00000056973/ENSMUSG00000021670/ENSMUSG00000045294/ENSMUSG00000036585/ENSMUSG00000027875/ENSMUSG00000003721/ENSMUSG00000028518	Sc5d/Ces1d/Hmgcr/Insig1/Fgf1/Hmgcs2/Insig2/Prkaa2	8
BP	GO:0032239	regulation of nucleobase-containing compound transport	5/1233	18/21335	0.00290946	0.071709833	ENSMUSG00000021374/ENSMUSG00000006005/ENSMUSG00000042699/ENSMUSG00000021408/ENSMUSG00000024384	Nup153/Tpr/Dhx9/Ripk1/Iws1	5
BP	GO:1902043	positive regulation of extrinsic apoptotic signaling pathway via death domain receptors	5/1233	18/21335	0.00290946	0.071709833	ENSMUSG00000020044/ENSMUSG00000010517/ENSMUSG00000052430/ENSMUSG00000013663/ENSMUSG00000027660	Timp3/Faf1/Bmpr1b/Pten/Skil	5
BP	GO:0006066	alcohol metabolic process	27/1233	264/21335	0.002937143	0.071709833	ENSMUSG00000018574/ENSMUSG00000052920/ENSMUSG00000003752/ENSMUSG00000043445/ENSMUSG00000023963/ENSMUSG00000032018/ENSMUSG00000056973/ENSMUSG00000024887/ENSMUSG00000053279/ENSMUSG00000021670/ENSMUSG00000045294/ENSMUSG00000021242/ENSMUSG00000024087/ENSMUSG00000021759/ENSMUSG00000013663/ENSMUSG00000036585/ENSMUSG00000024924/ENSMUSG00000027875/ENSMUSG00000003721/ENSMUSG00000022351/ENSMUSG00000025921/…	Acadvl/Prkg1/Itpkc/Pgp/Cyp39a1/Sc5d/Ces1d/Asah2/Aldh1a1/Hmgcr/Insig1/Npc2/Cyp1b1/Plpp1/Pten/Fgf1/Vldlr/Hmgcs2/Insig2/Sqle/Rdh10/Acat1/Prkaa2/Ldlrap1/Ipmk/Sord/Tpi1	27
BP	GO:0006914	autophagy	35/1233	370/21335	0.002946419	0.071709833	ENSMUSG00000029155/ENSMUSG00000030660/ENSMUSG00000020634/ENSMUSG00000034218/ENSMUSG00000066357/ENSMUSG00000035284/ENSMUSG00000074093/ENSMUSG00000045322/ENSMUSG00000019578/ENSMUSG00000047126/ENSMUSG00000002320/ENSMUSG00000021109/ENSMUSG00000042082/ENSMUSG00000062960/ENSMUSG00000028278/ENSMUSG00000022765/ENSMUSG00000033124/ENSMUSG00000004221/ENSMUSG00000025437/ENSMUSG00000000001/ENSMUSG00000019850/…	Spata18/Pik3c2a/Ubxn2a/Atm/Wdr6/Vps13c/Svip/Tlr9/Ubxn6/Cltc/Tm9sf1/Hif1a/Arsb/Kdr/Rragd/Snap29/Atg9a/Ikbkg/Usp33/Gnai3/Tnfaip3/Soga1/Atg4c/Synpo2/Vps4b/Sesn3/5330417C22Rik/Smcr8/Ulk2/Mtdh/Atg12/Calcoco2/Prkaa2/Pik3cb/Vps33a	35
BP	GO:0061919	process utilizing autophagic mechanism	35/1233	370/21335	0.002946419	0.071709833	ENSMUSG00000029155/ENSMUSG00000030660/ENSMUSG00000020634/ENSMUSG00000034218/ENSMUSG00000066357/ENSMUSG00000035284/ENSMUSG00000074093/ENSMUSG00000045322/ENSMUSG00000019578/ENSMUSG00000047126/ENSMUSG00000002320/ENSMUSG00000021109/ENSMUSG00000042082/ENSMUSG00000062960/ENSMUSG00000028278/ENSMUSG00000022765/ENSMUSG00000033124/ENSMUSG00000004221/ENSMUSG00000025437/ENSMUSG00000000001/ENSMUSG00000019850/…	Spata18/Pik3c2a/Ubxn2a/Atm/Wdr6/Vps13c/Svip/Tlr9/Ubxn6/Cltc/Tm9sf1/Hif1a/Arsb/Kdr/Rragd/Snap29/Atg9a/Ikbkg/Usp33/Gnai3/Tnfaip3/Soga1/Atg4c/Synpo2/Vps4b/Sesn3/5330417C22Rik/Smcr8/Ulk2/Mtdh/Atg12/Calcoco2/Prkaa2/Pik3cb/Vps33a	35
BP	GO:0060070	canonical Wnt signaling pathway	27/1233	265/21335	0.003095451	0.074155745	ENSMUSG00000076431/ENSMUSG00000008734/ENSMUSG00000038876/ENSMUSG00000070348/ENSMUSG00000056342/ENSMUSG00000031696/ENSMUSG00000006932/ENSMUSG00000000787/ENSMUSG00000042428/ENSMUSG00000043252/ENSMUSG00000017831/ENSMUSG00000024811/ENSMUSG00000028926/ENSMUSG00000031529/ENSMUSG00000024639/ENSMUSG00000050288/ENSMUSG00000020393/ENSMUSG00000074934/ENSMUSG00000013663/ENSMUSG00000039191/ENSMUSG00000078202/…	Sox4/Gprc5b/Rnf146/Ccnd1/Usp34/Vps35/Ctnnb1/Ddx3x/Mgat3/Tmem64/Rab5a/Tnks2/Cdk14/Tnks/Gnaq/Fzd2/Kremen1/Grem1/Pten/Rbpj/Nrarp/Notch1/Wnt5a/Plpp3/Sdc1/Dixdc1/Sema5a	27
BP	GO:0090169	regulation of spindle assembly	6/1233	26/21335	0.003118272	0.074155745	ENSMUSG00000027536/ENSMUSG00000006005/ENSMUSG00000009907/ENSMUSG00000024974/ENSMUSG00000029110/ENSMUSG00000036006	Chmp4c/Tpr/Vps4b/Smc3/Rnf4/Ripor2	6
BP	GO:1904353	regulation of telomere capping	6/1233	26/21335	0.003118272	0.074155745	ENSMUSG00000034218/ENSMUSG00000024811/ENSMUSG00000063358/ENSMUSG00000031529/ENSMUSG00000026393/ENSMUSG00000026622	Atm/Tnks2/Mapk1/Tnks/Nek7/Nek2	6
BP	GO:0007160	cell-matrix adhesion	21/1233	189/21335	0.003121201	0.074155745	ENSMUSG00000006932/ENSMUSG00000025006/ENSMUSG00000063531/ENSMUSG00000024122/ENSMUSG00000002808/ENSMUSG00000025314/ENSMUSG00000062960/ENSMUSG00000039952/ENSMUSG00000015605/ENSMUSG00000032068/ENSMUSG00000004530/ENSMUSG00000002944/ENSMUSG00000074934/ENSMUSG00000026383/ENSMUSG00000002489/ENSMUSG00000031557/ENSMUSG00000013663/ENSMUSG00000037411/ENSMUSG00000044042/ENSMUSG00000032462/ENSMUSG00000025809	Ctnnb1/Sorbs1/Sema3e/Pdpk1/Epdr1/Ptprj/Kdr/Dag1/Srf/Plet1/Coro1c/Cd36/Grem1/Epb41l5/Tiam1/Plekha2/Pten/Serpine1/Fmn1/Pik3cb/Itgb1	21
BP	GO:0030324	lung development	23/1233	214/21335	0.003125211	0.074155745	ENSMUSG00000033792/ENSMUSG00000006932/ENSMUSG00000008763/ENSMUSG00000062960/ENSMUSG00000045216/ENSMUSG00000039952/ENSMUSG00000024563/ENSMUSG00000063358/ENSMUSG00000015605/ENSMUSG00000040385/ENSMUSG00000016028/ENSMUSG00000033953/ENSMUSG00000022286/ENSMUSG00000035451/ENSMUSG00000036585/ENSMUSG00000039191/ENSMUSG00000020542/ENSMUSG00000024781/ENSMUSG00000025921/ENSMUSG00000021067/ENSMUSG00000026923/…	Atp7a/Ctnnb1/Man1a2/Kdr/Hs6st1/Dag1/Smad2/Mapk1/Srf/Ppp1ca/Celsr1/Ppp3r1/Grhl2/Foxa1/Fgf1/Rbpj/Myocd/Lipa/Rdh10/Sav1/Notch1/Wnt5a/Eya1	23
BP	GO:0010876	lipid localization	34/1233	358/21335	0.003146214	0.074155745	ENSMUSG00000021665/ENSMUSG00000002996/ENSMUSG00000018800/ENSMUSG00000006731/ENSMUSG00000058921/ENSMUSG00000017446/ENSMUSG00000018796/ENSMUSG00000028127/ENSMUSG00000004668/ENSMUSG00000036257/ENSMUSG00000022383/ENSMUSG00000020038/ENSMUSG00000034435/ENSMUSG00000024130/ENSMUSG00000050017/ENSMUSG00000021466/ENSMUSG00000037681/ENSMUSG00000053846/ENSMUSG00000029822/ENSMUSG00000031672/ENSMUSG00000002944/…	Hexb/Hbp1/Abca5/B4galnt1/Slc10a5/C1qtnf1/Acsl1/Abcd3/Abca13/Pnpla8/Ppara/Cry1/Tmem30b/Abca3/Pitpnb/Ptch1/Esyt3/Lipg/Osbpl3/Got2/Cd36/Acsl4/Npc2/Osbpl10/Vps4b/Ptpn11/Cidea/Acsl3/Vldlr/Abca6/Ano6/Abhd5/Abca4/Ldlrap1	34
BP	GO:0055076	transition metal ion homeostasis	16/1233	129/21335	0.00315867	0.074155745	ENSMUSG00000033792/ENSMUSG00000056234/ENSMUSG00000024425/ENSMUSG00000025270/ENSMUSG00000004070/ENSMUSG00000024327/ENSMUSG00000021109/ENSMUSG00000003617/ENSMUSG00000005802/ENSMUSG00000023030/ENSMUSG00000024515/ENSMUSG00000052459/ENSMUSG00000032570/ENSMUSG00000037434/ENSMUSG00000022797/ENSMUSG00000022032	Atp7a/Ncoa4/Ndfip1/Alas2/Hmox2/Slc39a7/Hif1a/Cp/Slc30a4/Slc11a2/Smad4/Atp6v1a/Atp2c1/Slc30a1/Tfrc/Scara5	16
BP	GO:0072080	nephron tubule development	13/1233	95/21335	0.003173872	0.074155745	ENSMUSG00000006932/ENSMUSG00000051397/ENSMUSG00000021466/ENSMUSG00000074934/ENSMUSG00000024515/ENSMUSG00000027878/ENSMUSG00000036585/ENSMUSG00000022144/ENSMUSG00000044042/ENSMUSG00000027439/ENSMUSG00000004655/ENSMUSG00000026923/ENSMUSG00000025932	Ctnnb1/Tacstd2/Ptch1/Grem1/Smad4/Notch2/Fgf1/Gdnf/Fmn1/Gzf1/Aqp1/Notch1/Eya1	13
BP	GO:0090263	positive regulation of canonical Wnt signaling pathway	13/1233	95/21335	0.003173872	0.074155745	ENSMUSG00000076431/ENSMUSG00000008734/ENSMUSG00000038876/ENSMUSG00000056342/ENSMUSG00000031696/ENSMUSG00000000787/ENSMUSG00000024811/ENSMUSG00000031529/ENSMUSG00000039191/ENSMUSG00000078202/ENSMUSG00000021994/ENSMUSG00000032064/ENSMUSG00000022231	Sox4/Gprc5b/Rnf146/Usp34/Vps35/Ddx3x/Tnks2/Tnks/Rbpj/Nrarp/Wnt5a/Dixdc1/Sema5a	13
BP	GO:0003206	cardiac chamber morphogenesis	17/1233	141/21335	0.003221686	0.074701639	ENSMUSG00000032179/ENSMUSG00000076431/ENSMUSG00000006932/ENSMUSG00000017491/ENSMUSG00000039239/ENSMUSG00000022893/ENSMUSG00000054889/ENSMUSG00000021109/ENSMUSG00000015605/ENSMUSG00000050288/ENSMUSG00000022286/ENSMUSG00000024515/ENSMUSG00000027878/ENSMUSG00000039191/ENSMUSG00000021067/ENSMUSG00000026923/ENSMUSG00000021994	Bmp5/Sox4/Ctnnb1/Rarb/Tgfb2/Adamts1/Dsp/Hif1a/Srf/Fzd2/Grhl2/Smad4/Notch2/Rbpj/Sav1/Notch1/Wnt5a	17
BP	GO:0045931	positive regulation of mitotic cell cycle	18/1233	153/21335	0.003242074	0.074701639	ENSMUSG00000070348/ENSMUSG00000010051/ENSMUSG00000000787/ENSMUSG00000020745/ENSMUSG00000003518/ENSMUSG00000058587/ENSMUSG00000082361/ENSMUSG00000031095/ENSMUSG00000006005/ENSMUSG00000009907/ENSMUSG00000043733/ENSMUSG00000003226/ENSMUSG00000035451/ENSMUSG00000029752/ENSMUSG00000031176/ENSMUSG00000035960/ENSMUSG00000004364/ENSMUSG00000000184	Ccnd1/Hyal1/Ddx3x/Pafah1b1/Dusp3/Tmod3/Btc/Cul4b/Tpr/Vps4b/Ptpn11/Ranbp2/Foxa1/Asns/Dynlt3/Apex1/Cul3/Ccnd2	18
BP	GO:0044262	cellular carbohydrate metabolic process	27/1233	266/21335	0.003260932	0.074701639	ENSMUSG00000054008/ENSMUSG00000055980/ENSMUSG00000025006/ENSMUSG00000052920/ENSMUSG00000067279/ENSMUSG00000017446/ENSMUSG00000043445/ENSMUSG00000014956/ENSMUSG00000051650/ENSMUSG00000021109/ENSMUSG00000033059/ENSMUSG00000011752/ENSMUSG00000022383/ENSMUSG00000035232/ENSMUSG00000040385/ENSMUSG00000055485/ENSMUSG00000046794/ENSMUSG00000020463/ENSMUSG00000029992/ENSMUSG00000003226/ENSMUSG00000025950/…	Ndst1/Irs1/Sorbs1/Prkg1/Ppp1r3c/C1qtnf1/Pgp/Ppp1cb/B3gnt2/Hif1a/Pygb/Pgam1/Ppara/Pdk3/Ppp1ca/Soga1/Ppp1r3b/Ppp4r3b/Gfpt1/Ranbp2/Idh1/Pten/Pgm2/Dyrk2/Sord/Gbe1/Tpi1	27
BP	GO:0001655	urogenital system development	32/1233	332/21335	0.003268286	0.074701639	ENSMUSG00000076431/ENSMUSG00000030082/ENSMUSG00000048482/ENSMUSG00000006932/ENSMUSG00000017491/ENSMUSG00000039239/ENSMUSG00000022893/ENSMUSG00000051397/ENSMUSG00000024563/ENSMUSG00000021466/ENSMUSG00000034292/ENSMUSG00000011179/ENSMUSG00000074934/ENSMUSG00000024515/ENSMUSG00000027878/ENSMUSG00000025934/ENSMUSG00000021540/ENSMUSG00000021379/ENSMUSG00000032244/ENSMUSG00000035451/ENSMUSG00000013663/…	Sox4/Sec61a1/Bdnf/Ctnnb1/Rarb/Tgfb2/Adamts1/Tacstd2/Smad2/Ptch1/Traf3ip1/Odc1/Grem1/Smad4/Notch2/Gsta3/Smad5/Id4/Fem1b/Foxa1/Pten/Fgf1/Gdnf/Myocd/Fmn1/Rdh10/Gzf1/Rpgrip1l/Aqp1/Notch1/Wnt5a/Eya1	32
BP	GO:0006644	phospholipid metabolic process	32/1233	332/21335	0.003268286	0.074701639	ENSMUSG00000025240/ENSMUSG00000058258/ENSMUSG00000024978/ENSMUSG00000030660/ENSMUSG00000005615/ENSMUSG00000055980/ENSMUSG00000021665/ENSMUSG00000050931/ENSMUSG00000043445/ENSMUSG00000030275/ENSMUSG00000036257/ENSMUSG00000019872/ENSMUSG00000033721/ENSMUSG00000026623/ENSMUSG00000026617/ENSMUSG00000066324/ENSMUSG00000021759/ENSMUSG00000025950/ENSMUSG00000013663/ENSMUSG00000021703/ENSMUSG00000024892/…	Sacm1l/Idi1/Gpam/Pik3c2a/Pcyt1a/Irs1/Hexb/Sgms2/Pgp/Etnk1/Pnpla8/Smpdl3a/Vav3/Lpgat1/Bpnt1/Impad1/Plpp1/Idh1/Pten/Serinc5/Pcx/Acsl3/Hmgcs2/Mppe1/Pigx/Abhd5/Samd8/Pigh/Plpp3/Pik3cb/Aldh5a1/Chpt1	32
BP	GO:0046700	heterocycle catabolic process	40/1233	441/21335	0.003293263	0.07494669	ENSMUSG00000034218/ENSMUSG00000062203/ENSMUSG00000016018/ENSMUSG00000054659/ENSMUSG00000090124/ENSMUSG00000004070/ENSMUSG00000021109/ENSMUSG00000011752/ENSMUSG00000027433/ENSMUSG00000021699/ENSMUSG00000022383/ENSMUSG00000024360/ENSMUSG00000019872/ENSMUSG00000024742/ENSMUSG00000062070/ENSMUSG00000023961/ENSMUSG00000023019/ENSMUSG00000064294/ENSMUSG00000056952/ENSMUSG00000021838/ENSMUSG00000025934/…	Atm/Gspt1/Skiv2l2/Pm20d2/Ugt1a7c/Hmox2/Hif1a/Pgam1/Xrn2/Pde4d/Ppara/Etf1/Smpdl3a/Fen1/Pgk1/Enpp4/Gpd1/Aox3/Tatdn2/Samd4/Gsta3/Uox/Pde3a/Zfp36l2/Hnmt/Rc3h1/Cidea/Cnot1/Gdnf/Pde4b/Rbm24/Apex1/Nt5e/Dhx9/Prkaa2/Cnp/Tpi1/Ptbp1/Pon3/Dcp2	40
BP	GO:0050770	regulation of axonogenesis	21/1233	190/21335	0.003323212	0.075302261	ENSMUSG00000048482/ENSMUSG00000063531/ENSMUSG00000020745/ENSMUSG00000031292/ENSMUSG00000015605/ENSMUSG00000015342/ENSMUSG00000036832/ENSMUSG00000021451/ENSMUSG00000002489/ENSMUSG00000013663/ENSMUSG00000038299/ENSMUSG00000025885/ENSMUSG00000004798/ENSMUSG00000028883/ENSMUSG00000020902/ENSMUSG00000027660/ENSMUSG00000021994/ENSMUSG00000032064/ENSMUSG00000022231/ENSMUSG00000030447/ENSMUSG00000036580	Bdnf/Sema3e/Pafah1b1/Cdkl5/Srf/Xk/Lpar3/Sema4d/Tiam1/Pten/Wdr36/Myo5b/Ulk2/Sema3a/Ntn1/Skil/Wnt5a/Dixdc1/Sema5a/Cyfip1/Spg20	21
BP	GO:0048871	multicellular organismal homeostasis	33/1233	346/21335	0.003357506	0.075490906	ENSMUSG00000019971/ENSMUSG00000018574/ENSMUSG00000006932/ENSMUSG00000025900/ENSMUSG00000029193/ENSMUSG00000043252/ENSMUSG00000045322/ENSMUSG00000004319/ENSMUSG00000001420/ENSMUSG00000062960/ENSMUSG00000019066/ENSMUSG00000041984/ENSMUSG00000027523/ENSMUSG00000015605/ENSMUSG00000023030/ENSMUSG00000002944/ENSMUSG00000022865/ENSMUSG00000043733/ENSMUSG00000037071/ENSMUSG00000039005/ENSMUSG00000022797/…	Cep290/Acadvl/Ctnnb1/Rp1/Cckar/Tmem64/Tlr9/Clcn3/Tmem79/Kdr/Rab3d/Rptn/Gnas/Srf/Slc11a2/Cd36/Cxadr/Ptpn11/Scd1/Tlr4/Tfrc/Cidea/Wdr36/Lipa/Aqp4/Aqp1/Abca4/Muc5ac/Prkaa2/Tmprss13/Lca5/Scnn1g/Itgb1	33
BP	GO:0008625	extrinsic apoptotic signaling pathway via death domain receptors	11/1233	74/21335	0.003360257	0.075490906	ENSMUSG00000020044/ENSMUSG00000028864/ENSMUSG00000000787/ENSMUSG00000000441/ENSMUSG00000010517/ENSMUSG00000052430/ENSMUSG00000019850/ENSMUSG00000032244/ENSMUSG00000013663/ENSMUSG00000037411/ENSMUSG00000027660	Timp3/Hgf/Ddx3x/Raf1/Faf1/Bmpr1b/Tnfaip3/Fem1b/Pten/Serpine1/Skil	11
BP	GO:0016331	morphogenesis of embryonic epithelium	20/1233	178/21335	0.003399032	0.075818761	ENSMUSG00000032179/ENSMUSG00000076431/ENSMUSG00000006932/ENSMUSG00000039239/ENSMUSG00000021109/ENSMUSG00000021466/ENSMUSG00000050288/ENSMUSG00000016028/ENSMUSG00000053279/ENSMUSG00000022286/ENSMUSG00000074934/ENSMUSG00000026383/ENSMUSG00000035247/ENSMUSG00000029475/ENSMUSG00000022144/ENSMUSG00000025921/ENSMUSG00000021994/ENSMUSG00000039765/ENSMUSG00000032965/ENSMUSG00000060733	Bmp5/Sox4/Ctnnb1/Tgfb2/Hif1a/Ptch1/Fzd2/Celsr1/Aldh1a1/Grhl2/Grem1/Epb41l5/Hectd1/Kdm2b/Gdnf/Rdh10/Wnt5a/Cc2d2a/Ift57/Ipmk	20
BP	GO:0035909	aorta morphogenesis	7/1233	35/21335	0.003418118	0.075818761	ENSMUSG00000076431/ENSMUSG00000039239/ENSMUSG00000015605/ENSMUSG00000039191/ENSMUSG00000026923/ENSMUSG00000025932/ENSMUSG00000031540	Sox4/Tgfb2/Srf/Rbpj/Notch1/Eya1/Kat6a	7
BP	GO:0051973	positive regulation of telomerase activity	7/1233	35/21335	0.003418118	0.075818761	ENSMUSG00000006932/ENSMUSG00000063358/ENSMUSG00000031529/ENSMUSG00000026393/ENSMUSG00000022286/ENSMUSG00000074934/ENSMUSG00000026622	Ctnnb1/Mapk1/Tnks/Nek7/Grhl2/Grem1/Nek2	7
BP	GO:0002262	myeloid cell homeostasis	19/1233	166/21335	0.003452743	0.076257656	ENSMUSG00000026155/ENSMUSG00000027495/ENSMUSG00000025270/ENSMUSG00000021109/ENSMUSG00000047139/ENSMUSG00000058587/ENSMUSG00000015605/ENSMUSG00000033565/ENSMUSG00000052155/ENSMUSG00000023030/ENSMUSG00000037896/ENSMUSG00000053799/ENSMUSG00000033813/ENSMUSG00000021540/ENSMUSG00000028525/ENSMUSG00000028382/ENSMUSG00000032462/ENSMUSG00000024359/ENSMUSG00000024789	Smap1/Fam210b/Alas2/Hif1a/Cd24a/Tmod3/Srf/Rbfox2/Acvr2a/Slc11a2/Rcor1/Exoc6/Tcea1/Smad5/Pde4b/Ptbp3/Pik3cb/Hspa9/Jak2	19
BP	GO:0044264	cellular polysaccharide metabolic process	13/1233	96/21335	0.003481422	0.076257656	ENSMUSG00000054008/ENSMUSG00000055980/ENSMUSG00000025006/ENSMUSG00000067279/ENSMUSG00000014956/ENSMUSG00000051650/ENSMUSG00000033059/ENSMUSG00000040385/ENSMUSG00000046794/ENSMUSG00000029992/ENSMUSG00000025791/ENSMUSG00000028630/ENSMUSG00000022707	Ndst1/Irs1/Sorbs1/Ppp1r3c/Ppp1cb/B3gnt2/Pygb/Ppp1ca/Ppp1r3b/Gfpt1/Pgm2/Dyrk2/Gbe1	13
BP	GO:0050772	positive regulation of axonogenesis	13/1233	96/21335	0.003481422	0.076257656	ENSMUSG00000048482/ENSMUSG00000020745/ENSMUSG00000031292/ENSMUSG00000015605/ENSMUSG00000036832/ENSMUSG00000021451/ENSMUSG00000002489/ENSMUSG00000025885/ENSMUSG00000020902/ENSMUSG00000027660/ENSMUSG00000032064/ENSMUSG00000022231/ENSMUSG00000030447	Bdnf/Pafah1b1/Cdkl5/Srf/Lpar3/Sema4d/Tiam1/Myo5b/Ntn1/Skil/Dixdc1/Sema5a/Cyfip1	13
BP	GO:0048738	cardiac muscle tissue development	25/1233	242/21335	0.003601474	0.07855995	ENSMUSG00000032179/ENSMUSG00000054640/ENSMUSG00000006932/ENSMUSG00000052920/ENSMUSG00000044393/ENSMUSG00000017491/ENSMUSG00000039239/ENSMUSG00000054889/ENSMUSG00000050953/ENSMUSG00000015605/ENSMUSG00000074934/ENSMUSG00000022865/ENSMUSG00000024515/ENSMUSG00000013663/ENSMUSG00000036585/ENSMUSG00000068614/ENSMUSG00000039191/ENSMUSG00000020542/ENSMUSG00000022752/ENSMUSG00000021067/ENSMUSG00000026923/…	Bmp5/Slc8a1/Ctnnb1/Prkg1/Dsg2/Rarb/Tgfb2/Dsp/Gja1/Srf/Grem1/Cxadr/Smad4/Pten/Fgf1/Actc1/Rbpj/Myocd/Tomm70a/Sav1/Notch1/Wnt5a/Prkar1a/Itgb1/Fhod3	25
BP	GO:0048732	gland development	41/1233	458/21335	0.003718687	0.07906601	ENSMUSG00000055980/ENSMUSG00000034218/ENSMUSG00000070348/ENSMUSG00000001247/ENSMUSG00000028864/ENSMUSG00000044147/ENSMUSG00000006932/ENSMUSG00000000441/ENSMUSG00000017491/ENSMUSG00000021109/ENSMUSG00000020019/ENSMUSG00000050953/ENSMUSG00000039952/ENSMUSG00000063358/ENSMUSG00000021466/ENSMUSG00000015605/ENSMUSG00000026638/ENSMUSG00000013089/ENSMUSG00000039662/ENSMUSG00000019850/ENSMUSG00000024515/…	Irs1/Atm/Ccnd1/Lsr/Hgf/Arf6/Ctnnb1/Raf1/Rarb/Hif1a/Ntn4/Gja1/Dag1/Mapk1/Ptch1/Srf/Irf6/Etv5/Icmt/Tnfaip3/Smad4/Lbh/Notch2/Id4/Fem1b/Slc12a2/Aacs/Scd1/Foxa1/Ash1l/Pten/Cadm1/Rbpj/Zbtb1/Sema3a/Ntn1/Rpgrip1l/Notch1/Wnt5a/Cul3/Jak2	41
BP	GO:0030323	respiratory tube development	23/1233	217/21335	0.003718986	0.07906601	ENSMUSG00000033792/ENSMUSG00000006932/ENSMUSG00000008763/ENSMUSG00000062960/ENSMUSG00000045216/ENSMUSG00000039952/ENSMUSG00000024563/ENSMUSG00000063358/ENSMUSG00000015605/ENSMUSG00000040385/ENSMUSG00000016028/ENSMUSG00000033953/ENSMUSG00000022286/ENSMUSG00000035451/ENSMUSG00000036585/ENSMUSG00000039191/ENSMUSG00000020542/ENSMUSG00000024781/ENSMUSG00000025921/ENSMUSG00000021067/ENSMUSG00000026923/…	Atp7a/Ctnnb1/Man1a2/Kdr/Hs6st1/Dag1/Smad2/Mapk1/Srf/Ppp1ca/Celsr1/Ppp3r1/Grhl2/Foxa1/Fgf1/Rbpj/Myocd/Lipa/Rdh10/Sav1/Notch1/Wnt5a/Eya1	23
BP	GO:0032886	regulation of microtubule-based process	23/1233	217/21335	0.003718986	0.07906601	ENSMUSG00000006932/ENSMUSG00000025900/ENSMUSG00000047126/ENSMUSG00000020745/ENSMUSG00000041570/ENSMUSG00000027536/ENSMUSG00000061802/ENSMUSG00000033900/ENSMUSG00000034292/ENSMUSG00000015711/ENSMUSG00000048799/ENSMUSG00000006005/ENSMUSG00000009907/ENSMUSG00000024974/ENSMUSG00000003226/ENSMUSG00000029110/ENSMUSG00000035614/ENSMUSG00000039230/ENSMUSG00000010067/ENSMUSG00000036006/ENSMUSG00000073102/…	Ctnnb1/Rp1/Cltc/Pafah1b1/Camsap2/Chmp4c/Armc4/Map9/Traf3ip1/Prune1/Cep120/Tpr/Vps4b/Smc3/Ranbp2/Rnf4/Togaram1/Tbcd/Rassf1/Ripor2/Drc1/Dixdc1/Nek2	23
BP	GO:0090100	positive regulation of transmembrane receptor protein serine/threonine kinase signaling pathway	14/1233	108/21335	0.003724686	0.07906601	ENSMUSG00000032179/ENSMUSG00000021039/ENSMUSG00000029335/ENSMUSG00000039239/ENSMUSG00000062960/ENSMUSG00000024563/ENSMUSG00000052155/ENSMUSG00000024515/ENSMUSG00000027878/ENSMUSG00000039191/ENSMUSG00000030530/ENSMUSG00000020542/ENSMUSG00000026923/ENSMUSG00000037035	Bmp5/Snw1/Bmp3/Tgfb2/Kdr/Smad2/Acvr2a/Smad4/Notch2/Rbpj/Furin/Myocd/Notch1/Inhbb	14
BP	GO:0072657	protein localization to membrane	42/1233	472/21335	0.00372801	0.07906601	ENSMUSG00000073079/ENSMUSG00000054150/ENSMUSG00000030082/ENSMUSG00000031696/ENSMUSG00000044147/ENSMUSG00000025006/ENSMUSG00000026575/ENSMUSG00000024122/ENSMUSG00000036093/ENSMUSG00000026576/ENSMUSG00000017418/ENSMUSG00000047126/ENSMUSG00000051615/ENSMUSG00000021062/ENSMUSG00000030559/ENSMUSG00000040022/ENSMUSG00000039246/ENSMUSG00000021466/ENSMUSG00000013089/ENSMUSG00000037890/ENSMUSG00000006740/…	Srp54a/Syne3/Sec61a1/Vps35/Arf6/Sorbs1/Nme7/Pdpk1/Arl5a/Atp1b1/Arl5b/Cltc/Rap2a/Rab15/Rab38/Rab11fip2/Lyplal1/Ptch1/Etv5/Wdr19/Kif5b/Srpr/Tiam1/Lin7c/Arpc2/Atg4c/Hectd1/D230025D16Rik/Timm29/Slmap/Acsl3/Myo5b/Snap23/Rab31/Snap47/Sytl2/Efr3a/Wrb/Nup54/Ldlrap1/Itgb1/Dusp18	42
BP	GO:0010675	regulation of cellular carbohydrate metabolic process	17/1233	143/21335	0.003729554	0.07906601	ENSMUSG00000055980/ENSMUSG00000025006/ENSMUSG00000052920/ENSMUSG00000017446/ENSMUSG00000043445/ENSMUSG00000014956/ENSMUSG00000021109/ENSMUSG00000011752/ENSMUSG00000022383/ENSMUSG00000035232/ENSMUSG00000040385/ENSMUSG00000055485/ENSMUSG00000046794/ENSMUSG00000020463/ENSMUSG00000029992/ENSMUSG00000003226/ENSMUSG00000028630	Irs1/Sorbs1/Prkg1/C1qtnf1/Pgp/Ppp1cb/Hif1a/Pgam1/Ppara/Pdk3/Ppp1ca/Soga1/Ppp1r3b/Ppp4r3b/Gfpt1/Ranbp2/Dyrk2	17
BP	GO:1905331	negative regulation of morphogenesis of an epithelium	5/1233	19/21335	0.003762786	0.07906601	ENSMUSG00000006932/ENSMUSG00000051397/ENSMUSG00000074934/ENSMUSG00000013663/ENSMUSG00000021994	Ctnnb1/Tacstd2/Grem1/Pten/Wnt5a	5
BP	GO:2000136	regulation of cell proliferation involved in heart morphogenesis	5/1233	19/21335	0.003762786	0.07906601	ENSMUSG00000006932/ENSMUSG00000024515/ENSMUSG00000039191/ENSMUSG00000026923/ENSMUSG00000025932	Ctnnb1/Smad4/Rbpj/Notch1/Eya1	5
BP	GO:0003157	endocardium development	4/1233	12/21335	0.003778578	0.07906601	ENSMUSG00000062960/ENSMUSG00000024515/ENSMUSG00000039191/ENSMUSG00000026923	Kdr/Smad4/Rbpj/Notch1	4
BP	GO:0007440	foregut morphogenesis	4/1233	12/21335	0.003778578	0.07906601	ENSMUSG00000006932/ENSMUSG00000024563/ENSMUSG00000026383/ENSMUSG00000026923	Ctnnb1/Smad2/Epb41l5/Notch1	4
BP	GO:0006885	regulation of pH	13/1233	97/21335	0.003812719	0.07906601	ENSMUSG00000025393/ENSMUSG00000030559/ENSMUSG00000060681/ENSMUSG00000006269/ENSMUSG00000063358/ENSMUSG00000034320/ENSMUSG00000060961/ENSMUSG00000022125/ENSMUSG00000024121/ENSMUSG00000020123/ENSMUSG00000030865/ENSMUSG00000021733/ENSMUSG00000029434	Atp5b/Rab38/Slc9a6/Atp6v1b1/Mapk1/Slc26a2/Slc4a4/Cln5/Atp6v0c/Avpr1a/Chp2/Slc4a7/Vps33a	13
BP	GO:0071634	regulation of transforming growth factor beta production	6/1233	27/21335	0.003816044	0.07906601	ENSMUSG00000039239/ENSMUSG00000021109/ENSMUSG00000047139/ENSMUSG00000022257/ENSMUSG00000024515/ENSMUSG00000030530	Tgfb2/Hif1a/Cd24a/Laptm4b/Smad4/Furin	6
BP	GO:0006112	energy reserve metabolic process	12/1233	86/21335	0.003826674	0.07906601	ENSMUSG00000055980/ENSMUSG00000025006/ENSMUSG00000067279/ENSMUSG00000014956/ENSMUSG00000033059/ENSMUSG00000027523/ENSMUSG00000040385/ENSMUSG00000046794/ENSMUSG00000029992/ENSMUSG00000025791/ENSMUSG00000028630/ENSMUSG00000022707	Irs1/Sorbs1/Ppp1r3c/Ppp1cb/Pygb/Gnas/Ppp1ca/Ppp1r3b/Gfpt1/Pgm2/Dyrk2/Gbe1	12
BP	GO:0010256	endomembrane system organization	33/1233	349/21335	0.003835235	0.07906601	ENSMUSG00000024759/ENSMUSG00000020634/ENSMUSG00000030082/ENSMUSG00000047193/ENSMUSG00000034951/ENSMUSG00000028572/ENSMUSG00000039239/ENSMUSG00000047126/ENSMUSG00000017831/ENSMUSG00000020745/ENSMUSG00000041570/ENSMUSG00000030559/ENSMUSG00000063358/ENSMUSG00000014550/ENSMUSG00000067851/ENSMUSG00000022257/ENSMUSG00000009907/ENSMUSG00000073639/ENSMUSG00000043207/ENSMUSG00000013663/ENSMUSG00000038039/…	Atl3/Ubxn2a/Sec61a1/Dync2h1/Cog7/Hook1/Tgfb2/Cltc/Rab5a/Pafah1b1/Camsap2/Rab38/Mapk1/Rbsn/Arfgef1/Laptm4b/Vps4b/Rab18/Zmpste24/Pten/Gcc2/Ano6/Usp6nl/Als2/Wrb/Aqp1/Nup54/Pdcd10/Exoc8/Fbxw8/Ptbp1/Dnajc28/Atl2	33
BP	GO:0050891	multicellular organismal water homeostasis	8/1233	45/21335	0.003873087	0.079463249	ENSMUSG00000001420/ENSMUSG00000041984/ENSMUSG00000015605/ENSMUSG00000037071/ENSMUSG00000024411/ENSMUSG00000004655/ENSMUSG00000037129/ENSMUSG00000000216	Tmem79/Rptn/Srf/Scd1/Aqp4/Aqp1/Tmprss13/Scnn1g	8
BP	GO:0007030	Golgi organization	15/1233	120/21335	0.003884736	0.079463249	ENSMUSG00000024759/ENSMUSG00000020634/ENSMUSG00000047193/ENSMUSG00000034951/ENSMUSG00000047126/ENSMUSG00000041570/ENSMUSG00000063358/ENSMUSG00000014550/ENSMUSG00000067851/ENSMUSG00000038039/ENSMUSG00000039046/ENSMUSG00000027835/ENSMUSG00000032867/ENSMUSG00000039763/ENSMUSG00000059811	Atl3/Ubxn2a/Dync2h1/Cog7/Cltc/Camsap2/Mapk1/Rbsn/Arfgef1/Gcc2/Usp6nl/Pdcd10/Fbxw8/Dnajc28/Atl2	15
BP	GO:0006513	protein monoubiquitination	10/1233	65/21335	0.003934546	0.079553488	ENSMUSG00000021774/ENSMUSG00000072872/ENSMUSG00000049502/ENSMUSG00000032512/ENSMUSG00000026361/ENSMUSG00000031095/ENSMUSG00000024740/ENSMUSG00000029475/ENSMUSG00000032216/ENSMUSG00000004364	Ube2e1/Rybp/Dtx3l/Wdr48/Cdc73/Cul4b/Ddb1/Kdm2b/Nedd4/Cul3	10
BP	GO:0035082	axoneme assembly	10/1233	65/21335	0.003934546	0.079553488	ENSMUSG00000021879/ENSMUSG00000025900/ENSMUSG00000053153/ENSMUSG00000042523/ENSMUSG00000041323/ENSMUSG00000061802/ENSMUSG00000039552/ENSMUSG00000035578/ENSMUSG00000039765/ENSMUSG00000073102	Dnah12/Rp1/Spag16/Dnal1/Ak7/Armc4/Rsph4a/Iqcg/Cc2d2a/Drc1	10
BP	GO:1904888	cranial skeletal system development	10/1233	65/21335	0.003934546	0.079553488	ENSMUSG00000054008/ENSMUSG00000006932/ENSMUSG00000039239/ENSMUSG00000024563/ENSMUSG00000027523/ENSMUSG00000037890/ENSMUSG00000022286/ENSMUSG00000045294/ENSMUSG00000003721/ENSMUSG00000025921	Ndst1/Ctnnb1/Tgfb2/Smad2/Gnas/Wdr19/Grhl2/Insig1/Insig2/Rdh10	10
BP	GO:0051236	establishment of RNA localization	18/1233	156/21335	0.00399313	0.080129443	ENSMUSG00000034218/ENSMUSG00000079065/ENSMUSG00000021374/ENSMUSG00000031529/ENSMUSG00000042271/ENSMUSG00000093904/ENSMUSG00000006005/ENSMUSG00000042650/ENSMUSG00000003226/ENSMUSG00000015023/ENSMUSG00000025134/ENSMUSG00000033658/ENSMUSG00000042699/ENSMUSG00000034826/ENSMUSG00000020783/ENSMUSG00000050192/ENSMUSG00000024384/ENSMUSG00000022800	Atm/BC005561/Nup153/Tnks/Nxt2/Tomm20/Tpr/Alkbh5/Ranbp2/Ddx19a/Alyref/Ddx19b/Dhx9/Nup54/Ncbp3/Eif5a2/Iws1/Fyttd1	18
BP	GO:0001701	in utero embryonic development	40/1233	446/21335	0.003999126	0.080129443	ENSMUSG00000032179/ENSMUSG00000031010/ENSMUSG00000054640/ENSMUSG00000006932/ENSMUSG00000026576/ENSMUSG00000020611/ENSMUSG00000021109/ENSMUSG00000045216/ENSMUSG00000050953/ENSMUSG00000003518/ENSMUSG00000024563/ENSMUSG00000063358/ENSMUSG00000050017/ENSMUSG00000021466/ENSMUSG00000015605/ENSMUSG00000075232/ENSMUSG00000037890/ENSMUSG00000039662/ENSMUSG00000022286/ENSMUSG00000024515/ENSMUSG00000029188/…	Bmp5/Usp9x/Slc8a1/Ctnnb1/Atp1b1/Gna13/Hif1a/Hs6st1/Gja1/Dusp3/Smad2/Mapk1/Pitpnb/Ptch1/Srf/Amd1/Wdr19/Icmt/Grhl2/Smad4/Slc34a2/Epb41l5/Notch2/Prickle2/Syna/Hectd1/Mbnl1/Slc30a1/Cnot1/Rbpj/Dnajb6/Rdh10/Cops3/Skil/Rpgrip1l/Notch1/Cul3/Fbxw8/Nek2/Itgb1	40
BP	GO:0030336	negative regulation of cell migration	25/1233	244/21335	0.004008759	0.080129443	ENSMUSG00000052920/ENSMUSG00000039202/ENSMUSG00000025314/ENSMUSG00000030220/ENSMUSG00000051615/ENSMUSG00000051397/ENSMUSG00000039952/ENSMUSG00000063410/ENSMUSG00000015605/ENSMUSG00000004530/ENSMUSG00000021596/ENSMUSG00000074934/ENSMUSG00000027805/ENSMUSG00000024087/ENSMUSG00000013663/ENSMUSG00000037411/ENSMUSG00000039191/ENSMUSG00000020542/ENSMUSG00000021745/ENSMUSG00000028883/ENSMUSG00000035960/…	Prkg1/Abhd2/Ptprj/Arhgdib/Rap2a/Tacstd2/Dag1/Stk24/Srf/Coro1c/Mctp1/Grem1/Pfn2/Cyp1b1/Pten/Serpine1/Rbpj/Myocd/Ptprg/Sema3a/Apex1/Ripor2/Mmp28/Notch1/Pdcd10	25
BP	GO:0001702	gastrulation with mouth forming second	7/1233	36/21335	0.004035213	0.080352717	ENSMUSG00000006932/ENSMUSG00000015605/ENSMUSG00000016028/ENSMUSG00000052155/ENSMUSG00000024515/ENSMUSG00000021994/ENSMUSG00000028517	Ctnnb1/Srf/Celsr1/Acvr2a/Smad4/Wnt5a/Plpp3	7
BP	GO:0005977	glycogen metabolic process	11/1233	76/21335	0.004146372	0.081031513	ENSMUSG00000055980/ENSMUSG00000025006/ENSMUSG00000067279/ENSMUSG00000014956/ENSMUSG00000033059/ENSMUSG00000040385/ENSMUSG00000046794/ENSMUSG00000029992/ENSMUSG00000025791/ENSMUSG00000028630/ENSMUSG00000022707	Irs1/Sorbs1/Ppp1r3c/Ppp1cb/Pygb/Ppp1ca/Ppp1r3b/Gfpt1/Pgm2/Dyrk2/Gbe1	11
BP	GO:0006073	cellular glucan metabolic process	11/1233	76/21335	0.004146372	0.081031513	ENSMUSG00000055980/ENSMUSG00000025006/ENSMUSG00000067279/ENSMUSG00000014956/ENSMUSG00000033059/ENSMUSG00000040385/ENSMUSG00000046794/ENSMUSG00000029992/ENSMUSG00000025791/ENSMUSG00000028630/ENSMUSG00000022707	Irs1/Sorbs1/Ppp1r3c/Ppp1cb/Pygb/Ppp1ca/Ppp1r3b/Gfpt1/Pgm2/Dyrk2/Gbe1	11
BP	GO:0006672	ceramide metabolic process	11/1233	76/21335	0.004146372	0.081031513	ENSMUSG00000021665/ENSMUSG00000003418/ENSMUSG00000006731/ENSMUSG00000050931/ENSMUSG00000024887/ENSMUSG00000025353/ENSMUSG00000021759/ENSMUSG00000026097/ENSMUSG00000038633/ENSMUSG00000021770/ENSMUSG00000035936	Hexb/St8sia6/B4galnt1/Sgms2/Asah2/Ormdl2/Plpp1/Ormdl1/Degs1/Samd8/Aldh5a1	11
BP	GO:0044042	glucan metabolic process	11/1233	76/21335	0.004146372	0.081031513	ENSMUSG00000055980/ENSMUSG00000025006/ENSMUSG00000067279/ENSMUSG00000014956/ENSMUSG00000033059/ENSMUSG00000040385/ENSMUSG00000046794/ENSMUSG00000029992/ENSMUSG00000025791/ENSMUSG00000028630/ENSMUSG00000022707	Irs1/Sorbs1/Ppp1r3c/Ppp1cb/Pygb/Ppp1ca/Ppp1r3b/Gfpt1/Pgm2/Dyrk2/Gbe1	11
BP	GO:0061180	mammary gland epithelium development	11/1233	76/21335	0.004146372	0.081031513	ENSMUSG00000070348/ENSMUSG00000021109/ENSMUSG00000063358/ENSMUSG00000021466/ENSMUSG00000026638/ENSMUSG00000013089/ENSMUSG00000024063/ENSMUSG00000024597/ENSMUSG00000020902/ENSMUSG00000021994/ENSMUSG00000024789	Ccnd1/Hif1a/Mapk1/Ptch1/Irf6/Etv5/Lbh/Slc12a2/Ntn1/Wnt5a/Jak2	11
BP	GO:0048813	dendrite morphogenesis	19/1233	169/21335	0.004207482	0.081921226	ENSMUSG00000033792/ENSMUSG00000033295/ENSMUSG00000020745/ENSMUSG00000051615/ENSMUSG00000031292/ENSMUSG00000027184/ENSMUSG00000033565/ENSMUSG00000021451/ENSMUSG00000023030/ENSMUSG00000002489/ENSMUSG00000013663/ENSMUSG00000032216/ENSMUSG00000025885/ENSMUSG00000024924/ENSMUSG00000028883/ENSMUSG00000044042/ENSMUSG00000032867/ENSMUSG00000025809/ENSMUSG00000037541	Atp7a/Ptprf/Pafah1b1/Rap2a/Cdkl5/Caprin1/Rbfox2/Sema4d/Slc11a2/Tiam1/Pten/Nedd4/Myo5b/Vldlr/Sema3a/Fmn1/Fbxw8/Itgb1/Shank2	19
BP	GO:0016482	cytosolic transport	16/1233	133/21335	0.004282423	0.08307268	ENSMUSG00000031696/ENSMUSG00000028572/ENSMUSG00000047126/ENSMUSG00000017831/ENSMUSG00000063358/ENSMUSG00000014550/ENSMUSG00000031988/ENSMUSG00000002741/ENSMUSG00000022125/ENSMUSG00000027423/ENSMUSG00000056429/ENSMUSG00000038039/ENSMUSG00000000374/ENSMUSG00000028552/ENSMUSG00000038844/ENSMUSG00000046032	Vps35/Hook1/Cltc/Rab5a/Mapk1/Rbsn/Vps26b/Ykt6/Cln5/Snx5/Tgoln1/Gcc2/Trappc10/Eps15/Kif16b/Snx12	16
BP	GO:0034109	homotypic cell-cell adhesion	10/1233	66/21335	0.00440242	0.084504947	ENSMUSG00000052920/ENSMUSG00000044393/ENSMUSG00000017446/ENSMUSG00000054889/ENSMUSG00000047139/ENSMUSG00000027523/ENSMUSG00000022865/ENSMUSG00000027737/ENSMUSG00000028517/ENSMUSG00000035776	Prkg1/Dsg2/C1qtnf1/Dsp/Cd24a/Gnas/Cxadr/Slc7a11/Plpp3/Cd99l2	10
BP	GO:1905515	non-motile cilium assembly	10/1233	66/21335	0.00440242	0.084504947	ENSMUSG00000019971/ENSMUSG00000025900/ENSMUSG00000047193/ENSMUSG00000060798/ENSMUSG00000031592/ENSMUSG00000040729/ENSMUSG00000033282/ENSMUSG00000039765/ENSMUSG00000027778/ENSMUSG00000032965	Cep290/Rp1/Dync2h1/Intu/Pcm1/Cep126/Rpgrip1l/Cc2d2a/Ift80/Ift57	10
BP	GO:0030278	regulation of ossification	23/1233	220/21335	0.004404481	0.084504947	ENSMUSG00000054640/ENSMUSG00000006932/ENSMUSG00000043252/ENSMUSG00000019359/ENSMUSG00000007279/ENSMUSG00000021109/ENSMUSG00000060798/ENSMUSG00000020641/ENSMUSG00000050953/ENSMUSG00000052430/ENSMUSG00000063358/ENSMUSG00000021466/ENSMUSG00000027523/ENSMUSG00000020393/ENSMUSG00000021451/ENSMUSG00000052155/ENSMUSG00000074934/ENSMUSG00000021540/ENSMUSG00000021379/ENSMUSG00000039191/ENSMUSG00000064210/…	Slc8a1/Ctnnb1/Tmem64/Gdpd2/Scube2/Hif1a/Intu/Rsad2/Gja1/Bmpr1b/Mapk1/Ptch1/Gnas/Kremen1/Sema4d/Acvr2a/Grem1/Smad5/Id4/Rbpj/Ano6/Notch1/Wnt5a	23
BP	GO:0060541	respiratory system development	25/1233	246/21335	0.004454003	0.084562283	ENSMUSG00000033792/ENSMUSG00000006932/ENSMUSG00000031075/ENSMUSG00000008763/ENSMUSG00000062960/ENSMUSG00000045216/ENSMUSG00000039952/ENSMUSG00000024563/ENSMUSG00000063358/ENSMUSG00000015605/ENSMUSG00000040385/ENSMUSG00000016028/ENSMUSG00000033953/ENSMUSG00000022286/ENSMUSG00000035451/ENSMUSG00000036585/ENSMUSG00000039191/ENSMUSG00000020542/ENSMUSG00000024781/ENSMUSG00000025921/ENSMUSG00000033282/…	Atp7a/Ctnnb1/Ano1/Man1a2/Kdr/Hs6st1/Dag1/Smad2/Mapk1/Srf/Ppp1ca/Celsr1/Ppp3r1/Grhl2/Foxa1/Fgf1/Rbpj/Myocd/Lipa/Rdh10/Rpgrip1l/Sav1/Notch1/Wnt5a/Eya1	25
BP	GO:0043470	regulation of carbohydrate catabolic process	8/1233	46/21335	0.004455726	0.084562283	ENSMUSG00000014956/ENSMUSG00000021109/ENSMUSG00000011752/ENSMUSG00000022383/ENSMUSG00000040385/ENSMUSG00000023019/ENSMUSG00000046794/ENSMUSG00000028518	Ppp1cb/Hif1a/Pgam1/Ppara/Ppp1ca/Gpd1/Ppp1r3b/Prkaa2	8
BP	GO:0070542	response to fatty acid	8/1233	46/21335	0.004455726	0.084562283	ENSMUSG00000035232/ENSMUSG00000027523/ENSMUSG00000002944/ENSMUSG00000025203/ENSMUSG00000029482/ENSMUSG00000037071/ENSMUSG00000039005/ENSMUSG00000028518	Pdk3/Gnas/Cd36/Scd2/Aacs/Scd1/Tlr4/Prkaa2	8
BP	GO:1902652	secondary alcohol metabolic process	15/1233	122/21335	0.004543756	0.085787738	ENSMUSG00000018574/ENSMUSG00000023963/ENSMUSG00000032018/ENSMUSG00000056973/ENSMUSG00000021670/ENSMUSG00000045294/ENSMUSG00000021242/ENSMUSG00000036585/ENSMUSG00000024924/ENSMUSG00000027875/ENSMUSG00000003721/ENSMUSG00000022351/ENSMUSG00000032047/ENSMUSG00000028518/ENSMUSG00000037295	Acadvl/Cyp39a1/Sc5d/Ces1d/Hmgcr/Insig1/Npc2/Fgf1/Vldlr/Hmgcs2/Insig2/Sqle/Acat1/Prkaa2/Ldlrap1	15
BP	GO:0050820	positive regulation of coagulation	6/1233	28/21335	0.004623089	0.085787738	ENSMUSG00000025314/ENSMUSG00000023961/ENSMUSG00000002944/ENSMUSG00000039005/ENSMUSG00000037411/ENSMUSG00000064210	Ptprj/Enpp4/Cd36/Tlr4/Serpine1/Ano6	6
BP	GO:0060039	pericardium development	6/1233	28/21335	0.004623089	0.085787738	ENSMUSG00000032179/ENSMUSG00000024563/ENSMUSG00000051379/ENSMUSG00000033282/ENSMUSG00000026923/ENSMUSG00000021994	Bmp5/Smad2/Flrt3/Rpgrip1l/Notch1/Wnt5a	6
BP	GO:0071604	transforming growth factor beta production	6/1233	28/21335	0.004623089	0.085787738	ENSMUSG00000039239/ENSMUSG00000021109/ENSMUSG00000047139/ENSMUSG00000022257/ENSMUSG00000024515/ENSMUSG00000030530	Tgfb2/Hif1a/Cd24a/Laptm4b/Smad4/Furin	6
BP	GO:0000041	transition metal ion transport	12/1233	88/21335	0.00462601	0.085787738	ENSMUSG00000033792/ENSMUSG00000030660/ENSMUSG00000024327/ENSMUSG00000047126/ENSMUSG00000003617/ENSMUSG00000005802/ENSMUSG00000023030/ENSMUSG00000032570/ENSMUSG00000037434/ENSMUSG00000022797/ENSMUSG00000022032/ENSMUSG00000041654	Atp7a/Pik3c2a/Slc39a7/Cltc/Cp/Slc30a4/Slc11a2/Atp2c1/Slc30a1/Tfrc/Scara5/Slc39a11	12
BP	GO:0019693	ribose phosphate metabolic process	40/1233	450/21335	0.004653252	0.085787738	ENSMUSG00000005580/ENSMUSG00000033792/ENSMUSG00000019971/ENSMUSG00000048482/ENSMUSG00000073016/ENSMUSG00000040407/ENSMUSG00000026575/ENSMUSG00000026576/ENSMUSG00000021109/ENSMUSG00000011752/ENSMUSG00000025393/ENSMUSG00000021699/ENSMUSG00000022383/ENSMUSG00000020654/ENSMUSG00000022962/ENSMUSG00000021577/ENSMUSG00000027523/ENSMUSG00000025428/ENSMUSG00000062070/ENSMUSG00000050288/ENSMUSG00000000001/…	Adcy9/Atp7a/Cep290/Bdnf/Uprt/Akap9/Nme7/Atp1b1/Hif1a/Pgam1/Atp5b/Pde4d/Ppara/Adcy3/Gart/Sdha/Gnas/Atp5a1/Pgk1/Fzd2/Gnai3/Gpd1/Atp6v1b2/Hmgcr/Gucy1b1/Pde3a/Prps1/Slc25a25/Atp6v1a/Pank1/Sstr4/Pde4b/Ppat/Paics/Nt5e/Aqp1/Acat1/Wnt5a/Prkaa2/Tpi1	40
BP	GO:0071772	response to BMP	20/1233	183/21335	0.004654268	0.085787738	ENSMUSG00000032179/ENSMUSG00000031010/ENSMUSG00000029335/ENSMUSG00000020325/ENSMUSG00000039239/ENSMUSG00000033411/ENSMUSG00000062960/ENSMUSG00000052430/ENSMUSG00000024563/ENSMUSG00000006205/ENSMUSG00000052155/ENSMUSG00000074934/ENSMUSG00000024515/ENSMUSG00000027878/ENSMUSG00000021540/ENSMUSG00000039191/ENSMUSG00000027660/ENSMUSG00000026923/ENSMUSG00000021994/ENSMUSG00000036580	Bmp5/Usp9x/Bmp3/Fstl3/Tgfb2/Ctdspl2/Kdr/Bmpr1b/Smad2/Htra1/Acvr2a/Grem1/Smad4/Notch2/Smad5/Rbpj/Skil/Notch1/Wnt5a/Spg20	20
BP	GO:0071773	cellular response to BMP stimulus	20/1233	183/21335	0.004654268	0.085787738	ENSMUSG00000032179/ENSMUSG00000031010/ENSMUSG00000029335/ENSMUSG00000020325/ENSMUSG00000039239/ENSMUSG00000033411/ENSMUSG00000062960/ENSMUSG00000052430/ENSMUSG00000024563/ENSMUSG00000006205/ENSMUSG00000052155/ENSMUSG00000074934/ENSMUSG00000024515/ENSMUSG00000027878/ENSMUSG00000021540/ENSMUSG00000039191/ENSMUSG00000027660/ENSMUSG00000026923/ENSMUSG00000021994/ENSMUSG00000036580	Bmp5/Usp9x/Bmp3/Fstl3/Tgfb2/Ctdspl2/Kdr/Bmpr1b/Smad2/Htra1/Acvr2a/Grem1/Smad4/Notch2/Smad5/Rbpj/Skil/Notch1/Wnt5a/Spg20	20
BP	GO:0015980	energy derivation by oxidation of organic compounds	25/1233	247/21335	0.00469169	0.085787738	ENSMUSG00000055980/ENSMUSG00000048482/ENSMUSG00000025006/ENSMUSG00000027809/ENSMUSG00000067279/ENSMUSG00000031299/ENSMUSG00000014956/ENSMUSG00000021109/ENSMUSG00000033059/ENSMUSG00000021577/ENSMUSG00000027523/ENSMUSG00000040385/ENSMUSG00000023019/ENSMUSG00000022477/ENSMUSG00000046794/ENSMUSG00000029992/ENSMUSG00000022110/ENSMUSG00000052738/ENSMUSG00000026819/ENSMUSG00000025950/ENSMUSG00000005360/…	Irs1/Bdnf/Sorbs1/Etfdh/Ppp1r3c/Pdha1/Ppp1cb/Hif1a/Pygb/Sdha/Gnas/Ppp1ca/Gpd1/Aco2/Ppp1r3b/Gfpt1/Sucla2/Suclg1/Slc25a25/Idh1/Slc1a3/Pgm2/Dyrk2/Gbe1/Aldh5a1	25
BP	GO:0060236	regulation of mitotic spindle organization	7/1233	37/21335	0.004733103	0.085787738	ENSMUSG00000047126/ENSMUSG00000027536/ENSMUSG00000033900/ENSMUSG00000006005/ENSMUSG00000009907/ENSMUSG00000024974/ENSMUSG00000036006	Cltc/Chmp4c/Map9/Tpr/Vps4b/Smc3/Ripor2	7
BP	GO:1901652	response to peptide	33/1233	354/21335	0.004759612	0.085787738	ENSMUSG00000024978/ENSMUSG00000055980/ENSMUSG00000006932/ENSMUSG00000025006/ENSMUSG00000033295/ENSMUSG00000024122/ENSMUSG00000029193/ENSMUSG00000038485/ENSMUSG00000037894/ENSMUSG00000022383/ENSMUSG00000020038/ENSMUSG00000037112/ENSMUSG00000025745/ENSMUSG00000019850/ENSMUSG00000055485/ENSMUSG00000002944/ENSMUSG00000027893/ENSMUSG00000041836/ENSMUSG00000020123/ENSMUSG00000043733/ENSMUSG00000032009/…	Gpam/Irs1/Ctnnb1/Sorbs1/Ptprf/Pdpk1/Cckar/Socs7/H2afz/Ppara/Cry1/Sik2/Hadha/Tnfaip3/Soga1/Cd36/Ahcyl1/Ptpre/Avpr1a/Ptpn11/Sesn3/Kat7/Tlr4/Pten/Rab31/Stxbp4/Notch1/Inhbb/Cpeb2/Jak2/Ggh/Cyfip1/Serpina3m	33
BP	GO:0046165	alcohol biosynthetic process	14/1233	111/21335	0.004776969	0.085787738	ENSMUSG00000052920/ENSMUSG00000003752/ENSMUSG00000043445/ENSMUSG00000032018/ENSMUSG00000056973/ENSMUSG00000024887/ENSMUSG00000021670/ENSMUSG00000045294/ENSMUSG00000036585/ENSMUSG00000027875/ENSMUSG00000003721/ENSMUSG00000032047/ENSMUSG00000028518/ENSMUSG00000060733	Prkg1/Itpkc/Pgp/Sc5d/Ces1d/Asah2/Hmgcr/Insig1/Fgf1/Hmgcs2/Insig2/Acat1/Prkaa2/Ipmk	14
BP	GO:0035384	thioester biosynthetic process	5/1233	20/21335	0.004781398	0.085787738	ENSMUSG00000020917/ENSMUSG00000031299/ENSMUSG00000027452/ENSMUSG00000035232/ENSMUSG00000032047	Acly/Pdha1/Acss1/Pdk3/Acat1	5
BP	GO:0061323	cell proliferation involved in heart morphogenesis	5/1233	20/21335	0.004781398	0.085787738	ENSMUSG00000006932/ENSMUSG00000024515/ENSMUSG00000039191/ENSMUSG00000026923/ENSMUSG00000025932	Ctnnb1/Smad4/Rbpj/Notch1/Eya1	5
BP	GO:0071616	acyl-CoA biosynthetic process	5/1233	20/21335	0.004781398	0.085787738	ENSMUSG00000020917/ENSMUSG00000031299/ENSMUSG00000027452/ENSMUSG00000035232/ENSMUSG00000032047	Acly/Pdha1/Acss1/Pdk3/Acat1	5
BP	GO:1901673	regulation of mitotic spindle assembly	5/1233	20/21335	0.004781398	0.085787738	ENSMUSG00000027536/ENSMUSG00000006005/ENSMUSG00000009907/ENSMUSG00000024974/ENSMUSG00000036006	Chmp4c/Tpr/Vps4b/Smc3/Ripor2	5
BP	GO:0023061	signal release	41/1233	465/21335	0.004829973	0.086364525	ENSMUSG00000024027/ENSMUSG00000076431/ENSMUSG00000055980/ENSMUSG00000031696/ENSMUSG00000056553/ENSMUSG00000029193/ENSMUSG00000000441/ENSMUSG00000017446/ENSMUSG00000031075/ENSMUSG00000021109/ENSMUSG00000017831/ENSMUSG00000050953/ENSMUSG00000022765/ENSMUSG00000020038/ENSMUSG00000040022/ENSMUSG00000024563/ENSMUSG00000027523/ENSMUSG00000016028/ENSMUSG00000006740/ENSMUSG00000039232/ENSMUSG00000052155/…	Glp1r/Sox4/Irs1/Vps35/Ptprn2/Cckar/Raf1/C1qtnf1/Ano1/Hif1a/Rab5a/Gja1/Snap29/Cry1/Rab11fip2/Smad2/Gnas/Celsr1/Kif5b/Stx11/Acvr2a/Syt9/Hmgcr/Smad4/Tiam1/Lin7c/Pfn2/Aacs/Ptpn11/Rab11fip1/Slc30a1/Snap23/Pclo/Snap47/Cpt1a/Sytl2/Aqp1/Stxbp4/Inhbb/Jak2/Ptbp1	41
BP	GO:0006906	vesicle fusion	17/1233	147/21335	0.004943903	0.087834952	ENSMUSG00000042473/ENSMUSG00000022765/ENSMUSG00000033721/ENSMUSG00000000001/ENSMUSG00000014550/ENSMUSG00000002741/ENSMUSG00000006740/ENSMUSG00000039232/ENSMUSG00000062542/ENSMUSG00000046314/ENSMUSG00000052302/ENSMUSG00000027287/ENSMUSG00000063260/ENSMUSG00000009894/ENSMUSG00000030616/ENSMUSG00000039046/ENSMUSG00000031709	Tbc1d8b/Snap29/Vav3/Gnai3/Rbsn/Ykt6/Kif5b/Stx11/Syt9/Stxbp6/Tbc1d30/Snap23/Syt10/Snap47/Sytl2/Usp6nl/Tbc1d9	17
BP	GO:0097305	response to alcohol	16/1233	135/21335	0.0049562	0.087834952	ENSMUSG00000006932/ENSMUSG00000021198/ENSMUSG00000041974/ENSMUSG00000024563/ENSMUSG00000021466/ENSMUSG00000027523/ENSMUSG00000053279/ENSMUSG00000031672/ENSMUSG00000006304/ENSMUSG00000029482/ENSMUSG00000039005/ENSMUSG00000013663/ENSMUSG00000054814/ENSMUSG00000028518/ENSMUSG00000037035/ENSMUSG00000073987	Ctnnb1/Unc79/Spidr/Smad2/Ptch1/Gnas/Aldh1a1/Got2/Arpc2/Aacs/Tlr4/Pten/Usp46/Prkaa2/Inhbb/Ggh	16
BP	GO:0043467	regulation of generation of precursor metabolites and energy	13/1233	100/21335	0.004962332	0.087834952	ENSMUSG00000033792/ENSMUSG00000055980/ENSMUSG00000025006/ENSMUSG00000014956/ENSMUSG00000021109/ENSMUSG00000011752/ENSMUSG00000022383/ENSMUSG00000040385/ENSMUSG00000023019/ENSMUSG00000046794/ENSMUSG00000029992/ENSMUSG00000028630/ENSMUSG00000028518	Atp7a/Irs1/Sorbs1/Ppp1cb/Hif1a/Pgam1/Ppara/Ppp1ca/Gpd1/Ppp1r3b/Gfpt1/Dyrk2/Prkaa2	13
BP	GO:0009259	ribonucleotide metabolic process	39/1233	438/21335	0.005008069	0.088347034	ENSMUSG00000005580/ENSMUSG00000033792/ENSMUSG00000019971/ENSMUSG00000048482/ENSMUSG00000073016/ENSMUSG00000040407/ENSMUSG00000026575/ENSMUSG00000026576/ENSMUSG00000021109/ENSMUSG00000011752/ENSMUSG00000025393/ENSMUSG00000021699/ENSMUSG00000022383/ENSMUSG00000020654/ENSMUSG00000022962/ENSMUSG00000021577/ENSMUSG00000027523/ENSMUSG00000025428/ENSMUSG00000062070/ENSMUSG00000050288/ENSMUSG00000000001/…	Adcy9/Atp7a/Cep290/Bdnf/Uprt/Akap9/Nme7/Atp1b1/Hif1a/Pgam1/Atp5b/Pde4d/Ppara/Adcy3/Gart/Sdha/Gnas/Atp5a1/Pgk1/Fzd2/Gnai3/Gpd1/Atp6v1b2/Hmgcr/Gucy1b1/Pde3a/Prps1/Slc25a25/Atp6v1a/Pank1/Sstr4/Pde4b/Paics/Nt5e/Aqp1/Acat1/Wnt5a/Prkaa2/Tpi1	39
BP	GO:0016574	histone ubiquitination	8/1233	47/21335	0.005103398	0.089131438	ENSMUSG00000021774/ENSMUSG00000072872/ENSMUSG00000049502/ENSMUSG00000026361/ENSMUSG00000031095/ENSMUSG00000024740/ENSMUSG00000026219/ENSMUSG00000029475	Ube2e1/Rybp/Dtx3l/Cdc73/Cul4b/Ddb1/Trip12/Kdm2b	8
BP	GO:0035137	hindlimb morphogenesis	8/1233	47/21335	0.005103398	0.089131438	ENSMUSG00000033792/ENSMUSG00000006932/ENSMUSG00000017491/ENSMUSG00000021466/ENSMUSG00000027523/ENSMUSG00000044042/ENSMUSG00000033282/ENSMUSG00000026923	Atp7a/Ctnnb1/Rarb/Ptch1/Gnas/Fmn1/Rpgrip1l/Notch1	8
BP	GO:0072132	mesenchyme morphogenesis	8/1233	47/21335	0.005103398	0.089131438	ENSMUSG00000032179/ENSMUSG00000006932/ENSMUSG00000039239/ENSMUSG00000024563/ENSMUSG00000024515/ENSMUSG00000039191/ENSMUSG00000026923/ENSMUSG00000021994	Bmp5/Ctnnb1/Tgfb2/Smad2/Smad4/Rbpj/Notch1/Wnt5a	8
BP	GO:0032868	response to insulin	22/1233	210/21335	0.005146165	0.089514995	ENSMUSG00000024978/ENSMUSG00000055980/ENSMUSG00000025006/ENSMUSG00000033295/ENSMUSG00000024122/ENSMUSG00000038485/ENSMUSG00000037894/ENSMUSG00000022383/ENSMUSG00000020038/ENSMUSG00000037112/ENSMUSG00000025745/ENSMUSG00000055485/ENSMUSG00000041836/ENSMUSG00000043733/ENSMUSG00000032009/ENSMUSG00000013663/ENSMUSG00000056515/ENSMUSG00000020546/ENSMUSG00000037035/ENSMUSG00000039782/ENSMUSG00000073987/…	Gpam/Irs1/Sorbs1/Ptprf/Pdpk1/Socs7/H2afz/Ppara/Cry1/Sik2/Hadha/Soga1/Ptpre/Ptpn11/Sesn3/Pten/Rab31/Stxbp4/Inhbb/Cpeb2/Ggh/Cyfip1	22
BP	GO:0007264	small GTPase mediated signal transduction	43/1233	495/21335	0.005159512	0.089514995	ENSMUSG00000026155/ENSMUSG00000044147/ENSMUSG00000027255/ENSMUSG00000020611/ENSMUSG00000039239/ENSMUSG00000030220/ENSMUSG00000017831/ENSMUSG00000036825/ENSMUSG00000051615/ENSMUSG00000021062/ENSMUSG00000030559/ENSMUSG00000021708/ENSMUSG00000019066/ENSMUSG00000033721/ENSMUSG00000052085/ENSMUSG00000041977/ENSMUSG00000016028/ENSMUSG00000034066/ENSMUSG00000067851/ENSMUSG00000039031/ENSMUSG00000038807/…	Smap1/Arf6/Arfgap2/Gna13/Tgfb2/Arhgdib/Rab5a/Ssx2ip/Rap2a/Rab15/Rab38/Rasgrf2/Rab3d/Vav3/Dock8/Arhgef11/Celsr1/Farp2/Arfgef1/Arhgap18/Rap1gap2/Icmt/Spata13/Notch2/Tiam1/Rab2b/Rab18/Shoc2/Tax1bp3/Rab31/Ntn1/Arhgap28/Als2/Rassf1/Cdon/Rapgef5/Cnksr2/Ripor2/Asap2/Notch1/Cul3/Itgb1/Cyfip1	43
BP	GO:0019934	cGMP-mediated signaling	4/1233	13/21335	0.005210498	0.089514995	ENSMUSG00000052920/ENSMUSG00000002944/ENSMUSG00000028005/ENSMUSG00000041741	Prkg1/Cd36/Gucy1b1/Pde3a	4
BP	GO:0043471	regulation of cellular carbohydrate catabolic process	4/1233	13/21335	0.005210498	0.089514995	ENSMUSG00000014956/ENSMUSG00000011752/ENSMUSG00000040385/ENSMUSG00000046794	Ppp1cb/Pgam1/Ppp1ca/Ppp1r3b	4
BP	GO:0046459	short-chain fatty acid metabolic process	4/1233	13/21335	0.005210498	0.089514995	ENSMUSG00000027452/ENSMUSG00000056973/ENSMUSG00000021786/ENSMUSG00000035936	Acss1/Ces1d/Oxsm/Aldh5a1	4
BP	GO:0006091	generation of precursor metabolites and energy	32/1233	343/21335	0.005318356	0.091070355	ENSMUSG00000033792/ENSMUSG00000055980/ENSMUSG00000048482/ENSMUSG00000025006/ENSMUSG00000027809/ENSMUSG00000067279/ENSMUSG00000031299/ENSMUSG00000014956/ENSMUSG00000021109/ENSMUSG00000033059/ENSMUSG00000011752/ENSMUSG00000022383/ENSMUSG00000021577/ENSMUSG00000027523/ENSMUSG00000062070/ENSMUSG00000040385/ENSMUSG00000023019/ENSMUSG00000022477/ENSMUSG00000046794/ENSMUSG00000029992/ENSMUSG00000022110/…	Atp7a/Irs1/Bdnf/Sorbs1/Etfdh/Ppp1r3c/Pdha1/Ppp1cb/Hif1a/Pygb/Pgam1/Ppara/Sdha/Gnas/Pgk1/Ppp1ca/Gpd1/Aco2/Ppp1r3b/Gfpt1/Sucla2/Suclg1/Slc25a25/Idh1/Slc1a3/Pgm2/Dyrk2/Acat1/Prkaa2/Gbe1/Aldh5a1/Tpi1	32
BP	GO:0001933	negative regulation of protein phosphorylation	37/1233	412/21335	0.005371354	0.0913969	ENSMUSG00000020044/ENSMUSG00000028864/ENSMUSG00000015405/ENSMUSG00000024122/ENSMUSG00000031530/ENSMUSG00000025314/ENSMUSG00000027499/ENSMUSG00000048234/ENSMUSG00000038485/ENSMUSG00000028458/ENSMUSG00000020745/ENSMUSG00000039952/ENSMUSG00000022136/ENSMUSG00000021699/ENSMUSG00000003518/ENSMUSG00000026483/ENSMUSG00000004530/ENSMUSG00000024639/ENSMUSG00000034292/ENSMUSG00000050627/ENSMUSG00000021451/…	Timp3/Hgf/Ace2/Pdpk1/Dusp4/Ptprj/Pkia/Rnf149/Socs7/Tesk1/Pafah1b1/Dag1/Dnajc3/Pde4d/Dusp3/Fam129a/Coro1c/Gnaq/Traf3ip1/Gpd1l/Sema4d/Tnfaip3/Hmgcr/Fktn/Grem1/Smad4/Dusp16/Prkar2b/Tlr4/Ash1l/Flrt3/Pten/Deptor/Smcr8/Myocd/Prkar1a/Plpp3	37
BP	GO:0060419	heart growth	13/1233	101/21335	0.005402027	0.0913969	ENSMUSG00000006932/ENSMUSG00000052920/ENSMUSG00000039239/ENSMUSG00000050953/ENSMUSG00000022865/ENSMUSG00000013663/ENSMUSG00000036585/ENSMUSG00000039191/ENSMUSG00000020542/ENSMUSG00000022752/ENSMUSG00000021067/ENSMUSG00000026923/ENSMUSG00000020612	Ctnnb1/Prkg1/Tgfb2/Gja1/Cxadr/Pten/Fgf1/Rbpj/Myocd/Tomm70a/Sav1/Notch1/Prkar1a	13
BP	GO:0061326	renal tubule development	13/1233	101/21335	0.005402027	0.0913969	ENSMUSG00000006932/ENSMUSG00000051397/ENSMUSG00000021466/ENSMUSG00000074934/ENSMUSG00000024515/ENSMUSG00000027878/ENSMUSG00000036585/ENSMUSG00000022144/ENSMUSG00000044042/ENSMUSG00000027439/ENSMUSG00000004655/ENSMUSG00000026923/ENSMUSG00000025932	Ctnnb1/Tacstd2/Ptch1/Grem1/Smad4/Notch2/Fgf1/Gdnf/Fmn1/Gzf1/Aqp1/Notch1/Eya1	13
BP	GO:0032271	regulation of protein polymerization	22/1233	211/21335	0.005440993	0.0913969	ENSMUSG00000044147/ENSMUSG00000028328/ENSMUSG00000041570/ENSMUSG00000070372/ENSMUSG00000058587/ENSMUSG00000021573/ENSMUSG00000067851/ENSMUSG00000039031/ENSMUSG00000021690/ENSMUSG00000021676/ENSMUSG00000015711/ENSMUSG00000029840/ENSMUSG00000006304/ENSMUSG00000027805/ENSMUSG00000015733/ENSMUSG00000035614/ENSMUSG00000079426/ENSMUSG00000039230/ENSMUSG00000044042/ENSMUSG00000024043/ENSMUSG00000034295/…	Arf6/Tmod1/Camsap2/Capza1/Tmod3/Tppp/Arfgef1/Arhgap18/Jmy/Iqgap2/Prune1/Mtpn/Arpc2/Pfn2/Capza2/Togaram1/Arpc4/Tbcd/Fmn1/Arhgap28/Fhod3/Cyfip1	22
BP	GO:0051091	positive regulation of DNA binding transcription factor activity	23/1233	224/21335	0.005479409	0.0913969	ENSMUSG00000048482/ENSMUSG00000006932/ENSMUSG00000045322/ENSMUSG00000005251/ENSMUSG00000004221/ENSMUSG00000015605/ENSMUSG00000050288/ENSMUSG00000021690/ENSMUSG00000029840/ENSMUSG00000002944/ENSMUSG00000074934/ENSMUSG00000035451/ENSMUSG00000039005/ENSMUSG00000013663/ENSMUSG00000020542/ENSMUSG00000022255/ENSMUSG00000042699/ENSMUSG00000021067/ENSMUSG00000021994/ENSMUSG00000021024/ENSMUSG00000028517/…	Bdnf/Ctnnb1/Tlr9/Ripk4/Ikbkg/Srf/Fzd2/Jmy/Mtpn/Cd36/Grem1/Foxa1/Tlr4/Pten/Myocd/Mtdh/Dhx9/Sav1/Wnt5a/Psma6/Plpp3/Ripk1/Jak2	23
BP	GO:0070849	response to epidermal growth factor	7/1233	38/21335	0.005518119	0.0913969	ENSMUSG00000024122/ENSMUSG00000063358/ENSMUSG00000042680/ENSMUSG00000006005/ENSMUSG00000006304/ENSMUSG00000045817/ENSMUSG00000043733	Pdpk1/Mapk1/Garem1/Tpr/Arpc2/Zfp36l2/Ptpn11	7
BP	GO:0072350	tricarboxylic acid metabolic process	7/1233	38/21335	0.005518119	0.0913969	ENSMUSG00000020917/ENSMUSG00000031299/ENSMUSG00000021577/ENSMUSG00000022477/ENSMUSG00000022110/ENSMUSG00000052738/ENSMUSG00000025950	Acly/Pdha1/Sdha/Aco2/Sucla2/Suclg1/Idh1	7
BP	GO:1902808	positive regulation of cell cycle G1/S phase transition	7/1233	38/21335	0.005518119	0.0913969	ENSMUSG00000010051/ENSMUSG00000000787/ENSMUSG00000026361/ENSMUSG00000031095/ENSMUSG00000035960/ENSMUSG00000020546/ENSMUSG00000000184	Hyal1/Ddx3x/Cdc73/Cul4b/Apex1/Stxbp4/Ccnd2	7
BP	GO:0021700	developmental maturation	28/1233	290/21335	0.005546268	0.0913969	ENSMUSG00000006932/ENSMUSG00000039202/ENSMUSG00000027495/ENSMUSG00000039239/ENSMUSG00000021109/ENSMUSG00000020019/ENSMUSG00000004319/ENSMUSG00000001420/ENSMUSG00000062960/ENSMUSG00000030559/ENSMUSG00000050953/ENSMUSG00000039952/ENSMUSG00000024639/ENSMUSG00000034066/ENSMUSG00000032096/ENSMUSG00000021451/ENSMUSG00000074934/ENSMUSG00000041741/ENSMUSG00000032244/ENSMUSG00000035451/ENSMUSG00000013663/…	Ctnnb1/Abhd2/Fam210b/Tgfb2/Hif1a/Ntn4/Clcn3/Tmem79/Kdr/Rab38/Gja1/Dag1/Gnaq/Farp2/Arcn1/Sema4d/Grem1/Pde3a/Fem1b/Foxa1/Pten/Rbpj/Lgi4/Ccr6/Ptbp3/Ano6/Notch1/Wnt5a	28
BP	GO:0072001	renal system development	28/1233	290/21335	0.005546268	0.0913969	ENSMUSG00000076431/ENSMUSG00000030082/ENSMUSG00000048482/ENSMUSG00000006932/ENSMUSG00000017491/ENSMUSG00000039239/ENSMUSG00000022893/ENSMUSG00000051397/ENSMUSG00000024563/ENSMUSG00000021466/ENSMUSG00000034292/ENSMUSG00000011179/ENSMUSG00000074934/ENSMUSG00000024515/ENSMUSG00000027878/ENSMUSG00000025934/ENSMUSG00000021540/ENSMUSG00000036585/ENSMUSG00000022144/ENSMUSG00000020542/ENSMUSG00000044042/…	Sox4/Sec61a1/Bdnf/Ctnnb1/Rarb/Tgfb2/Adamts1/Tacstd2/Smad2/Ptch1/Traf3ip1/Odc1/Grem1/Smad4/Notch2/Gsta3/Smad5/Fgf1/Gdnf/Myocd/Fmn1/Rdh10/Gzf1/Rpgrip1l/Aqp1/Notch1/Wnt5a/Eya1	28
BP	GO:0006099	tricarboxylic acid cycle	6/1233	29/21335	0.005548999	0.0913969	ENSMUSG00000031299/ENSMUSG00000021577/ENSMUSG00000022477/ENSMUSG00000022110/ENSMUSG00000052738/ENSMUSG00000025950	Pdha1/Sdha/Aco2/Sucla2/Suclg1/Idh1	6
BP	GO:0048568	embryonic organ development	42/1233	483/21335	0.005561993	0.0913969	ENSMUSG00000032179/ENSMUSG00000054008/ENSMUSG00000010051/ENSMUSG00000054640/ENSMUSG00000006932/ENSMUSG00000017491/ENSMUSG00000039239/ENSMUSG00000021109/ENSMUSG00000062960/ENSMUSG00000045216/ENSMUSG00000050953/ENSMUSG00000024563/ENSMUSG00000032512/ENSMUSG00000030029/ENSMUSG00000063358/ENSMUSG00000021466/ENSMUSG00000027523/ENSMUSG00000015605/ENSMUSG00000050288/ENSMUSG00000016028/ENSMUSG00000037890/…	Bmp5/Ndst1/Hyal1/Slc8a1/Ctnnb1/Rarb/Tgfb2/Hif1a/Kdr/Hs6st1/Gja1/Smad2/Wdr48/Lrig1/Mapk1/Ptch1/Gnas/Srf/Fzd2/Celsr1/Wdr19/Aldh1a1/Traf3ip1/Grhl2/Insig1/Notch2/Syna/Hectd1/Kdm2b/Rbpj/Insig2/Dnajb6/Ntn1/Rdh10/Ripor2/Notch1/Wnt5a/Cc2d2a/Eya1/Ift57/Fbxw8/Kat6a	42
BP	GO:0006605	protein targeting	30/1233	317/21335	0.005580827	0.0913969	ENSMUSG00000073079/ENSMUSG00000056234/ENSMUSG00000030082/ENSMUSG00000013701/ENSMUSG00000020003/ENSMUSG00000035284/ENSMUSG00000067279/ENSMUSG00000026303/ENSMUSG00000033557/ENSMUSG00000026750/ENSMUSG00000021917/ENSMUSG00000029426/ENSMUSG00000093904/ENSMUSG00000027799/ENSMUSG00000032042/ENSMUSG00000006304/ENSMUSG00000028550/ENSMUSG00000026986/ENSMUSG00000054702/ENSMUSG00000048429/ENSMUSG00000047866/…	Srp54a/Ncoa4/Sec61a1/Timm23/Pex7/Vps13c/Ppp1r3c/Mlph/Fam20b/Psmb7/Spcs1/Scarb2/Tomm20/Nbea/Srpr/Arpc2/Atg4c/Hnmt/Ap1s3/Timm29/Lonp2/Nedd4/Gcc2/Uqcrc2/Stxbp4/Ppp2r2b/Nup54/Oscp1/Cdkl2/Dusp18	30
BP	GO:0010769	regulation of cell morphogenesis involved in differentiation	30/1233	317/21335	0.005580827	0.0913969	ENSMUSG00000048482/ENSMUSG00000063531/ENSMUSG00000033295/ENSMUSG00000020745/ENSMUSG00000051615/ENSMUSG00000031292/ENSMUSG00000051397/ENSMUSG00000027184/ENSMUSG00000015605/ENSMUSG00000015342/ENSMUSG00000004530/ENSMUSG00000036832/ENSMUSG00000021451/ENSMUSG00000022885/ENSMUSG00000002489/ENSMUSG00000006304/ENSMUSG00000013663/ENSMUSG00000038299/ENSMUSG00000032216/ENSMUSG00000025885/ENSMUSG00000004798/…	Bdnf/Sema3e/Ptprf/Pafah1b1/Rap2a/Cdkl5/Tacstd2/Caprin1/Srf/Xk/Coro1c/Lpar3/Sema4d/St6gal1/Tiam1/Arpc2/Pten/Wdr36/Nedd4/Myo5b/Ulk2/Sema3a/Ntn1/Skil/Wnt5a/Fbxw8/Dixdc1/Sema5a/Cyfip1/Spg20	30
BP	GO:0030111	regulation of Wnt signaling pathway	27/1233	277/21335	0.005631491	0.091940204	ENSMUSG00000076431/ENSMUSG00000008734/ENSMUSG00000038876/ENSMUSG00000070348/ENSMUSG00000056342/ENSMUSG00000031696/ENSMUSG00000000787/ENSMUSG00000043252/ENSMUSG00000071847/ENSMUSG00000024811/ENSMUSG00000026361/ENSMUSG00000028926/ENSMUSG00000031529/ENSMUSG00000024639/ENSMUSG00000020393/ENSMUSG00000074934/ENSMUSG00000002489/ENSMUSG00000024121/ENSMUSG00000040158/ENSMUSG00000039191/ENSMUSG00000078202/…	Sox4/Gprc5b/Rnf146/Ccnd1/Usp34/Vps35/Ddx3x/Tmem64/Apcdd1/Tnks2/Cdc73/Cdk14/Tnks/Gnaq/Kremen1/Grem1/Tiam1/Atp6v0c/Tax1bp3/Rbpj/Nrarp/Notch1/Wnt5a/Ift80/Plpp3/Dixdc1/Sema5a	27
BP	GO:0030177	positive regulation of Wnt signaling pathway	15/1233	125/21335	0.005700063	0.092771618	ENSMUSG00000076431/ENSMUSG00000008734/ENSMUSG00000038876/ENSMUSG00000056342/ENSMUSG00000031696/ENSMUSG00000000787/ENSMUSG00000024811/ENSMUSG00000026361/ENSMUSG00000031529/ENSMUSG00000024121/ENSMUSG00000039191/ENSMUSG00000078202/ENSMUSG00000021994/ENSMUSG00000032064/ENSMUSG00000022231	Sox4/Gprc5b/Rnf146/Usp34/Vps35/Ddx3x/Tnks2/Cdc73/Tnks/Atp6v0c/Rbpj/Nrarp/Wnt5a/Dixdc1/Sema5a	15
BP	GO:0030837	negative regulation of actin filament polymerization	9/1233	58/21335	0.005752171	0.093330747	ENSMUSG00000028328/ENSMUSG00000070372/ENSMUSG00000058587/ENSMUSG00000067851/ENSMUSG00000029840/ENSMUSG00000006304/ENSMUSG00000027805/ENSMUSG00000015733/ENSMUSG00000034295	Tmod1/Capza1/Tmod3/Arfgef1/Mtpn/Arpc2/Pfn2/Capza2/Fhod3	9
BP	GO:0009150	purine ribonucleotide metabolic process	38/1233	428/21335	0.005811189	0.093727926	ENSMUSG00000005580/ENSMUSG00000033792/ENSMUSG00000019971/ENSMUSG00000048482/ENSMUSG00000040407/ENSMUSG00000026575/ENSMUSG00000026576/ENSMUSG00000021109/ENSMUSG00000011752/ENSMUSG00000025393/ENSMUSG00000021699/ENSMUSG00000022383/ENSMUSG00000020654/ENSMUSG00000022962/ENSMUSG00000021577/ENSMUSG00000027523/ENSMUSG00000025428/ENSMUSG00000062070/ENSMUSG00000050288/ENSMUSG00000000001/ENSMUSG00000023019/…	Adcy9/Atp7a/Cep290/Bdnf/Akap9/Nme7/Atp1b1/Hif1a/Pgam1/Atp5b/Pde4d/Ppara/Adcy3/Gart/Sdha/Gnas/Atp5a1/Pgk1/Fzd2/Gnai3/Gpd1/Atp6v1b2/Hmgcr/Gucy1b1/Pde3a/Prps1/Slc25a25/Atp6v1a/Pank1/Sstr4/Pde4b/Paics/Nt5e/Aqp1/Acat1/Wnt5a/Prkaa2/Tpi1	38
BP	GO:0048608	reproductive structure development	39/1233	442/21335	0.005812308	0.093727926	ENSMUSG00000032179/ENSMUSG00000034218/ENSMUSG00000070348/ENSMUSG00000054640/ENSMUSG00000006932/ENSMUSG00000040407/ENSMUSG00000039239/ENSMUSG00000022893/ENSMUSG00000021109/ENSMUSG00000024507/ENSMUSG00000062960/ENSMUSG00000045216/ENSMUSG00000052430/ENSMUSG00000032512/ENSMUSG00000063358/ENSMUSG00000037890/ENSMUSG00000006205/ENSMUSG00000060147/ENSMUSG00000022286/ENSMUSG00000052155/ENSMUSG00000024515/…	Bmp5/Atm/Ccnd1/Slc8a1/Ctnnb1/Akap9/Tgfb2/Adamts1/Hif1a/Hsd17b4/Kdr/Hs6st1/Bmpr1b/Wdr48/Mapk1/Wdr19/Htra1/Serpinb6a/Grhl2/Acvr2a/Smad4/Notch2/Syna/Id4/Hectd1/Fem1b/Ptpn11/Foxa1/Ash1l/Pten/Serpine1/Rbpj/Myocd/Dnajb6/Sema3a/Rdh10/Notch1/Wnt5a/Fbxw8	39
BP	GO:0021915	neural tube development	20/1233	187/21335	0.005914784	0.095088747	ENSMUSG00000032179/ENSMUSG00000076431/ENSMUSG00000039239/ENSMUSG00000021109/ENSMUSG00000060798/ENSMUSG00000021466/ENSMUSG00000050288/ENSMUSG00000016028/ENSMUSG00000037890/ENSMUSG00000034292/ENSMUSG00000022286/ENSMUSG00000035247/ENSMUSG00000029475/ENSMUSG00000035451/ENSMUSG00000033282/ENSMUSG00000026923/ENSMUSG00000021994/ENSMUSG00000039765/ENSMUSG00000032965/ENSMUSG00000060733	Bmp5/Sox4/Tgfb2/Hif1a/Intu/Ptch1/Fzd2/Celsr1/Wdr19/Traf3ip1/Grhl2/Hectd1/Kdm2b/Foxa1/Rpgrip1l/Notch1/Wnt5a/Cc2d2a/Ift57/Ipmk	20
BP	GO:0014912	negative regulation of smooth muscle cell migration	5/1233	21/21335	0.005981306	0.095865024	ENSMUSG00000052920/ENSMUSG00000037411/ENSMUSG00000039191/ENSMUSG00000020542/ENSMUSG00000035960	Prkg1/Serpine1/Rbpj/Myocd/Apex1	5
BP	GO:0001838	embryonic epithelial tube formation	17/1233	150/21335	0.006052303	0.096449181	ENSMUSG00000032179/ENSMUSG00000076431/ENSMUSG00000006932/ENSMUSG00000039239/ENSMUSG00000021109/ENSMUSG00000021466/ENSMUSG00000050288/ENSMUSG00000016028/ENSMUSG00000022286/ENSMUSG00000074934/ENSMUSG00000035247/ENSMUSG00000029475/ENSMUSG00000022144/ENSMUSG00000021994/ENSMUSG00000039765/ENSMUSG00000032965/ENSMUSG00000060733	Bmp5/Sox4/Ctnnb1/Tgfb2/Hif1a/Ptch1/Fzd2/Celsr1/Grhl2/Grem1/Hectd1/Kdm2b/Gdnf/Wnt5a/Cc2d2a/Ift57/Ipmk	17
BP	GO:0006814	sodium ion transport	22/1233	213/21335	0.006072573	0.096449181	ENSMUSG00000054640/ENSMUSG00000058921/ENSMUSG00000026576/ENSMUSG00000060681/ENSMUSG00000023169/ENSMUSG00000022742/ENSMUSG00000027523/ENSMUSG00000060961/ENSMUSG00000041644/ENSMUSG00000050627/ENSMUSG00000006740/ENSMUSG00000027574/ENSMUSG00000029188/ENSMUSG00000027893/ENSMUSG00000024597/ENSMUSG00000027340/ENSMUSG00000030865/ENSMUSG00000021870/ENSMUSG00000032216/ENSMUSG00000064210/ENSMUSG00000021733/…	Slc8a1/Slc10a5/Atp1b1/Slc9a6/Slc38a1/Cpox/Gnas/Slc4a4/Slc5a12/Gpd1l/Kif5b/Nkain4/Slc34a2/Ahcyl1/Slc12a2/Slc23a2/Chp2/Slmap/Nedd4/Ano6/Slc4a7/Scnn1g	22
BP	GO:0060675	ureteric bud morphogenesis	10/1233	69/21335	0.006072794	0.096449181	ENSMUSG00000006932/ENSMUSG00000051397/ENSMUSG00000021466/ENSMUSG00000074934/ENSMUSG00000024515/ENSMUSG00000036585/ENSMUSG00000022144/ENSMUSG00000044042/ENSMUSG00000027439/ENSMUSG00000025932	Ctnnb1/Tacstd2/Ptch1/Grem1/Smad4/Fgf1/Gdnf/Fmn1/Gzf1/Eya1	10
BP	GO:0007034	vacuolar transport	15/1233	126/21335	0.006134383	0.096552244	ENSMUSG00000056234/ENSMUSG00000031696/ENSMUSG00000035284/ENSMUSG00000028572/ENSMUSG00000019578/ENSMUSG00000024425/ENSMUSG00000049502/ENSMUSG00000027536/ENSMUSG00000029426/ENSMUSG00000014550/ENSMUSG00000009907/ENSMUSG00000032216/ENSMUSG00000038039/ENSMUSG00000026024/ENSMUSG00000029434	Ncoa4/Vps35/Vps13c/Hook1/Ubxn6/Ndfip1/Dtx3l/Chmp4c/Scarb2/Rbsn/Vps4b/Nedd4/Gcc2/Als2/Vps33a	15
BP	GO:0042303	molting cycle	15/1233	126/21335	0.006134383	0.096552244	ENSMUSG00000033792/ENSMUSG00000006932/ENSMUSG00000071847/ENSMUSG00000039239/ENSMUSG00000060798/ENSMUSG00000001420/ENSMUSG00000030029/ENSMUSG00000027523/ENSMUSG00000016028/ENSMUSG00000034066/ENSMUSG00000024515/ENSMUSG00000039191/ENSMUSG00000021067/ENSMUSG00000026923/ENSMUSG00000021994	Atp7a/Ctnnb1/Apcdd1/Tgfb2/Intu/Tmem79/Lrig1/Gnas/Celsr1/Farp2/Smad4/Rbpj/Sav1/Notch1/Wnt5a	15
BP	GO:0042633	hair cycle	15/1233	126/21335	0.006134383	0.096552244	ENSMUSG00000033792/ENSMUSG00000006932/ENSMUSG00000071847/ENSMUSG00000039239/ENSMUSG00000060798/ENSMUSG00000001420/ENSMUSG00000030029/ENSMUSG00000027523/ENSMUSG00000016028/ENSMUSG00000034066/ENSMUSG00000024515/ENSMUSG00000039191/ENSMUSG00000021067/ENSMUSG00000026923/ENSMUSG00000021994	Atp7a/Ctnnb1/Apcdd1/Tgfb2/Intu/Tmem79/Lrig1/Gnas/Celsr1/Farp2/Smad4/Rbpj/Sav1/Notch1/Wnt5a	15
BP	GO:0035050	embryonic heart tube development	11/1233	80/21335	0.006154509	0.096579855	ENSMUSG00000054640/ENSMUSG00000006932/ENSMUSG00000021109/ENSMUSG00000050953/ENSMUSG00000015605/ENSMUSG00000034292/ENSMUSG00000027878/ENSMUSG00000039191/ENSMUSG00000026923/ENSMUSG00000021994/ENSMUSG00000032965	Slc8a1/Ctnnb1/Hif1a/Gja1/Srf/Traf3ip1/Notch2/Rbpj/Notch1/Wnt5a/Ift57	11
BP	GO:0031589	cell-substrate adhesion	29/1233	306/21335	0.006234287	0.097521474	ENSMUSG00000006932/ENSMUSG00000025006/ENSMUSG00000063531/ENSMUSG00000068196/ENSMUSG00000024122/ENSMUSG00000002808/ENSMUSG00000025314/ENSMUSG00000034488/ENSMUSG00000062960/ENSMUSG00000051397/ENSMUSG00000039952/ENSMUSG00000000402/ENSMUSG00000015605/ENSMUSG00000032068/ENSMUSG00000004530/ENSMUSG00000022885/ENSMUSG00000002944/ENSMUSG00000074934/ENSMUSG00000026383/ENSMUSG00000002489/ENSMUSG00000006304/…	Ctnnb1/Sorbs1/Sema3e/Col8a1/Pdpk1/Epdr1/Ptprj/Edil3/Kdr/Tacstd2/Dag1/Egfl6/Srf/Plet1/Coro1c/St6gal1/Cd36/Grem1/Epb41l5/Tiam1/Arpc2/Plekha2/Pten/Serpine1/Fmn1/Notch1/Pik3cb/Jak2/Itgb1	29
BP	GO:0003205	cardiac chamber development	20/1233	188/21335	0.006270165	0.097521474	ENSMUSG00000032179/ENSMUSG00000054008/ENSMUSG00000076431/ENSMUSG00000006932/ENSMUSG00000017491/ENSMUSG00000039239/ENSMUSG00000022893/ENSMUSG00000054889/ENSMUSG00000021109/ENSMUSG00000015605/ENSMUSG00000050288/ENSMUSG00000022286/ENSMUSG00000024515/ENSMUSG00000027878/ENSMUSG00000035247/ENSMUSG00000039191/ENSMUSG00000020542/ENSMUSG00000021067/ENSMUSG00000026923/ENSMUSG00000021994	Bmp5/Ndst1/Sox4/Ctnnb1/Rarb/Tgfb2/Adamts1/Dsp/Hif1a/Srf/Fzd2/Grhl2/Smad4/Notch2/Hectd1/Rbpj/Myocd/Sav1/Notch1/Wnt5a	20
BP	GO:0050679	positive regulation of epithelial cell proliferation	20/1233	188/21335	0.006270165	0.097521474	ENSMUSG00000032179/ENSMUSG00000033792/ENSMUSG00000070348/ENSMUSG00000010051/ENSMUSG00000006932/ENSMUSG00000024122/ENSMUSG00000062960/ENSMUSG00000032512/ENSMUSG00000019850/ENSMUSG00000006205/ENSMUSG00000022865/ENSMUSG00000036585/ENSMUSG00000021681/ENSMUSG00000078202/ENSMUSG00000020546/ENSMUSG00000026923/ENSMUSG00000021994/ENSMUSG00000025932/ENSMUSG00000022231/ENSMUSG00000000184	Bmp5/Atp7a/Ccnd1/Hyal1/Ctnnb1/Pdpk1/Kdr/Wdr48/Tnfaip3/Htra1/Cxadr/Fgf1/Aggf1/Nrarp/Stxbp4/Notch1/Wnt5a/Eya1/Sema5a/Ccnd2	20
BP	GO:0006869	lipid transport	30/1233	320/21335	0.006363438	0.098275555	ENSMUSG00000002996/ENSMUSG00000018800/ENSMUSG00000058921/ENSMUSG00000017446/ENSMUSG00000018796/ENSMUSG00000028127/ENSMUSG00000004668/ENSMUSG00000036257/ENSMUSG00000022383/ENSMUSG00000020038/ENSMUSG00000034435/ENSMUSG00000024130/ENSMUSG00000050017/ENSMUSG00000021466/ENSMUSG00000037681/ENSMUSG00000053846/ENSMUSG00000029822/ENSMUSG00000031672/ENSMUSG00000002944/ENSMUSG00000031278/ENSMUSG00000021242/…	Hbp1/Abca5/Slc10a5/C1qtnf1/Acsl1/Abcd3/Abca13/Pnpla8/Ppara/Cry1/Tmem30b/Abca3/Pitpnb/Ptch1/Esyt3/Lipg/Osbpl3/Got2/Cd36/Acsl4/Npc2/Osbpl10/Vps4b/Ptpn11/Acsl3/Vldlr/Abca6/Ano6/Abca4/Ldlrap1	30
BP	GO:0009100	glycoprotein metabolic process	30/1233	320/21335	0.006363438	0.098275555	ENSMUSG00000033792/ENSMUSG00000054008/ENSMUSG00000031239/ENSMUSG00000003418/ENSMUSG00000026828/ENSMUSG00000006932/ENSMUSG00000034951/ENSMUSG00000008763/ENSMUSG00000051650/ENSMUSG00000021109/ENSMUSG00000039530/ENSMUSG00000033557/ENSMUSG00000045216/ENSMUSG00000075470/ENSMUSG00000036155/ENSMUSG00000036197/ENSMUSG00000067851/ENSMUSG00000022885/ENSMUSG00000066324/ENSMUSG00000028414/ENSMUSG00000029992/…	Atp7a/Ndst1/Itm2a/St8sia6/Galnt5/Ctnnb1/Cog7/Man1a2/B3gnt2/Hif1a/Tusc3/Fam20b/Hs6st1/Alg10b/Mgat5/Gxylt1/Arfgef1/St6gal1/Impad1/Fktn/Gfpt1/Edem3/Dsel/Pcsk6/Glce/Usf3/Ccdc126/Galnt7/St3gal5/Ngly1	30
BP	GO:0030516	regulation of axon extension	13/1233	103/21335	0.006374732	0.098275555	ENSMUSG00000048482/ENSMUSG00000063531/ENSMUSG00000020745/ENSMUSG00000031292/ENSMUSG00000015605/ENSMUSG00000021451/ENSMUSG00000038299/ENSMUSG00000025885/ENSMUSG00000028883/ENSMUSG00000020902/ENSMUSG00000021994/ENSMUSG00000022231/ENSMUSG00000030447	Bdnf/Sema3e/Pafah1b1/Cdkl5/Srf/Sema4d/Wdr36/Myo5b/Sema3a/Ntn1/Wnt5a/Sema5a/Cyfip1	13
BP	GO:0038179	neurotrophin signaling pathway	7/1233	39/21335	0.006396662	0.098325291	ENSMUSG00000048482/ENSMUSG00000033295/ENSMUSG00000000441/ENSMUSG00000060681/ENSMUSG00000020340/ENSMUSG00000043733/ENSMUSG00000030447	Bdnf/Ptprf/Raf1/Slc9a6/Cyfip2/Ptpn11/Cyfip1	7
BP	GO:0006639	acylglycerol metabolic process	14/1233	115/21335	0.006540374	0.100241249	ENSMUSG00000024978/ENSMUSG00000039202/ENSMUSG00000018796/ENSMUSG00000057074/ENSMUSG00000056973/ENSMUSG00000002944/ENSMUSG00000031278/ENSMUSG00000045294/ENSMUSG00000021759/ENSMUSG00000043733/ENSMUSG00000037071/ENSMUSG00000003721/ENSMUSG00000024900/ENSMUSG00000032540	Gpam/Abhd2/Acsl1/Ces1g/Ces1d/Cd36/Acsl4/Insig1/Plpp1/Ptpn11/Scd1/Insig2/Cpt1a/Abhd5	14
BP	GO:0048011	neurotrophin TRK receptor signaling pathway	6/1233	30/21335	0.006603376	0.100912639	ENSMUSG00000033295/ENSMUSG00000000441/ENSMUSG00000060681/ENSMUSG00000020340/ENSMUSG00000043733/ENSMUSG00000030447	Ptprf/Raf1/Slc9a6/Cyfip2/Ptpn11/Cyfip1	6
BP	GO:0001654	eye development	34/1233	376/21335	0.006678192	0.101760158	ENSMUSG00000019971/ENSMUSG00000048482/ENSMUSG00000006932/ENSMUSG00000068196/ENSMUSG00000025900/ENSMUSG00000028328/ENSMUSG00000017491/ENSMUSG00000039239/ENSMUSG00000021109/ENSMUSG00000062960/ENSMUSG00000050953/ENSMUSG00000040681/ENSMUSG00000052430/ENSMUSG00000015605/ENSMUSG00000037890/ENSMUSG00000053279/ENSMUSG00000034292/ENSMUSG00000022286/ENSMUSG00000056174/ENSMUSG00000027878/ENSMUSG00000024087/…	Cep290/Bdnf/Ctnnb1/Col8a1/Rp1/Tmod1/Rarb/Tgfb2/Hif1a/Kdr/Gja1/Hmgn1/Bmpr1b/Srf/Wdr19/Aldh1a1/Traf3ip1/Grhl2/Col8a2/Notch2/Cyp1b1/Fat1/Slc25a25/Kdm2b/Rab11fip4/Nphp1/Rdh10/Skil/Cdon/Rpgrip1l/Aqp1/Cc2d2a/Slc4a7/Inhbb	34
BP	GO:0061458	reproductive system development	39/1233	446/21335	0.006722872	0.101819066	ENSMUSG00000032179/ENSMUSG00000034218/ENSMUSG00000070348/ENSMUSG00000054640/ENSMUSG00000006932/ENSMUSG00000040407/ENSMUSG00000039239/ENSMUSG00000022893/ENSMUSG00000021109/ENSMUSG00000024507/ENSMUSG00000062960/ENSMUSG00000045216/ENSMUSG00000052430/ENSMUSG00000032512/ENSMUSG00000063358/ENSMUSG00000037890/ENSMUSG00000006205/ENSMUSG00000060147/ENSMUSG00000022286/ENSMUSG00000052155/ENSMUSG00000024515/…	Bmp5/Atm/Ccnd1/Slc8a1/Ctnnb1/Akap9/Tgfb2/Adamts1/Hif1a/Hsd17b4/Kdr/Hs6st1/Bmpr1b/Wdr48/Mapk1/Wdr19/Htra1/Serpinb6a/Grhl2/Acvr2a/Smad4/Notch2/Syna/Id4/Hectd1/Fem1b/Ptpn11/Foxa1/Ash1l/Pten/Serpine1/Rbpj/Myocd/Dnajb6/Sema3a/Rdh10/Notch1/Wnt5a/Fbxw8	39
BP	GO:0072171	mesonephric tubule morphogenesis	10/1233	70/21335	0.006727302	0.101819066	ENSMUSG00000006932/ENSMUSG00000051397/ENSMUSG00000021466/ENSMUSG00000074934/ENSMUSG00000024515/ENSMUSG00000036585/ENSMUSG00000022144/ENSMUSG00000044042/ENSMUSG00000027439/ENSMUSG00000025932	Ctnnb1/Tacstd2/Ptch1/Grem1/Smad4/Fgf1/Gdnf/Fmn1/Gzf1/Eya1	10
BP	GO:0019217	regulation of fatty acid metabolic process	11/1233	81/21335	0.006759531	0.101819066	ENSMUSG00000055980/ENSMUSG00000018574/ENSMUSG00000022383/ENSMUSG00000035232/ENSMUSG00000026623/ENSMUSG00000031278/ENSMUSG00000045294/ENSMUSG00000020123/ENSMUSG00000047866/ENSMUSG00000003721/ENSMUSG00000024900	Irs1/Acadvl/Ppara/Pdk3/Lpgat1/Acsl4/Insig1/Avpr1a/Lonp2/Insig2/Cpt1a	11
BP	GO:1901989	positive regulation of cell cycle phase transition	11/1233	81/21335	0.006759531	0.101819066	ENSMUSG00000070348/ENSMUSG00000010051/ENSMUSG00000000787/ENSMUSG00000058587/ENSMUSG00000026361/ENSMUSG00000031095/ENSMUSG00000009907/ENSMUSG00000035960/ENSMUSG00000020546/ENSMUSG00000004364/ENSMUSG00000000184	Ccnd1/Hyal1/Ddx3x/Tmod3/Cdc73/Cul4b/Vps4b/Apex1/Stxbp4/Cul3/Ccnd2	11
BP	GO:0090174	organelle membrane fusion	17/1233	152/21335	0.006897391	0.103424387	ENSMUSG00000042473/ENSMUSG00000022765/ENSMUSG00000033721/ENSMUSG00000000001/ENSMUSG00000014550/ENSMUSG00000002741/ENSMUSG00000006740/ENSMUSG00000039232/ENSMUSG00000062542/ENSMUSG00000046314/ENSMUSG00000052302/ENSMUSG00000027287/ENSMUSG00000063260/ENSMUSG00000009894/ENSMUSG00000030616/ENSMUSG00000039046/ENSMUSG00000031709	Tbc1d8b/Snap29/Vav3/Gnai3/Rbsn/Ykt6/Kif5b/Stx11/Syt9/Stxbp6/Tbc1d30/Snap23/Syt10/Snap47/Sytl2/Usp6nl/Tbc1d9	17
BP	GO:0001822	kidney development	26/1233	268/21335	0.006905452	0.103424387	ENSMUSG00000076431/ENSMUSG00000030082/ENSMUSG00000048482/ENSMUSG00000006932/ENSMUSG00000017491/ENSMUSG00000039239/ENSMUSG00000022893/ENSMUSG00000051397/ENSMUSG00000024563/ENSMUSG00000021466/ENSMUSG00000034292/ENSMUSG00000011179/ENSMUSG00000074934/ENSMUSG00000024515/ENSMUSG00000027878/ENSMUSG00000025934/ENSMUSG00000021540/ENSMUSG00000036585/ENSMUSG00000022144/ENSMUSG00000044042/ENSMUSG00000025921/…	Sox4/Sec61a1/Bdnf/Ctnnb1/Rarb/Tgfb2/Adamts1/Tacstd2/Smad2/Ptch1/Traf3ip1/Odc1/Grem1/Smad4/Notch2/Gsta3/Smad5/Fgf1/Gdnf/Fmn1/Rdh10/Gzf1/Rpgrip1l/Aqp1/Notch1/Eya1	26
BP	GO:0006044	N-acetylglucosamine metabolic process	4/1233	14/21335	0.006964698	0.10342773	ENSMUSG00000021665/ENSMUSG00000029209/ENSMUSG00000042428/ENSMUSG00000027963	Hexb/Gnpda2/Mgat3/Extl2	4
BP	GO:0021932	hindbrain radial glia guided cell migration	4/1233	14/21335	0.006964698	0.10342773	ENSMUSG00000038485/ENSMUSG00000033565/ENSMUSG00000032030/ENSMUSG00000025809	Socs7/Rbfox2/Cul5/Itgb1	4
BP	GO:1903358	regulation of Golgi organization	4/1233	14/21335	0.006964698	0.10342773	ENSMUSG00000041570/ENSMUSG00000063358/ENSMUSG00000014550/ENSMUSG00000039046	Camsap2/Mapk1/Rbsn/Usp6nl	4
BP	GO:0002065	columnar/cuboidal epithelial cell differentiation	16/1233	140/21335	0.007023647	0.104009336	ENSMUSG00000032179/ENSMUSG00000076431/ENSMUSG00000047694/ENSMUSG00000024122/ENSMUSG00000017491/ENSMUSG00000021109/ENSMUSG00000020745/ENSMUSG00000075470/ENSMUSG00000035451/ENSMUSG00000037411/ENSMUSG00000039191/ENSMUSG00000036006/ENSMUSG00000021067/ENSMUSG00000026923/ENSMUSG00000021994/ENSMUSG00000021733	Bmp5/Sox4/Yipf6/Pdpk1/Rarb/Hif1a/Pafah1b1/Alg10b/Foxa1/Serpine1/Rbpj/Ripor2/Sav1/Notch1/Wnt5a/Slc4a7	16
BP	GO:1903034	regulation of response to wounding	18/1233	165/21335	0.007148856	0.105566106	ENSMUSG00000033792/ENSMUSG00000052920/ENSMUSG00000033295/ENSMUSG00000025314/ENSMUSG00000017446/ENSMUSG00000034127/ENSMUSG00000050953/ENSMUSG00000063410/ENSMUSG00000047139/ENSMUSG00000023961/ENSMUSG00000067851/ENSMUSG00000021670/ENSMUSG00000002944/ENSMUSG00000039005/ENSMUSG00000013663/ENSMUSG00000037411/ENSMUSG00000064210/ENSMUSG00000028517	Atp7a/Prkg1/Ptprf/Ptprj/C1qtnf1/Tspan8/Gja1/Stk24/Cd24a/Enpp4/Arfgef1/Hmgcr/Cd36/Tlr4/Pten/Serpine1/Ano6/Plpp3	18
BP	GO:0060986	endocrine hormone secretion	9/1233	60/21335	0.007206343	0.105639853	ENSMUSG00000017446/ENSMUSG00000020038/ENSMUSG00000027523/ENSMUSG00000052155/ENSMUSG00000024515/ENSMUSG00000043733/ENSMUSG00000031488/ENSMUSG00000004655/ENSMUSG00000037035	C1qtnf1/Cry1/Gnas/Acvr2a/Smad4/Ptpn11/Rab11fip1/Aqp1/Inhbb	9
BP	GO:0007041	lysosomal transport	12/1233	93/21335	0.007215001	0.105639853	ENSMUSG00000056234/ENSMUSG00000031696/ENSMUSG00000028572/ENSMUSG00000019578/ENSMUSG00000049502/ENSMUSG00000029426/ENSMUSG00000014550/ENSMUSG00000009907/ENSMUSG00000032216/ENSMUSG00000038039/ENSMUSG00000026024/ENSMUSG00000029434	Ncoa4/Vps35/Hook1/Ubxn6/Dtx3l/Scarb2/Rbsn/Vps4b/Nedd4/Gcc2/Als2/Vps33a	12
BP	GO:0043648	dicarboxylic acid metabolic process	12/1233	93/21335	0.007215001	0.105639853	ENSMUSG00000020917/ENSMUSG00000054659/ENSMUSG00000022742/ENSMUSG00000021577/ENSMUSG00000024556/ENSMUSG00000031672/ENSMUSG00000022110/ENSMUSG00000052738/ENSMUSG00000025950/ENSMUSG00000005360/ENSMUSG00000024892/ENSMUSG00000035936	Acly/Pm20d2/Cpox/Sdha/Me2/Got2/Sucla2/Suclg1/Idh1/Slc1a3/Pcx/Aldh5a1	12
BP	GO:0006887	exocytosis	30/1233	323/21335	0.007235417	0.105639853	ENSMUSG00000034584/ENSMUSG00000030660/ENSMUSG00000024122/ENSMUSG00000017831/ENSMUSG00000001420/ENSMUSG00000021062/ENSMUSG00000019066/ENSMUSG00000022765/ENSMUSG00000040022/ENSMUSG00000002741/ENSMUSG00000039232/ENSMUSG00000062542/ENSMUSG00000046314/ENSMUSG00000053799/ENSMUSG00000027162/ENSMUSG00000027805/ENSMUSG00000022159/ENSMUSG00000009907/ENSMUSG00000031488/ENSMUSG00000025885/ENSMUSG00000027287/…	Exph5/Pik3c2a/Pdpk1/Rab5a/Tmem79/Rab15/Rab3d/Snap29/Rab11fip2/Ykt6/Stx11/Syt9/Stxbp6/Exoc6/Lin7c/Pfn2/Rab2b/Vps4b/Rab11fip1/Myo5b/Snap23/Pclo/Rab31/Syt10/Snap47/Sytl2/Notch1/Exoc8/Sdc1/Vps33a	30
BP	GO:0050657	nucleic acid transport	17/1233	153/21335	0.007354306	0.105639853	ENSMUSG00000079065/ENSMUSG00000021374/ENSMUSG00000031529/ENSMUSG00000042271/ENSMUSG00000093904/ENSMUSG00000006005/ENSMUSG00000042650/ENSMUSG00000003226/ENSMUSG00000015023/ENSMUSG00000025134/ENSMUSG00000033658/ENSMUSG00000042699/ENSMUSG00000034826/ENSMUSG00000020783/ENSMUSG00000050192/ENSMUSG00000024384/ENSMUSG00000022800	BC005561/Nup153/Tnks/Nxt2/Tomm20/Tpr/Alkbh5/Ranbp2/Ddx19a/Alyref/Ddx19b/Dhx9/Nup54/Ncbp3/Eif5a2/Iws1/Fyttd1	17
BP	GO:0050658	RNA transport	17/1233	153/21335	0.007354306	0.105639853	ENSMUSG00000079065/ENSMUSG00000021374/ENSMUSG00000031529/ENSMUSG00000042271/ENSMUSG00000093904/ENSMUSG00000006005/ENSMUSG00000042650/ENSMUSG00000003226/ENSMUSG00000015023/ENSMUSG00000025134/ENSMUSG00000033658/ENSMUSG00000042699/ENSMUSG00000034826/ENSMUSG00000020783/ENSMUSG00000050192/ENSMUSG00000024384/ENSMUSG00000022800	BC005561/Nup153/Tnks/Nxt2/Tomm20/Tpr/Alkbh5/Ranbp2/Ddx19a/Alyref/Ddx19b/Dhx9/Nup54/Ncbp3/Eif5a2/Iws1/Fyttd1	17
BP	GO:0003156	regulation of animal organ formation	7/1233	40/21335	0.007375166	0.105639853	ENSMUSG00000006932/ENSMUSG00000036585/ENSMUSG00000022144/ENSMUSG00000039191/ENSMUSG00000026923/ENSMUSG00000021994/ENSMUSG00000025932	Ctnnb1/Fgf1/Gdnf/Rbpj/Notch1/Wnt5a/Eya1	7
BP	GO:0003272	endocardial cushion formation	5/1233	22/21335	0.007378148	0.105639853	ENSMUSG00000032179/ENSMUSG00000039239/ENSMUSG00000024515/ENSMUSG00000039191/ENSMUSG00000026923	Bmp5/Tgfb2/Smad4/Rbpj/Notch1	5
BP	GO:0032727	positive regulation of interferon-alpha production	5/1233	22/21335	0.007378148	0.105639853	ENSMUSG00000045322/ENSMUSG00000040522/ENSMUSG00000039005/ENSMUSG00000026896/ENSMUSG00000042699	Tlr9/Tlr8/Tlr4/Ifih1/Dhx9	5
BP	GO:0048843	negative regulation of axon extension involved in axon guidance	5/1233	22/21335	0.007378148	0.105639853	ENSMUSG00000063531/ENSMUSG00000021451/ENSMUSG00000028883/ENSMUSG00000021994/ENSMUSG00000022231	Sema3e/Sema4d/Sema3a/Wnt5a/Sema5a	5
BP	GO:0061082	myeloid leukocyte cytokine production	5/1233	22/21335	0.007378148	0.105639853	ENSMUSG00000008734/ENSMUSG00000039239/ENSMUSG00000002944/ENSMUSG00000039005/ENSMUSG00000021994	Gprc5b/Tgfb2/Cd36/Tlr4/Wnt5a	5
BP	GO:0030641	regulation of cellular pH	11/1233	82/21335	0.007410083	0.105639853	ENSMUSG00000025393/ENSMUSG00000030559/ENSMUSG00000060681/ENSMUSG00000063358/ENSMUSG00000034320/ENSMUSG00000060961/ENSMUSG00000022125/ENSMUSG00000024121/ENSMUSG00000020123/ENSMUSG00000021733/ENSMUSG00000029434	Atp5b/Rab38/Slc9a6/Mapk1/Slc26a2/Slc4a4/Cln5/Atp6v0c/Avpr1a/Slc4a7/Vps33a	11
BP	GO:0032272	negative regulation of protein polymerization	10/1233	71/21335	0.007435181	0.105639853	ENSMUSG00000028328/ENSMUSG00000070372/ENSMUSG00000058587/ENSMUSG00000067851/ENSMUSG00000029840/ENSMUSG00000006304/ENSMUSG00000027805/ENSMUSG00000015733/ENSMUSG00000039230/ENSMUSG00000034295	Tmod1/Capza1/Tmod3/Arfgef1/Mtpn/Arpc2/Pfn2/Capza2/Tbcd/Fhod3	10
BP	GO:0042733	embryonic digit morphogenesis	10/1233	71/21335	0.007435181	0.105639853	ENSMUSG00000006932/ENSMUSG00000060798/ENSMUSG00000050953/ENSMUSG00000024639/ENSMUSG00000034292/ENSMUSG00000066324/ENSMUSG00000022286/ENSMUSG00000024515/ENSMUSG00000026923/ENSMUSG00000021994	Ctnnb1/Intu/Gja1/Gnaq/Traf3ip1/Impad1/Grhl2/Smad4/Notch1/Wnt5a	10
BP	GO:0030104	water homeostasis	8/1233	50/21335	0.007482089	0.105959201	ENSMUSG00000001420/ENSMUSG00000041984/ENSMUSG00000015605/ENSMUSG00000037071/ENSMUSG00000024411/ENSMUSG00000004655/ENSMUSG00000037129/ENSMUSG00000000216	Tmem79/Rptn/Srf/Scd1/Aqp4/Aqp1/Tmprss13/Scnn1g	8
BP	GO:0031331	positive regulation of cellular catabolic process	30/1233	324/21335	0.007547221	0.105959201	ENSMUSG00000033107/ENSMUSG00000055980/ENSMUSG00000034218/ENSMUSG00000031696/ENSMUSG00000035284/ENSMUSG00000020738/ENSMUSG00000074093/ENSMUSG00000045322/ENSMUSG00000049502/ENSMUSG00000021109/ENSMUSG00000037075/ENSMUSG00000062960/ENSMUSG00000004221/ENSMUSG00000022280/ENSMUSG00000000001/ENSMUSG00000023019/ENSMUSG00000019850/ENSMUSG00000045817/ENSMUSG00000032009/ENSMUSG00000040423/ENSMUSG00000036550/…	Rnf125/Irs1/Atm/Vps35/Vps13c/Sumo2/Svip/Tlr9/Dtx3l/Hif1a/Rnf139/Kdr/Ikbkg/Rnf19a/Gnai3/Gpd1/Tnfaip3/Zfp36l2/Sesn3/Rc3h1/Cnot1/Pten/Rad23a/5330417C22Rik/Smcr8/Mtdh/Cpt1a/Abhd5/Prkaa2/Rnf144a	30
BP	GO:0030335	positive regulation of cell migration	42/1233	492/21335	0.007584107	0.105959201	ENSMUSG00000033792/ENSMUSG00000030660/ENSMUSG00000055980/ENSMUSG00000010051/ENSMUSG00000054640/ENSMUSG00000028864/ENSMUSG00000063531/ENSMUSG00000024122/ENSMUSG00000020700/ENSMUSG00000025314/ENSMUSG00000039239/ENSMUSG00000021109/ENSMUSG00000040524/ENSMUSG00000017831/ENSMUSG00000062960/ENSMUSG00000025393/ENSMUSG00000052085/ENSMUSG00000025428/ENSMUSG00000032068/ENSMUSG00000021451/ENSMUSG00000026383/…	Atp7a/Pik3c2a/Irs1/Hyal1/Slc8a1/Hgf/Sema3e/Pdpk1/Map3k3/Ptprj/Tgfb2/Hif1a/Zfp609/Rab5a/Kdr/Atp5b/Dock8/Atp5a1/Plet1/Sema4d/Epb41l5/Tiam1/Arpc2/Cyp1b1/Synpo2/Fgf1/Serpine1/Furin/Ccr6/Sema3a/Ano6/Lamc2/Aqp1/Ripor2/Notch1/Wnt5a/Plpp3/Pdcd10/Jak2/Cd99l2/Sema5a/Itgb1	42
BP	GO:0006638	neutral lipid metabolic process	14/1233	117/21335	0.007598748	0.105959201	ENSMUSG00000024978/ENSMUSG00000039202/ENSMUSG00000018796/ENSMUSG00000057074/ENSMUSG00000056973/ENSMUSG00000002944/ENSMUSG00000031278/ENSMUSG00000045294/ENSMUSG00000021759/ENSMUSG00000043733/ENSMUSG00000037071/ENSMUSG00000003721/ENSMUSG00000024900/ENSMUSG00000032540	Gpam/Abhd2/Acsl1/Ces1g/Ces1d/Cd36/Acsl4/Insig1/Plpp1/Ptpn11/Scd1/Insig2/Cpt1a/Abhd5	14
BP	GO:0008203	cholesterol metabolic process	14/1233	117/21335	0.007598748	0.105959201	ENSMUSG00000018574/ENSMUSG00000023963/ENSMUSG00000032018/ENSMUSG00000056973/ENSMUSG00000021670/ENSMUSG00000045294/ENSMUSG00000021242/ENSMUSG00000036585/ENSMUSG00000024924/ENSMUSG00000027875/ENSMUSG00000003721/ENSMUSG00000022351/ENSMUSG00000028518/ENSMUSG00000037295	Acadvl/Cyp39a1/Sc5d/Ces1d/Hmgcr/Insig1/Npc2/Fgf1/Vldlr/Hmgcs2/Insig2/Sqle/Prkaa2/Ldlrap1	14
BP	GO:0016052	carbohydrate catabolic process	14/1233	117/21335	0.007598748	0.105959201	ENSMUSG00000021665/ENSMUSG00000014956/ENSMUSG00000021109/ENSMUSG00000033059/ENSMUSG00000011752/ENSMUSG00000022383/ENSMUSG00000062070/ENSMUSG00000040385/ENSMUSG00000023019/ENSMUSG00000046794/ENSMUSG00000025791/ENSMUSG00000028518/ENSMUSG00000027227/ENSMUSG00000023456	Hexb/Ppp1cb/Hif1a/Pygb/Pgam1/Ppara/Pgk1/Ppp1ca/Gpd1/Ppp1r3b/Pgm2/Prkaa2/Sord/Tpi1	14
BP	GO:0016999	antibiotic metabolic process	14/1233	117/21335	0.007598748	0.105959201	ENSMUSG00000020917/ENSMUSG00000029209/ENSMUSG00000031299/ENSMUSG00000020250/ENSMUSG00000027452/ENSMUSG00000021577/ENSMUSG00000021213/ENSMUSG00000022477/ENSMUSG00000022885/ENSMUSG00000022110/ENSMUSG00000052738/ENSMUSG00000025950/ENSMUSG00000042684/ENSMUSG00000035936	Acly/Gnpda2/Pdha1/Txnrd1/Acss1/Sdha/Akr1c13/Aco2/St6gal1/Sucla2/Suclg1/Idh1/Npl/Aldh5a1	14
BP	GO:0050773	regulation of dendrite development	19/1233	179/21335	0.00776702	0.108019111	ENSMUSG00000032179/ENSMUSG00000006711/ENSMUSG00000044147/ENSMUSG00000033295/ENSMUSG00000020745/ENSMUSG00000041570/ENSMUSG00000051615/ENSMUSG00000031292/ENSMUSG00000027184/ENSMUSG00000021451/ENSMUSG00000002489/ENSMUSG00000022864/ENSMUSG00000013663/ENSMUSG00000032216/ENSMUSG00000025885/ENSMUSG00000024924/ENSMUSG00000032867/ENSMUSG00000030447/ENSMUSG00000037541	Bmp5/D130043K22Rik/Arf6/Ptprf/Pafah1b1/Camsap2/Rap2a/Cdkl5/Caprin1/Sema4d/Tiam1/D16Ertd472e/Pten/Nedd4/Myo5b/Vldlr/Fbxw8/Cyfip1/Shank2	19
BP	GO:1901890	positive regulation of cell junction assembly	6/1233	31/21335	0.00779576	0.108132742	ENSMUSG00000015405/ENSMUSG00000025314/ENSMUSG00000062960/ENSMUSG00000026383/ENSMUSG00000027378/ENSMUSG00000044042	Ace2/Ptprj/Kdr/Epb41l5/Nphp1/Fmn1	6
BP	GO:0035904	aorta development	9/1233	61/21335	0.008031182	0.110523364	ENSMUSG00000054008/ENSMUSG00000076431/ENSMUSG00000039239/ENSMUSG00000015605/ENSMUSG00000035247/ENSMUSG00000039191/ENSMUSG00000026923/ENSMUSG00000025932/ENSMUSG00000031540	Ndst1/Sox4/Tgfb2/Srf/Hectd1/Rbpj/Notch1/Eya1/Kat6a	9
BP	GO:0050771	negative regulation of axonogenesis	9/1233	61/21335	0.008031182	0.110523364	ENSMUSG00000063531/ENSMUSG00000021451/ENSMUSG00000013663/ENSMUSG00000004798/ENSMUSG00000028883/ENSMUSG00000020902/ENSMUSG00000021994/ENSMUSG00000022231/ENSMUSG00000036580	Sema3e/Sema4d/Pten/Ulk2/Sema3a/Ntn1/Wnt5a/Sema5a/Spg20	9
BP	GO:2001238	positive regulation of extrinsic apoptotic signaling pathway	9/1233	61/21335	0.008031182	0.110523364	ENSMUSG00000020044/ENSMUSG00000039239/ENSMUSG00000010517/ENSMUSG00000052430/ENSMUSG00000040385/ENSMUSG00000013663/ENSMUSG00000030200/ENSMUSG00000027660/ENSMUSG00000021408	Timp3/Tgfb2/Faf1/Bmpr1b/Ppp1ca/Pten/Bcl2l14/Skil/Ripk1	9
BP	GO:2000146	negative regulation of cell motility	25/1233	258/21335	0.008079594	0.110745516	ENSMUSG00000052920/ENSMUSG00000039202/ENSMUSG00000025314/ENSMUSG00000030220/ENSMUSG00000051615/ENSMUSG00000051397/ENSMUSG00000039952/ENSMUSG00000063410/ENSMUSG00000015605/ENSMUSG00000004530/ENSMUSG00000021596/ENSMUSG00000074934/ENSMUSG00000027805/ENSMUSG00000024087/ENSMUSG00000013663/ENSMUSG00000037411/ENSMUSG00000039191/ENSMUSG00000020542/ENSMUSG00000021745/ENSMUSG00000028883/ENSMUSG00000035960/…	Prkg1/Abhd2/Ptprj/Arhgdib/Rap2a/Tacstd2/Dag1/Stk24/Srf/Coro1c/Mctp1/Grem1/Pfn2/Cyp1b1/Pten/Serpine1/Rbpj/Myocd/Ptprg/Sema3a/Apex1/Ripor2/Mmp28/Notch1/Pdcd10	25
BP	GO:0043534	blood vessel endothelial cell migration	13/1233	106/21335	0.008089458	0.110745516	ENSMUSG00000030660/ENSMUSG00000024122/ENSMUSG00000020700/ENSMUSG00000021109/ENSMUSG00000062960/ENSMUSG00000025393/ENSMUSG00000015605/ENSMUSG00000025428/ENSMUSG00000045930/ENSMUSG00000074934/ENSMUSG00000026923/ENSMUSG00000027835/ENSMUSG00000025809	Pik3c2a/Pdpk1/Map3k3/Hif1a/Kdr/Atp5b/Srf/Atp5a1/Clec14a/Grem1/Notch1/Pdcd10/Itgb1	13
BP	GO:0006665	sphingolipid metabolic process	14/1233	118/21335	0.008176624	0.111648089	ENSMUSG00000021665/ENSMUSG00000003418/ENSMUSG00000006731/ENSMUSG00000050931/ENSMUSG00000019872/ENSMUSG00000024887/ENSMUSG00000039092/ENSMUSG00000025353/ENSMUSG00000021759/ENSMUSG00000026097/ENSMUSG00000021703/ENSMUSG00000038633/ENSMUSG00000021770/ENSMUSG00000035936	Hexb/St8sia6/B4galnt1/Sgms2/Smpdl3a/Asah2/Sptlc3/Ormdl2/Plpp1/Ormdl1/Serinc5/Degs1/Samd8/Aldh5a1	14
BP	GO:0002066	columnar/cuboidal epithelial cell development	10/1233	72/21335	0.008199192	0.111666203	ENSMUSG00000032179/ENSMUSG00000047694/ENSMUSG00000024122/ENSMUSG00000017491/ENSMUSG00000021109/ENSMUSG00000020745/ENSMUSG00000075470/ENSMUSG00000036006/ENSMUSG00000021994/ENSMUSG00000021733	Bmp5/Yipf6/Pdpk1/Rarb/Hif1a/Pafah1b1/Alg10b/Ripor2/Wnt5a/Slc4a7	10
BP	GO:0007178	transmembrane receptor protein serine/threonine kinase signaling pathway	31/1233	340/21335	0.008291292	0.112628739	ENSMUSG00000032179/ENSMUSG00000031010/ENSMUSG00000021039/ENSMUSG00000003316/ENSMUSG00000024122/ENSMUSG00000029335/ENSMUSG00000020325/ENSMUSG00000039239/ENSMUSG00000033411/ENSMUSG00000062960/ENSMUSG00000052430/ENSMUSG00000024563/ENSMUSG00000006205/ENSMUSG00000027698/ENSMUSG00000052155/ENSMUSG00000074934/ENSMUSG00000024515/ENSMUSG00000023845/ENSMUSG00000027878/ENSMUSG00000021540/ENSMUSG00000024526/…	Bmp5/Usp9x/Snw1/Glg1/Pdpk1/Bmp3/Fstl3/Tgfb2/Ctdspl2/Kdr/Bmpr1b/Smad2/Htra1/Nceh1/Acvr2a/Grem1/Smad4/Lnpep/Notch2/Smad5/Cidea/Gdnf/Rbpj/Furin/Myocd/Skil/Notch1/Wnt5a/Btbd11/Inhbb/Spg20	31
BP	GO:0032608	interferon-beta production	8/1233	51/21335	0.008435621	0.113795931	ENSMUSG00000045322/ENSMUSG00000033124/ENSMUSG00000043279/ENSMUSG00000034292/ENSMUSG00000040522/ENSMUSG00000039005/ENSMUSG00000026896/ENSMUSG00000042699	Tlr9/Atg9a/Trim56/Traf3ip1/Tlr8/Tlr4/Ifih1/Dhx9	8
BP	GO:0050854	regulation of antigen receptor-mediated signaling pathway	8/1233	51/21335	0.008435621	0.113795931	ENSMUSG00000031010/ENSMUSG00000036461/ENSMUSG00000025314/ENSMUSG00000003518/ENSMUSG00000029640/ENSMUSG00000034028/ENSMUSG00000040423/ENSMUSG00000054814	Usp9x/Elf1/Ptprj/Dusp3/Usp12/Cd226/Rc3h1/Usp46	8
BP	GO:0048562	embryonic organ morphogenesis	29/1233	313/21335	0.008442156	0.113795931	ENSMUSG00000054008/ENSMUSG00000010051/ENSMUSG00000006932/ENSMUSG00000017491/ENSMUSG00000039239/ENSMUSG00000021109/ENSMUSG00000050953/ENSMUSG00000024563/ENSMUSG00000030029/ENSMUSG00000063358/ENSMUSG00000027523/ENSMUSG00000015605/ENSMUSG00000050288/ENSMUSG00000016028/ENSMUSG00000037890/ENSMUSG00000053279/ENSMUSG00000022286/ENSMUSG00000045294/ENSMUSG00000027878/ENSMUSG00000029475/ENSMUSG00000039191/…	Ndst1/Hyal1/Ctnnb1/Rarb/Tgfb2/Hif1a/Gja1/Smad2/Lrig1/Mapk1/Gnas/Srf/Fzd2/Celsr1/Wdr19/Aldh1a1/Grhl2/Insig1/Notch2/Kdm2b/Rbpj/Insig2/Ntn1/Rdh10/Ripor2/Notch1/Wnt5a/Eya1/Ift57	29
BP	GO:0001942	hair follicle development	13/1233	107/21335	0.00873535	0.116567164	ENSMUSG00000033792/ENSMUSG00000006932/ENSMUSG00000071847/ENSMUSG00000039239/ENSMUSG00000060798/ENSMUSG00000001420/ENSMUSG00000027523/ENSMUSG00000016028/ENSMUSG00000024515/ENSMUSG00000039191/ENSMUSG00000021067/ENSMUSG00000026923/ENSMUSG00000021994	Atp7a/Ctnnb1/Apcdd1/Tgfb2/Intu/Tmem79/Gnas/Celsr1/Smad4/Rbpj/Sav1/Notch1/Wnt5a	13
BP	GO:0072009	nephron epithelium development	13/1233	107/21335	0.00873535	0.116567164	ENSMUSG00000006932/ENSMUSG00000051397/ENSMUSG00000021466/ENSMUSG00000074934/ENSMUSG00000024515/ENSMUSG00000027878/ENSMUSG00000036585/ENSMUSG00000022144/ENSMUSG00000044042/ENSMUSG00000027439/ENSMUSG00000004655/ENSMUSG00000026923/ENSMUSG00000025932	Ctnnb1/Tacstd2/Ptch1/Grem1/Smad4/Notch2/Fgf1/Gdnf/Fmn1/Gzf1/Aqp1/Notch1/Eya1	13
BP	GO:0031345	negative regulation of cell projection organization	20/1233	194/21335	0.008786848	0.116567164	ENSMUSG00000006711/ENSMUSG00000044147/ENSMUSG00000063531/ENSMUSG00000033295/ENSMUSG00000020745/ENSMUSG00000051397/ENSMUSG00000021451/ENSMUSG00000038807/ENSMUSG00000052302/ENSMUSG00000027805/ENSMUSG00000013663/ENSMUSG00000004798/ENSMUSG00000039191/ENSMUSG00000021745/ENSMUSG00000028883/ENSMUSG00000020902/ENSMUSG00000021994/ENSMUSG00000022231/ENSMUSG00000025809/ENSMUSG00000036580	D130043K22Rik/Arf6/Sema3e/Ptprf/Pafah1b1/Tacstd2/Sema4d/Rap1gap2/Tbc1d30/Pfn2/Pten/Ulk2/Rbpj/Ptprg/Sema3a/Ntn1/Wnt5a/Sema5a/Itgb1/Spg20	20
BP	GO:0003007	heart morphogenesis	25/1233	260/21335	0.008871207	0.116567164	ENSMUSG00000032179/ENSMUSG00000076431/ENSMUSG00000054640/ENSMUSG00000006932/ENSMUSG00000017491/ENSMUSG00000039239/ENSMUSG00000022893/ENSMUSG00000054889/ENSMUSG00000021109/ENSMUSG00000050953/ENSMUSG00000021466/ENSMUSG00000015605/ENSMUSG00000050288/ENSMUSG00000022286/ENSMUSG00000024515/ENSMUSG00000027878/ENSMUSG00000068614/ENSMUSG00000032216/ENSMUSG00000039191/ENSMUSG00000021067/ENSMUSG00000026923/…	Bmp5/Sox4/Slc8a1/Ctnnb1/Rarb/Tgfb2/Adamts1/Dsp/Hif1a/Gja1/Ptch1/Srf/Fzd2/Grhl2/Smad4/Notch2/Actc1/Nedd4/Rbpj/Sav1/Notch1/Wnt5a/Eya1/Ift57/Kat6a	25
BP	GO:0072175	epithelial tube formation	17/1233	156/21335	0.008873006	0.116567164	ENSMUSG00000032179/ENSMUSG00000076431/ENSMUSG00000006932/ENSMUSG00000039239/ENSMUSG00000021109/ENSMUSG00000021466/ENSMUSG00000050288/ENSMUSG00000016028/ENSMUSG00000022286/ENSMUSG00000074934/ENSMUSG00000035247/ENSMUSG00000029475/ENSMUSG00000022144/ENSMUSG00000021994/ENSMUSG00000039765/ENSMUSG00000032965/ENSMUSG00000060733	Bmp5/Sox4/Ctnnb1/Tgfb2/Hif1a/Ptch1/Fzd2/Celsr1/Grhl2/Grem1/Hectd1/Kdm2b/Gdnf/Wnt5a/Cc2d2a/Ift57/Ipmk	17
BP	GO:0006163	purine nucleotide metabolic process	38/1233	440/21335	0.008967092	0.116567164	ENSMUSG00000005580/ENSMUSG00000033792/ENSMUSG00000019971/ENSMUSG00000048482/ENSMUSG00000040407/ENSMUSG00000026575/ENSMUSG00000026576/ENSMUSG00000021109/ENSMUSG00000011752/ENSMUSG00000025393/ENSMUSG00000021699/ENSMUSG00000022383/ENSMUSG00000020654/ENSMUSG00000022962/ENSMUSG00000021577/ENSMUSG00000027523/ENSMUSG00000025428/ENSMUSG00000062070/ENSMUSG00000050288/ENSMUSG00000000001/ENSMUSG00000023019/…	Adcy9/Atp7a/Cep290/Bdnf/Akap9/Nme7/Atp1b1/Hif1a/Pgam1/Atp5b/Pde4d/Ppara/Adcy3/Gart/Sdha/Gnas/Atp5a1/Pgk1/Fzd2/Gnai3/Gpd1/Atp6v1b2/Hmgcr/Gucy1b1/Pde3a/Prps1/Slc25a25/Atp6v1a/Pank1/Sstr4/Pde4b/Paics/Nt5e/Aqp1/Acat1/Wnt5a/Prkaa2/Tpi1	38
BP	GO:0009404	toxin metabolic process	5/1233	23/21335	0.008987031	0.116567164	ENSMUSG00000025934/ENSMUSG00000024087/ENSMUSG00000025068/ENSMUSG00000005803/ENSMUSG00000029759	Gsta3/Cyp1b1/Gsto1/Sqor/Pon3	5
BP	GO:0060972	left/right pattern formation	5/1233	23/21335	0.008987031	0.116567164	ENSMUSG00000026575/ENSMUSG00000026383/ENSMUSG00000027878/ENSMUSG00000026923/ENSMUSG00000032965	Nme7/Epb41l5/Notch2/Notch1/Ift57	5
BP	GO:1902668	negative regulation of axon guidance	5/1233	23/21335	0.008987031	0.116567164	ENSMUSG00000063531/ENSMUSG00000021451/ENSMUSG00000028883/ENSMUSG00000021994/ENSMUSG00000022231	Sema3e/Sema4d/Sema3a/Wnt5a/Sema5a	5
BP	GO:0007265	Ras protein signal transduction	37/1233	426/21335	0.009016771	0.116567164	ENSMUSG00000026155/ENSMUSG00000044147/ENSMUSG00000027255/ENSMUSG00000020611/ENSMUSG00000039239/ENSMUSG00000030220/ENSMUSG00000017831/ENSMUSG00000036825/ENSMUSG00000051615/ENSMUSG00000021062/ENSMUSG00000030559/ENSMUSG00000021708/ENSMUSG00000019066/ENSMUSG00000033721/ENSMUSG00000041977/ENSMUSG00000016028/ENSMUSG00000034066/ENSMUSG00000067851/ENSMUSG00000039662/ENSMUSG00000021990/ENSMUSG00000027878/…	Smap1/Arf6/Arfgap2/Gna13/Tgfb2/Arhgdib/Rab5a/Ssx2ip/Rap2a/Rab15/Rab38/Rasgrf2/Rab3d/Vav3/Arhgef11/Celsr1/Farp2/Arfgef1/Icmt/Spata13/Notch2/Tiam1/Rab2b/Rab18/Shoc2/Tax1bp3/Rab31/Ntn1/Als2/Rassf1/Cnksr2/Ripor2/Asap2/Notch1/Cul3/Itgb1/Cyfip1	37
BP	GO:1901361	organic cyclic compound catabolic process	41/1233	483/21335	0.009048602	0.116567164	ENSMUSG00000034218/ENSMUSG00000062203/ENSMUSG00000016018/ENSMUSG00000054659/ENSMUSG00000090124/ENSMUSG00000004070/ENSMUSG00000021109/ENSMUSG00000011752/ENSMUSG00000027433/ENSMUSG00000021699/ENSMUSG00000022383/ENSMUSG00000023963/ENSMUSG00000024360/ENSMUSG00000019872/ENSMUSG00000024742/ENSMUSG00000062070/ENSMUSG00000023961/ENSMUSG00000023019/ENSMUSG00000064294/ENSMUSG00000056952/ENSMUSG00000021838/…	Atm/Gspt1/Skiv2l2/Pm20d2/Ugt1a7c/Hmox2/Hif1a/Pgam1/Xrn2/Pde4d/Ppara/Cyp39a1/Etf1/Smpdl3a/Fen1/Pgk1/Enpp4/Gpd1/Aox3/Tatdn2/Samd4/Gsta3/Uox/Pde3a/Zfp36l2/Hnmt/Rc3h1/Cidea/Cnot1/Gdnf/Pde4b/Rbm24/Apex1/Nt5e/Dhx9/Prkaa2/Cnp/Tpi1/Ptbp1/Pon3/Dcp2	41
BP	GO:0048872	homeostasis of number of cells	28/1233	301/21335	0.009052445	0.116567164	ENSMUSG00000024978/ENSMUSG00000026155/ENSMUSG00000027495/ENSMUSG00000025270/ENSMUSG00000039239/ENSMUSG00000021109/ENSMUSG00000047139/ENSMUSG00000058587/ENSMUSG00000004221/ENSMUSG00000032512/ENSMUSG00000015605/ENSMUSG00000033565/ENSMUSG00000019850/ENSMUSG00000052155/ENSMUSG00000023030/ENSMUSG00000037896/ENSMUSG00000053799/ENSMUSG00000033813/ENSMUSG00000021540/ENSMUSG00000043733/ENSMUSG00000040423/…	Gpam/Smap1/Fam210b/Alas2/Tgfb2/Hif1a/Cd24a/Tmod3/Ikbkg/Wdr48/Srf/Rbfox2/Tnfaip3/Acvr2a/Slc11a2/Rcor1/Exoc6/Tcea1/Smad5/Ptpn11/Rc3h1/Pde4b/Lipa/Ptbp3/Skil/Pik3cb/Hspa9/Jak2	28
BP	GO:0006895	Golgi to endosome transport	4/1233	15/21335	0.009068622	0.116567164	ENSMUSG00000014550/ENSMUSG00000056429/ENSMUSG00000028552/ENSMUSG00000038844	Rbsn/Tgoln1/Eps15/Kif16b	4
BP	GO:0015693	magnesium ion transport	4/1233	15/21335	0.009068622	0.116567164	ENSMUSG00000030452/ENSMUSG00000039530/ENSMUSG00000013275/ENSMUSG00000028803	Nipa2/Tusc3/Slc41a1/Nipal3	4
BP	GO:0051386	regulation of neurotrophin TRK receptor signaling pathway	4/1233	15/21335	0.009068622	0.116567164	ENSMUSG00000033295/ENSMUSG00000060681/ENSMUSG00000020340/ENSMUSG00000030447	Ptprf/Slc9a6/Cyfip2/Cyfip1	4
BP	GO:0060742	epithelial cell differentiation involved in prostate gland development	4/1233	15/21335	0.009068622	0.116567164	ENSMUSG00000006932/ENSMUSG00000032244/ENSMUSG00000035451/ENSMUSG00000026923	Ctnnb1/Fem1b/Foxa1/Notch1	4
BP	GO:0072283	metanephric renal vesicle morphogenesis	4/1233	15/21335	0.009068622	0.116567164	ENSMUSG00000006932/ENSMUSG00000074934/ENSMUSG00000022144/ENSMUSG00000044042	Ctnnb1/Grem1/Gdnf/Fmn1	4
BP	GO:0006084	acetyl-CoA metabolic process	6/1233	32/21335	0.009135566	0.116567164	ENSMUSG00000020917/ENSMUSG00000031299/ENSMUSG00000027452/ENSMUSG00000035232/ENSMUSG00000027875/ENSMUSG00000032047	Acly/Pdha1/Acss1/Pdk3/Hmgcs2/Acat1	6
BP	GO:0031069	hair follicle morphogenesis	6/1233	32/21335	0.009135566	0.116567164	ENSMUSG00000033792/ENSMUSG00000006932/ENSMUSG00000039239/ENSMUSG00000060798/ENSMUSG00000001420/ENSMUSG00000026923	Atp7a/Ctnnb1/Tgfb2/Intu/Tmem79/Notch1	6
BP	GO:0032212	positive regulation of telomere maintenance via telomerase	6/1233	32/21335	0.009135566	0.116567164	ENSMUSG00000034218/ENSMUSG00000006932/ENSMUSG00000063358/ENSMUSG00000031529/ENSMUSG00000026393/ENSMUSG00000026622	Atm/Ctnnb1/Mapk1/Tnks/Nek7/Nek2	6
BP	GO:0050869	negative regulation of B cell activation	6/1233	32/21335	0.009135566	0.116567164	ENSMUSG00000034218/ENSMUSG00000024425/ENSMUSG00000037922/ENSMUSG00000047139/ENSMUSG00000019850/ENSMUSG00000040423	Atm/Ndfip1/Bank1/Cd24a/Tnfaip3/Rc3h1	6
BP	GO:0060487	lung epithelial cell differentiation	6/1233	32/21335	0.009135566	0.116567164	ENSMUSG00000033953/ENSMUSG00000022286/ENSMUSG00000035451/ENSMUSG00000039191/ENSMUSG00000021067/ENSMUSG00000025932	Ppp3r1/Grhl2/Foxa1/Rbpj/Sav1/Eya1	6
BP	GO:0019439	aromatic compound catabolic process	39/1233	455/21335	0.009215905	0.117101258	ENSMUSG00000034218/ENSMUSG00000062203/ENSMUSG00000016018/ENSMUSG00000054659/ENSMUSG00000090124/ENSMUSG00000004070/ENSMUSG00000021109/ENSMUSG00000011752/ENSMUSG00000027433/ENSMUSG00000021699/ENSMUSG00000022383/ENSMUSG00000024360/ENSMUSG00000019872/ENSMUSG00000024742/ENSMUSG00000062070/ENSMUSG00000023961/ENSMUSG00000023019/ENSMUSG00000064294/ENSMUSG00000056952/ENSMUSG00000021838/ENSMUSG00000028186/…	Atm/Gspt1/Skiv2l2/Pm20d2/Ugt1a7c/Hmox2/Hif1a/Pgam1/Xrn2/Pde4d/Ppara/Etf1/Smpdl3a/Fen1/Pgk1/Enpp4/Gpd1/Aox3/Tatdn2/Samd4/Uox/Pde3a/Zfp36l2/Hnmt/Rc3h1/Cidea/Cnot1/Gdnf/Pde4b/Rbm24/Apex1/Nt5e/Dhx9/Prkaa2/Cnp/Tpi1/Ptbp1/Pon3/Dcp2	39
BP	GO:0007043	cell-cell junction assembly	12/1233	96/21335	0.00924425	0.117101258	ENSMUSG00000021823/ENSMUSG00000001247/ENSMUSG00000015405/ENSMUSG00000050953/ENSMUSG00000015605/ENSMUSG00000022286/ENSMUSG00000034607/ENSMUSG00000057440/ENSMUSG00000039230/ENSMUSG00000027378/ENSMUSG00000021638/ENSMUSG00000025809	Vcl/Lsr/Ace2/Gja1/Srf/Grhl2/Pof1b/Mpp7/Tbcd/Nphp1/Ocln/Itgb1	12
BP	GO:0045778	positive regulation of ossification	12/1233	96/21335	0.00924425	0.117101258	ENSMUSG00000054640/ENSMUSG00000006932/ENSMUSG00000019359/ENSMUSG00000007279/ENSMUSG00000050953/ENSMUSG00000052430/ENSMUSG00000027523/ENSMUSG00000052155/ENSMUSG00000021540/ENSMUSG00000021379/ENSMUSG00000064210/ENSMUSG00000021994	Slc8a1/Ctnnb1/Gdpd2/Scube2/Gja1/Bmpr1b/Gnas/Acvr2a/Smad5/Id4/Ano6/Wnt5a	12
BP	GO:2000278	regulation of DNA biosynthetic process	13/1233	108/21335	0.00942102	0.118394584	ENSMUSG00000034218/ENSMUSG00000028864/ENSMUSG00000006932/ENSMUSG00000050953/ENSMUSG00000063358/ENSMUSG00000031529/ENSMUSG00000026393/ENSMUSG00000022286/ENSMUSG00000074934/ENSMUSG00000024087/ENSMUSG00000046691/ENSMUSG00000026622/ENSMUSG00000024472	Atm/Hgf/Ctnnb1/Gja1/Mapk1/Tnks/Nek7/Grhl2/Grem1/Cyp1b1/Chtf8/Nek2/Dcp2	13
BP	GO:0006979	response to oxidative stress	34/1233	385/21335	0.009426721	0.118394584	ENSMUSG00000033792/ENSMUSG00000010051/ENSMUSG00000054640/ENSMUSG00000028864/ENSMUSG00000006932/ENSMUSG00000027809/ENSMUSG00000022307/ENSMUSG00000004070/ENSMUSG00000021109/ENSMUSG00000020250/ENSMUSG00000063410/ENSMUSG00000063358/ENSMUSG00000013089/ENSMUSG00000053279/ENSMUSG00000021596/ENSMUSG00000019850/ENSMUSG00000023030/ENSMUSG00000002944/ENSMUSG00000039697/ENSMUSG00000024087/ENSMUSG00000032009/…	Atp7a/Hyal1/Slc8a1/Hgf/Ctnnb1/Etfdh/Oxr1/Hmox2/Hif1a/Txnrd1/Stk24/Mapk1/Etv5/Aldh1a1/Mctp1/Tnfaip3/Slc11a2/Cd36/Ncoa7/Cyp1b1/Sesn3/Pyroxd1/Tlr4/Idh1/Setx/Mtf1/Als2/Apex1/Aqp1/Ripk1/Cpeb2/Pdcd10/Jak2/Acox2	34
BP	GO:0007033	vacuole organization	17/1233	157/21335	0.00943154	0.118394584	ENSMUSG00000030660/ENSMUSG00000020634/ENSMUSG00000021665/ENSMUSG00000031696/ENSMUSG00000028572/ENSMUSG00000033124/ENSMUSG00000014550/ENSMUSG00000022257/ENSMUSG00000028550/ENSMUSG00000022125/ENSMUSG00000050315/ENSMUSG00000024121/ENSMUSG00000040412/ENSMUSG00000049323/ENSMUSG00000004798/ENSMUSG00000032905/ENSMUSG00000029434	Pik3c2a/Ubxn2a/Hexb/Vps35/Hook1/Atg9a/Rbsn/Laptm4b/Atg4c/Cln5/Synpo2/Atp6v0c/5330417C22Rik/Smcr8/Ulk2/Atg12/Vps33a	17
BP	GO:0046822	regulation of nucleocytoplasmic transport	14/1233	120/21335	0.009436433	0.118394584	ENSMUSG00000076431/ENSMUSG00000027499/ENSMUSG00000033411/ENSMUSG00000021374/ENSMUSG00000063358/ENSMUSG00000026667/ENSMUSG00000006005/ENSMUSG00000043733/ENSMUSG00000030865/ENSMUSG00000042699/ENSMUSG00000034826/ENSMUSG00000004455/ENSMUSG00000024789/ENSMUSG00000024384	Sox4/Pkia/Ctdspl2/Nup153/Mapk1/Uhmk1/Tpr/Ptpn11/Chp2/Dhx9/Nup54/Ppp1cc/Jak2/Iws1	14
BP	GO:0030514	negative regulation of BMP signaling pathway	8/1233	52/21335	0.009477239	0.118623443	ENSMUSG00000020325/ENSMUSG00000033411/ENSMUSG00000006205/ENSMUSG00000074934/ENSMUSG00000027660/ENSMUSG00000026923/ENSMUSG00000021994/ENSMUSG00000036580	Fstl3/Ctdspl2/Htra1/Grem1/Skil/Notch1/Wnt5a/Spg20	8
BP	GO:0035148	tube formation	18/1233	170/21335	0.009629891	0.120247826	ENSMUSG00000032179/ENSMUSG00000076431/ENSMUSG00000006932/ENSMUSG00000039239/ENSMUSG00000021109/ENSMUSG00000021466/ENSMUSG00000050288/ENSMUSG00000016028/ENSMUSG00000022286/ENSMUSG00000074934/ENSMUSG00000035247/ENSMUSG00000029475/ENSMUSG00000022144/ENSMUSG00000026923/ENSMUSG00000021994/ENSMUSG00000039765/ENSMUSG00000032965/ENSMUSG00000060733	Bmp5/Sox4/Ctnnb1/Tgfb2/Hif1a/Ptch1/Fzd2/Celsr1/Grhl2/Grem1/Hectd1/Kdm2b/Gdnf/Notch1/Wnt5a/Cc2d2a/Ift57/Ipmk	18
BP	GO:0006040	amino sugar metabolic process	7/1233	42/21335	0.009657789	0.120310422	ENSMUSG00000021665/ENSMUSG00000029209/ENSMUSG00000042428/ENSMUSG00000027963/ENSMUSG00000022885/ENSMUSG00000029992/ENSMUSG00000042684	Hexb/Gnpda2/Mgat3/Extl2/St6gal1/Gfpt1/Npl	7
BP	GO:0001658	branching involved in ureteric bud morphogenesis	9/1233	63/21335	0.009894072	0.122897473	ENSMUSG00000006932/ENSMUSG00000051397/ENSMUSG00000021466/ENSMUSG00000074934/ENSMUSG00000024515/ENSMUSG00000036585/ENSMUSG00000022144/ENSMUSG00000027439/ENSMUSG00000025932	Ctnnb1/Tacstd2/Ptch1/Grem1/Smad4/Fgf1/Gdnf/Gzf1/Eya1	9
BP	GO:0048193	Golgi vesicle transport	24/1233	249/21335	0.009912218	0.122897473	ENSMUSG00000025607/ENSMUSG00000034951/ENSMUSG00000027255/ENSMUSG00000037075/ENSMUSG00000039246/ENSMUSG00000032458/ENSMUSG00000014550/ENSMUSG00000032096/ENSMUSG00000002741/ENSMUSG00000046314/ENSMUSG00000027799/ENSMUSG00000045294/ENSMUSG00000053799/ENSMUSG00000031889/ENSMUSG00000056429/ENSMUSG00000032883/ENSMUSG00000038039/ENSMUSG00000000374/ENSMUSG00000056515/ENSMUSG00000062526/ENSMUSG00000028552/…	Copg2/Cog7/Arfgap2/Rnf139/Lyplal1/Copb2/Rbsn/Arcn1/Ykt6/Stxbp6/Nbea/Insig1/Exoc6/D230025D16Rik/Tgoln1/Acsl3/Gcc2/Trappc10/Rab31/Mppe1/Eps15/Cul3/Kif16b/Dnajc28	24
BP	GO:0099504	synaptic vesicle cycle	15/1233	133/21335	0.009972015	0.123347957	ENSMUSG00000035566/ENSMUSG00000017831/ENSMUSG00000004319/ENSMUSG00000022765/ENSMUSG00000047139/ENSMUSG00000039232/ENSMUSG00000062542/ENSMUSG00000020961/ENSMUSG00000027805/ENSMUSG00000013663/ENSMUSG00000027287/ENSMUSG00000061601/ENSMUSG00000009894/ENSMUSG00000030616/ENSMUSG00000030447	Pcdh17/Rab5a/Clcn3/Snap29/Cd24a/Stx11/Syt9/Ston2/Pfn2/Pten/Snap23/Pclo/Snap47/Sytl2/Cyfip1	15
BP	GO:1903076	regulation of protein localization to plasma membrane	12/1233	97/21335	0.010011054	0.123540171	ENSMUSG00000044147/ENSMUSG00000025006/ENSMUSG00000024122/ENSMUSG00000047126/ENSMUSG00000040022/ENSMUSG00000039246/ENSMUSG00000006740/ENSMUSG00000035247/ENSMUSG00000032883/ENSMUSG00000025885/ENSMUSG00000037295/ENSMUSG00000025809	Arf6/Sorbs1/Pdpk1/Cltc/Rab11fip2/Lyplal1/Kif5b/Hectd1/Acsl3/Myo5b/Ldlrap1/Itgb1	12
BP	GO:0048705	skeletal system morphogenesis	23/1233	236/21335	0.010072429	0.124006457	ENSMUSG00000054008/ENSMUSG00000003316/ENSMUSG00000010051/ENSMUSG00000006932/ENSMUSG00000020003/ENSMUSG00000017491/ENSMUSG00000039239/ENSMUSG00000007279/ENSMUSG00000002881/ENSMUSG00000052430/ENSMUSG00000024563/ENSMUSG00000032512/ENSMUSG00000027523/ENSMUSG00000037890/ENSMUSG00000066324/ENSMUSG00000022286/ENSMUSG00000074934/ENSMUSG00000045294/ENSMUSG00000003721/ENSMUSG00000044042/ENSMUSG00000025921/…	Ndst1/Glg1/Hyal1/Ctnnb1/Pex7/Rarb/Tgfb2/Scube2/Nab1/Bmpr1b/Smad2/Wdr48/Gnas/Wdr19/Impad1/Grhl2/Grem1/Insig1/Insig2/Fmn1/Rdh10/Ift80/Eya1	23
BP	GO:0098773	skin epidermis development	13/1233	109/21335	0.010148064	0.124645732	ENSMUSG00000033792/ENSMUSG00000006932/ENSMUSG00000071847/ENSMUSG00000039239/ENSMUSG00000060798/ENSMUSG00000001420/ENSMUSG00000027523/ENSMUSG00000016028/ENSMUSG00000024515/ENSMUSG00000039191/ENSMUSG00000021067/ENSMUSG00000026923/ENSMUSG00000021994	Atp7a/Ctnnb1/Apcdd1/Tgfb2/Intu/Tmem79/Gnas/Celsr1/Smad4/Rbpj/Sav1/Notch1/Wnt5a	13
BP	GO:0007369	gastrulation	18/1233	171/21335	0.010200149	0.124993431	ENSMUSG00000006932/ENSMUSG00000031530/ENSMUSG00000020250/ENSMUSG00000039952/ENSMUSG00000024563/ENSMUSG00000026361/ENSMUSG00000015605/ENSMUSG00000016028/ENSMUSG00000019850/ENSMUSG00000052155/ENSMUSG00000024515/ENSMUSG00000026383/ENSMUSG00000021994/ENSMUSG00000020612/ENSMUSG00000028517/ENSMUSG00000025932/ENSMUSG00000004364/ENSMUSG00000038844	Ctnnb1/Dusp4/Txnrd1/Dag1/Smad2/Cdc73/Srf/Celsr1/Tnfaip3/Acvr2a/Smad4/Epb41l5/Wnt5a/Prkar1a/Plpp3/Eya1/Cul3/Kif16b	18
BP	GO:0051494	negative regulation of cytoskeleton organization	16/1233	146/21335	0.010363819	0.12670371	ENSMUSG00000025900/ENSMUSG00000028328/ENSMUSG00000041570/ENSMUSG00000051397/ENSMUSG00000070372/ENSMUSG00000058587/ENSMUSG00000067851/ENSMUSG00000029840/ENSMUSG00000024515/ENSMUSG00000006304/ENSMUSG00000027805/ENSMUSG00000015733/ENSMUSG00000039230/ENSMUSG00000024043/ENSMUSG00000026622/ENSMUSG00000034295	Rp1/Tmod1/Camsap2/Tacstd2/Capza1/Tmod3/Arfgef1/Mtpn/Smad4/Arpc2/Pfn2/Capza2/Tbcd/Arhgap28/Nek2/Fhod3	16
BP	GO:0071900	regulation of protein serine/threonine kinase activity	36/1233	416/21335	0.010440047	0.127313208	ENSMUSG00000070348/ENSMUSG00000052539/ENSMUSG00000028864/ENSMUSG00000000787/ENSMUSG00000031530/ENSMUSG00000045322/ENSMUSG00000000441/ENSMUSG00000025314/ENSMUSG00000027499/ENSMUSG00000028458/ENSMUSG00000018796/ENSMUSG00000047139/ENSMUSG00000003119/ENSMUSG00000003518/ENSMUSG00000004221/ENSMUSG00000021103/ENSMUSG00000036832/ENSMUSG00000019850/ENSMUSG00000050395/ENSMUSG00000021670/ENSMUSG00000002489/…	Ccnd1/Magi3/Hgf/Ddx3x/Dusp4/Tlr9/Raf1/Ptprj/Pkia/Tesk1/Acsl1/Cd24a/Cdk12/Dusp3/Ikbkg/Mnat1/Lpar3/Tnfaip3/Tnfsf15/Hmgcr/Tiam1/Dusp16/Prkar2b/Synpo2/Ptpn11/Tlr4/Pten/Fgf1/Myocd/Wnt5a/Prkar1a/Ripk1/Pdcd10/Jak2/Map3k9/Ccnd2	36
BP	GO:0006892	post-Golgi vesicle-mediated transport	11/1233	86/21335	0.010512444	0.127313208	ENSMUSG00000039246/ENSMUSG00000014550/ENSMUSG00000046314/ENSMUSG00000027799/ENSMUSG00000053799/ENSMUSG00000031889/ENSMUSG00000056429/ENSMUSG00000032883/ENSMUSG00000056515/ENSMUSG00000028552/ENSMUSG00000038844	Lyplal1/Rbsn/Stxbp6/Nbea/Exoc6/D230025D16Rik/Tgoln1/Acsl3/Rab31/Eps15/Kif16b	11
BP	GO:0044344	cellular response to fibroblast growth factor stimulus	11/1233	86/21335	0.010512444	0.127313208	ENSMUSG00000054008/ENSMUSG00000010051/ENSMUSG00000006932/ENSMUSG00000048373/ENSMUSG00000042046/ENSMUSG00000045817/ENSMUSG00000051379/ENSMUSG00000036585/ENSMUSG00000043535/ENSMUSG00000021994/ENSMUSG00000038844	Ndst1/Hyal1/Ctnnb1/Fgfbp1/Dstyk/Zfp36l2/Flrt3/Fgf1/Setx/Wnt5a/Kif16b	11
BP	GO:0061383	trabecula morphogenesis	8/1233	53/21335	0.010611608	0.127313208	ENSMUSG00000032179/ENSMUSG00000039239/ENSMUSG00000022893/ENSMUSG00000015605/ENSMUSG00000021451/ENSMUSG00000074934/ENSMUSG00000039191/ENSMUSG00000026923	Bmp5/Tgfb2/Adamts1/Srf/Sema4d/Grem1/Rbpj/Notch1	8
BP	GO:0090303	positive regulation of wound healing	8/1233	53/21335	0.010611608	0.127313208	ENSMUSG00000025314/ENSMUSG00000023961/ENSMUSG00000067851/ENSMUSG00000002944/ENSMUSG00000039005/ENSMUSG00000037411/ENSMUSG00000064210/ENSMUSG00000028517	Ptprj/Enpp4/Arfgef1/Cd36/Tlr4/Serpine1/Ano6/Plpp3	8
BP	GO:0006767	water-soluble vitamin metabolic process	6/1233	33/21335	0.010632025	0.127313208	ENSMUSG00000032788/ENSMUSG00000054659/ENSMUSG00000045691/ENSMUSG00000032561/ENSMUSG00000025068/ENSMUSG00000027340	Pdxk/Pm20d2/Thtpa/Acpp/Gsto1/Slc23a2	6
BP	GO:0030833	regulation of actin filament polymerization	17/1233	159/21335	0.010632549	0.127313208	ENSMUSG00000044147/ENSMUSG00000028328/ENSMUSG00000070372/ENSMUSG00000058587/ENSMUSG00000067851/ENSMUSG00000039031/ENSMUSG00000021690/ENSMUSG00000021676/ENSMUSG00000029840/ENSMUSG00000006304/ENSMUSG00000027805/ENSMUSG00000015733/ENSMUSG00000079426/ENSMUSG00000044042/ENSMUSG00000024043/ENSMUSG00000034295/ENSMUSG00000030447	Arf6/Tmod1/Capza1/Tmod3/Arfgef1/Arhgap18/Jmy/Iqgap2/Mtpn/Arpc2/Pfn2/Capza2/Arpc4/Fmn1/Arhgap28/Fhod3/Cyfip1	17
BP	GO:0048670	regulation of collateral sprouting	5/1233	24/21335	0.010822406	0.127313208	ENSMUSG00000048482/ENSMUSG00000036832/ENSMUSG00000021451/ENSMUSG00000004798/ENSMUSG00000036580	Bdnf/Lpar3/Sema4d/Ulk2/Spg20	5
BP	GO:0051767	nitric-oxide synthase biosynthetic process	5/1233	24/21335	0.010822406	0.127313208	ENSMUSG00000045322/ENSMUSG00000062960/ENSMUSG00000024477/ENSMUSG00000039005/ENSMUSG00000024789	Tlr9/Kdr/Pggt1b/Tlr4/Jak2	5
BP	GO:0051769	regulation of nitric-oxide synthase biosynthetic process	5/1233	24/21335	0.010822406	0.127313208	ENSMUSG00000045322/ENSMUSG00000062960/ENSMUSG00000024477/ENSMUSG00000039005/ENSMUSG00000024789	Tlr9/Kdr/Pggt1b/Tlr4/Jak2	5
BP	GO:0055022	negative regulation of cardiac muscle tissue growth	5/1233	24/21335	0.010822406	0.127313208	ENSMUSG00000050953/ENSMUSG00000022865/ENSMUSG00000013663/ENSMUSG00000022752/ENSMUSG00000021067	Gja1/Cxadr/Pten/Tomm70a/Sav1	5
BP	GO:0061117	negative regulation of heart growth	5/1233	24/21335	0.010822406	0.127313208	ENSMUSG00000050953/ENSMUSG00000022865/ENSMUSG00000013663/ENSMUSG00000022752/ENSMUSG00000021067	Gja1/Cxadr/Pten/Tomm70a/Sav1	5
BP	GO:0071577	zinc ion transmembrane transport	5/1233	24/21335	0.010822406	0.127313208	ENSMUSG00000030660/ENSMUSG00000024327/ENSMUSG00000005802/ENSMUSG00000037434/ENSMUSG00000041654	Pik3c2a/Slc39a7/Slc30a4/Slc30a1/Slc39a11	5
BP	GO:2000737	negative regulation of stem cell differentiation	5/1233	24/21335	0.010822406	0.127313208	ENSMUSG00000003119/ENSMUSG00000024063/ENSMUSG00000045817/ENSMUSG00000026923/ENSMUSG00000024359	Cdk12/Lbh/Zfp36l2/Notch1/Hspa9	5
BP	GO:0098876	vesicle-mediated transport to the plasma membrane	10/1233	75/21335	0.010856018	0.127313208	ENSMUSG00000031696/ENSMUSG00000039246/ENSMUSG00000044864/ENSMUSG00000046314/ENSMUSG00000053799/ENSMUSG00000031889/ENSMUSG00000032883/ENSMUSG00000027287/ENSMUSG00000056515/ENSMUSG00000009894	Vps35/Lyplal1/Ankrd50/Stxbp6/Exoc6/D230025D16Rik/Acsl3/Snap23/Rab31/Snap47	10
BP	GO:1901888	regulation of cell junction assembly	10/1233	75/21335	0.010856018	0.127313208	ENSMUSG00000015405/ENSMUSG00000025314/ENSMUSG00000062960/ENSMUSG00000050953/ENSMUSG00000004530/ENSMUSG00000074934/ENSMUSG00000026383/ENSMUSG00000013663/ENSMUSG00000027378/ENSMUSG00000044042	Ace2/Ptprj/Kdr/Gja1/Coro1c/Grem1/Epb41l5/Pten/Nphp1/Fmn1	10
BP	GO:0008202	steroid metabolic process	26/1233	278/21335	0.010858013	0.127313208	ENSMUSG00000032179/ENSMUSG00000018574/ENSMUSG00000052920/ENSMUSG00000090124/ENSMUSG00000024507/ENSMUSG00000023963/ENSMUSG00000032018/ENSMUSG00000052430/ENSMUSG00000056973/ENSMUSG00000021213/ENSMUSG00000004880/ENSMUSG00000021670/ENSMUSG00000045294/ENSMUSG00000021242/ENSMUSG00000024087/ENSMUSG00000037071/ENSMUSG00000036585/ENSMUSG00000024924/ENSMUSG00000027875/ENSMUSG00000003721/ENSMUSG00000022351/…	Bmp5/Acadvl/Prkg1/Ugt1a7c/Hsd17b4/Cyp39a1/Sc5d/Bmpr1b/Ces1d/Akr1c13/Lbr/Hmgcr/Insig1/Npc2/Cyp1b1/Scd1/Fgf1/Vldlr/Hmgcs2/Insig2/Sqle/Lipa/Acat1/Prkaa2/Ldlrap1/Cyp2b10	26
BP	GO:0016236	macroautophagy	19/1233	185/21335	0.010873812	0.127313208	ENSMUSG00000030660/ENSMUSG00000020634/ENSMUSG00000035284/ENSMUSG00000019578/ENSMUSG00000021109/ENSMUSG00000062960/ENSMUSG00000022765/ENSMUSG00000033124/ENSMUSG00000004221/ENSMUSG00000000001/ENSMUSG00000028550/ENSMUSG00000050315/ENSMUSG00000032009/ENSMUSG00000040412/ENSMUSG00000049323/ENSMUSG00000004798/ENSMUSG00000032905/ENSMUSG00000028518/ENSMUSG00000029434	Pik3c2a/Ubxn2a/Vps13c/Ubxn6/Hif1a/Kdr/Snap29/Atg9a/Ikbkg/Gnai3/Atg4c/Synpo2/Sesn3/5330417C22Rik/Smcr8/Ulk2/Atg12/Prkaa2/Vps33a	19
BP	GO:0042180	cellular ketone metabolic process	19/1233	185/21335	0.010873812	0.127313208	ENSMUSG00000032179/ENSMUSG00000055980/ENSMUSG00000018574/ENSMUSG00000052920/ENSMUSG00000022383/ENSMUSG00000035232/ENSMUSG00000021213/ENSMUSG00000026623/ENSMUSG00000022947/ENSMUSG00000023019/ENSMUSG00000021670/ENSMUSG00000031278/ENSMUSG00000045294/ENSMUSG00000020123/ENSMUSG00000024026/ENSMUSG00000047866/ENSMUSG00000003721/ENSMUSG00000024900/ENSMUSG00000030483	Bmp5/Irs1/Acadvl/Prkg1/Ppara/Pdk3/Akr1c13/Lpgat1/Cbr3/Gpd1/Hmgcr/Acsl4/Insig1/Avpr1a/Glo1/Lonp2/Insig2/Cpt1a/Cyp2b10	19
BP	GO:0001569	branching involved in blood vessel morphogenesis	7/1233	43/21335	0.010974672	0.128208551	ENSMUSG00000006932/ENSMUSG00000063531/ENSMUSG00000020611/ENSMUSG00000015605/ENSMUSG00000033953/ENSMUSG00000078202/ENSMUSG00000022231	Ctnnb1/Sema3e/Gna13/Srf/Ppp3r1/Nrarp/Sema5a	7
BP	GO:0022612	gland morphogenesis	16/1233	147/21335	0.011025793	0.128520166	ENSMUSG00000028864/ENSMUSG00000020019/ENSMUSG00000039952/ENSMUSG00000021466/ENSMUSG00000013089/ENSMUSG00000019850/ENSMUSG00000027878/ENSMUSG00000021379/ENSMUSG00000032244/ENSMUSG00000024597/ENSMUSG00000035451/ENSMUSG00000028883/ENSMUSG00000020902/ENSMUSG00000026923/ENSMUSG00000021994/ENSMUSG00000004364	Hgf/Ntn4/Dag1/Ptch1/Etv5/Tnfaip3/Notch2/Id4/Fem1b/Slc12a2/Foxa1/Sema3a/Ntn1/Notch1/Wnt5a/Cul3	16
BP	GO:0046879	hormone secretion	31/1233	348/21335	0.01135737	0.132092239	ENSMUSG00000024027/ENSMUSG00000076431/ENSMUSG00000055980/ENSMUSG00000056553/ENSMUSG00000029193/ENSMUSG00000000441/ENSMUSG00000017446/ENSMUSG00000031075/ENSMUSG00000021109/ENSMUSG00000050953/ENSMUSG00000020038/ENSMUSG00000040022/ENSMUSG00000024563/ENSMUSG00000027523/ENSMUSG00000006740/ENSMUSG00000052155/ENSMUSG00000062542/ENSMUSG00000021670/ENSMUSG00000024515/ENSMUSG00000002489/ENSMUSG00000029482/…	Glp1r/Sox4/Irs1/Ptprn2/Cckar/Raf1/C1qtnf1/Ano1/Hif1a/Gja1/Cry1/Rab11fip2/Smad2/Gnas/Kif5b/Acvr2a/Syt9/Hmgcr/Smad4/Tiam1/Aacs/Ptpn11/Rab11fip1/Snap23/Pclo/Cpt1a/Aqp1/Stxbp4/Inhbb/Jak2/Ptbp1	31
BP	GO:0055072	iron ion homeostasis	11/1233	87/21335	0.011424471	0.132248759	ENSMUSG00000056234/ENSMUSG00000024425/ENSMUSG00000025270/ENSMUSG00000004070/ENSMUSG00000021109/ENSMUSG00000003617/ENSMUSG00000023030/ENSMUSG00000024515/ENSMUSG00000052459/ENSMUSG00000022797/ENSMUSG00000022032	Ncoa4/Ndfip1/Alas2/Hmox2/Hif1a/Cp/Slc11a2/Smad4/Atp6v1a/Tfrc/Scara5	11
BP	GO:0031629	synaptic vesicle fusion to presynaptic active zone membrane	4/1233	16/21335	0.011546924	0.132248759	ENSMUSG00000022765/ENSMUSG00000039232/ENSMUSG00000027287/ENSMUSG00000009894	Snap29/Stx11/Snap23/Snap47	4
BP	GO:0031958	corticosteroid receptor signaling pathway	4/1233	16/21335	0.011546924	0.132248759	ENSMUSG00000048482/ENSMUSG00000020038/ENSMUSG00000031618/ENSMUSG00000024789	Bdnf/Cry1/Nr3c2/Jak2	4
BP	GO:0046831	regulation of RNA export from nucleus	4/1233	16/21335	0.011546924	0.132248759	ENSMUSG00000021374/ENSMUSG00000006005/ENSMUSG00000042699/ENSMUSG00000024384	Nup153/Tpr/Dhx9/Iws1	4
BP	GO:0060044	negative regulation of cardiac muscle cell proliferation	4/1233	16/21335	0.011546924	0.132248759	ENSMUSG00000050953/ENSMUSG00000022865/ENSMUSG00000013663/ENSMUSG00000021067	Gja1/Cxadr/Pten/Sav1	4
BP	GO:0060644	mammary gland epithelial cell differentiation	4/1233	16/21335	0.011546924	0.132248759	ENSMUSG00000021109/ENSMUSG00000021466/ENSMUSG00000026638/ENSMUSG00000024063	Hif1a/Ptch1/Irf6/Lbh	4
BP	GO:0099500	vesicle fusion to plasma membrane	4/1233	16/21335	0.011546924	0.132248759	ENSMUSG00000022765/ENSMUSG00000039232/ENSMUSG00000027287/ENSMUSG00000009894	Snap29/Stx11/Snap23/Snap47	4
BP	GO:0045995	regulation of embryonic development	14/1233	123/21335	0.011606787	0.132645388	ENSMUSG00000005893/ENSMUSG00000006932/ENSMUSG00000020745/ENSMUSG00000039952/ENSMUSG00000050288/ENSMUSG00000016028/ENSMUSG00000034292/ENSMUSG00000019850/ENSMUSG00000026219/ENSMUSG00000022144/ENSMUSG00000078202/ENSMUSG00000026923/ENSMUSG00000021994/ENSMUSG00000019899	Nr2c2/Ctnnb1/Pafah1b1/Dag1/Fzd2/Celsr1/Traf3ip1/Tnfaip3/Trip12/Gdnf/Nrarp/Notch1/Wnt5a/Lama2	14
BP	GO:0090596	sensory organ morphogenesis	27/1233	294/21335	0.011991771	0.136747807	ENSMUSG00000048482/ENSMUSG00000006932/ENSMUSG00000068196/ENSMUSG00000025900/ENSMUSG00000017491/ENSMUSG00000021109/ENSMUSG00000062960/ENSMUSG00000040681/ENSMUSG00000030029/ENSMUSG00000063358/ENSMUSG00000050288/ENSMUSG00000016028/ENSMUSG00000037890/ENSMUSG00000053279/ENSMUSG00000056174/ENSMUSG00000045294/ENSMUSG00000027878/ENSMUSG00000070047/ENSMUSG00000029475/ENSMUSG00000003721/ENSMUSG00000020902/…	Bdnf/Ctnnb1/Col8a1/Rp1/Rarb/Hif1a/Kdr/Hmgn1/Lrig1/Mapk1/Fzd2/Celsr1/Wdr19/Aldh1a1/Col8a2/Insig1/Notch2/Fat1/Kdm2b/Insig2/Ntn1/Cdon/Aqp1/Ripor2/Wnt5a/Eya1/Slc4a7	27
BP	GO:0051056	regulation of small GTPase mediated signal transduction	25/1233	267/21335	0.012154493	0.138303397	ENSMUSG00000026155/ENSMUSG00000044147/ENSMUSG00000027255/ENSMUSG00000039239/ENSMUSG00000030220/ENSMUSG00000036825/ENSMUSG00000021708/ENSMUSG00000033721/ENSMUSG00000034066/ENSMUSG00000067851/ENSMUSG00000039031/ENSMUSG00000038807/ENSMUSG00000039662/ENSMUSG00000021990/ENSMUSG00000027878/ENSMUSG00000002489/ENSMUSG00000024976/ENSMUSG00000024043/ENSMUSG00000026024/ENSMUSG00000038119/ENSMUSG00000036006/…	Smap1/Arf6/Arfgap2/Tgfb2/Arhgdib/Ssx2ip/Rasgrf2/Vav3/Farp2/Arfgef1/Arhgap18/Rap1gap2/Icmt/Spata13/Notch2/Tiam1/Shoc2/Arhgap28/Als2/Cdon/Ripor2/Asap2/Notch1/Cul3/Itgb1	25
BP	GO:0044270	cellular nitrogen compound catabolic process	37/1233	435/21335	0.012300317	0.139660398	ENSMUSG00000034218/ENSMUSG00000062203/ENSMUSG00000016018/ENSMUSG00000054659/ENSMUSG00000004070/ENSMUSG00000021109/ENSMUSG00000011752/ENSMUSG00000027433/ENSMUSG00000021699/ENSMUSG00000022383/ENSMUSG00000024360/ENSMUSG00000019872/ENSMUSG00000024742/ENSMUSG00000062070/ENSMUSG00000023961/ENSMUSG00000023019/ENSMUSG00000064294/ENSMUSG00000056952/ENSMUSG00000021838/ENSMUSG00000028186/ENSMUSG00000041741/…	Atm/Gspt1/Skiv2l2/Pm20d2/Hmox2/Hif1a/Pgam1/Xrn2/Pde4d/Ppara/Etf1/Smpdl3a/Fen1/Pgk1/Enpp4/Gpd1/Aox3/Tatdn2/Samd4/Uox/Pde3a/Zfp36l2/Hnmt/Rc3h1/Cidea/Cnot1/Gdnf/Pde4b/Rbm24/Apex1/Nt5e/Dhx9/Prkaa2/Cnp/Tpi1/Ptbp1/Dcp2	37
BP	GO:0010595	positive regulation of endothelial cell migration	11/1233	88/21335	0.01239568	0.139777434	ENSMUSG00000030660/ENSMUSG00000024122/ENSMUSG00000020700/ENSMUSG00000021109/ENSMUSG00000062960/ENSMUSG00000025393/ENSMUSG00000025428/ENSMUSG00000036585/ENSMUSG00000021994/ENSMUSG00000028517/ENSMUSG00000022231	Pik3c2a/Pdpk1/Map3k3/Hif1a/Kdr/Atp5b/Atp5a1/Fgf1/Wnt5a/Plpp3/Sema5a	11
BP	GO:0071774	response to fibroblast growth factor	11/1233	88/21335	0.01239568	0.139777434	ENSMUSG00000054008/ENSMUSG00000010051/ENSMUSG00000006932/ENSMUSG00000048373/ENSMUSG00000042046/ENSMUSG00000045817/ENSMUSG00000051379/ENSMUSG00000036585/ENSMUSG00000043535/ENSMUSG00000021994/ENSMUSG00000038844	Ndst1/Hyal1/Ctnnb1/Fgfbp1/Dstyk/Zfp36l2/Flrt3/Fgf1/Setx/Wnt5a/Kif16b	11
BP	GO:0071333	cellular response to glucose stimulus	14/1233	124/21335	0.012410628	0.139777434	ENSMUSG00000076431/ENSMUSG00000056553/ENSMUSG00000000441/ENSMUSG00000031075/ENSMUSG00000021109/ENSMUSG00000040022/ENSMUSG00000035232/ENSMUSG00000006740/ENSMUSG00000021670/ENSMUSG00000024515/ENSMUSG00000002489/ENSMUSG00000029482/ENSMUSG00000024411/ENSMUSG00000020546	Sox4/Ptprn2/Raf1/Ano1/Hif1a/Rab11fip2/Pdk3/Kif5b/Hmgcr/Smad4/Tiam1/Aacs/Aqp4/Stxbp4	14
BP	GO:0006904	vesicle docking involved in exocytosis	7/1233	44/21335	0.01241698	0.139777434	ENSMUSG00000021062/ENSMUSG00000019066/ENSMUSG00000002741/ENSMUSG00000053799/ENSMUSG00000030616/ENSMUSG00000074030/ENSMUSG00000029434	Rab15/Rab3d/Ykt6/Exoc6/Sytl2/Exoc8/Vps33a	7
BP	GO:0034332	adherens junction organization	13/1233	112/21335	0.012593613	0.141232796	ENSMUSG00000021823/ENSMUSG00000006932/ENSMUSG00000025006/ENSMUSG00000024122/ENSMUSG00000025314/ENSMUSG00000054889/ENSMUSG00000062960/ENSMUSG00000004530/ENSMUSG00000074934/ENSMUSG00000026383/ENSMUSG00000013663/ENSMUSG00000039230/ENSMUSG00000044042	Vcl/Ctnnb1/Sorbs1/Pdpk1/Ptprj/Dsp/Kdr/Coro1c/Grem1/Epb41l5/Pten/Tbcd/Fmn1	13
BP	GO:1900006	positive regulation of dendrite development	12/1233	100/21335	0.012609284	0.141232796	ENSMUSG00000032179/ENSMUSG00000033295/ENSMUSG00000020745/ENSMUSG00000031292/ENSMUSG00000027184/ENSMUSG00000002489/ENSMUSG00000022864/ENSMUSG00000025885/ENSMUSG00000024924/ENSMUSG00000032867/ENSMUSG00000030447/ENSMUSG00000037541	Bmp5/Ptprf/Pafah1b1/Cdkl5/Caprin1/Tiam1/D16Ertd472e/Myo5b/Vldlr/Fbxw8/Cyfip1/Shank2	12
BP	GO:0071383	cellular response to steroid hormone stimulus	20/1233	201/21335	0.012692385	0.141232796	ENSMUSG00000005893/ENSMUSG00000048482/ENSMUSG00000020954/ENSMUSG00000039202/ENSMUSG00000017491/ENSMUSG00000033863/ENSMUSG00000034297/ENSMUSG00000022383/ENSMUSG00000020038/ENSMUSG00000064127/ENSMUSG00000033565/ENSMUSG00000024063/ENSMUSG00000045817/ENSMUSG00000035451/ENSMUSG00000037014/ENSMUSG00000036550/ENSMUSG00000022144/ENSMUSG00000031618/ENSMUSG00000004655/ENSMUSG00000024789	Nr2c2/Bdnf/Strn3/Abhd2/Rarb/Klf9/Med13/Ppara/Cry1/Med14/Rbfox2/Lbh/Zfp36l2/Foxa1/Sstr4/Cnot1/Gdnf/Nr3c2/Aqp1/Jak2	20
BP	GO:0070482	response to oxygen levels	25/1233	268/21335	0.012694518	0.141232796	ENSMUSG00000076431/ENSMUSG00000034218/ENSMUSG00000054640/ENSMUSG00000000441/ENSMUSG00000025270/ENSMUSG00000026576/ENSMUSG00000004070/ENSMUSG00000039239/ENSMUSG00000021109/ENSMUSG00000062960/ENSMUSG00000022383/ENSMUSG00000047139/ENSMUSG00000035232/ENSMUSG00000062070/ENSMUSG00000024515/ENSMUSG00000042650/ENSMUSG00000058709/ENSMUSG00000052459/ENSMUSG00000013663/ENSMUSG00000024924/ENSMUSG00000039191/…	Sox4/Atm/Slc8a1/Raf1/Alas2/Atp1b1/Hmox2/Tgfb2/Hif1a/Kdr/Ppara/Cd24a/Pdk3/Pgk1/Smad4/Alkbh5/Egln2/Atp6v1a/Pten/Vldlr/Rbpj/Aqp1/Notch1/Itpr1/Cpeb2	25
BP	GO:1901615	organic hydroxy compound metabolic process	37/1233	436/21335	0.012718904	0.141232796	ENSMUSG00000032179/ENSMUSG00000033792/ENSMUSG00000032788/ENSMUSG00000018574/ENSMUSG00000031696/ENSMUSG00000052920/ENSMUSG00000003752/ENSMUSG00000043445/ENSMUSG00000039239/ENSMUSG00000021109/ENSMUSG00000023963/ENSMUSG00000032018/ENSMUSG00000056973/ENSMUSG00000024887/ENSMUSG00000004880/ENSMUSG00000053279/ENSMUSG00000021670/ENSMUSG00000045294/ENSMUSG00000021242/ENSMUSG00000024087/ENSMUSG00000021759/…	Bmp5/Atp7a/Pdxk/Acadvl/Vps35/Prkg1/Itpkc/Pgp/Tgfb2/Hif1a/Cyp39a1/Sc5d/Ces1d/Asah2/Lbr/Aldh1a1/Hmgcr/Insig1/Npc2/Cyp1b1/Plpp1/Pten/Glo1/Fgf1/Vldlr/Hmgcs2/Insig2/Sqle/Lipa/Rdh10/Acat1/Wnt5a/Prkaa2/Ldlrap1/Ipmk/Sord/Tpi1	37
BP	GO:0033500	carbohydrate homeostasis	23/1233	241/21335	0.012734325	0.141232796	ENSMUSG00000076431/ENSMUSG00000008734/ENSMUSG00000056553/ENSMUSG00000000441/ENSMUSG00000031075/ENSMUSG00000021109/ENSMUSG00000020038/ENSMUSG00000040022/ENSMUSG00000035232/ENSMUSG00000021466/ENSMUSG00000006740/ENSMUSG00000021670/ENSMUSG00000002944/ENSMUSG00000024515/ENSMUSG00000002489/ENSMUSG00000029482/ENSMUSG00000043733/ENSMUSG00000032009/ENSMUSG00000035451/ENSMUSG00000024411/ENSMUSG00000020546/…	Sox4/Gprc5b/Ptprn2/Raf1/Ano1/Hif1a/Cry1/Rab11fip2/Pdk3/Ptch1/Kif5b/Hmgcr/Cd36/Smad4/Tiam1/Aacs/Ptpn11/Sesn3/Foxa1/Aqp4/Stxbp4/Prkaa2/Spop	23
BP	GO:0042593	glucose homeostasis	23/1233	241/21335	0.012734325	0.141232796	ENSMUSG00000076431/ENSMUSG00000008734/ENSMUSG00000056553/ENSMUSG00000000441/ENSMUSG00000031075/ENSMUSG00000021109/ENSMUSG00000020038/ENSMUSG00000040022/ENSMUSG00000035232/ENSMUSG00000021466/ENSMUSG00000006740/ENSMUSG00000021670/ENSMUSG00000002944/ENSMUSG00000024515/ENSMUSG00000002489/ENSMUSG00000029482/ENSMUSG00000043733/ENSMUSG00000032009/ENSMUSG00000035451/ENSMUSG00000024411/ENSMUSG00000020546/…	Sox4/Gprc5b/Ptprn2/Raf1/Ano1/Hif1a/Cry1/Rab11fip2/Pdk3/Ptch1/Kif5b/Hmgcr/Cd36/Smad4/Tiam1/Aacs/Ptpn11/Sesn3/Foxa1/Aqp4/Stxbp4/Prkaa2/Spop	23
BP	GO:0015931	nucleobase-containing compound transport	19/1233	188/21335	0.012761607	0.141237401	ENSMUSG00000079065/ENSMUSG00000050953/ENSMUSG00000021374/ENSMUSG00000031529/ENSMUSG00000042271/ENSMUSG00000093904/ENSMUSG00000006005/ENSMUSG00000042650/ENSMUSG00000003226/ENSMUSG00000015023/ENSMUSG00000025134/ENSMUSG00000033658/ENSMUSG00000042699/ENSMUSG00000034826/ENSMUSG00000020783/ENSMUSG00000050192/ENSMUSG00000021408/ENSMUSG00000024384/ENSMUSG00000022800	BC005561/Gja1/Nup153/Tnks/Nxt2/Tomm20/Tpr/Alkbh5/Ranbp2/Ddx19a/Alyref/Ddx19b/Dhx9/Nup54/Ncbp3/Eif5a2/Ripk1/Iws1/Fyttd1	19
BP	GO:0006865	amino acid transport	15/1233	137/21335	0.012893776	0.141850404	ENSMUSG00000048482/ENSMUSG00000052920/ENSMUSG00000015405/ENSMUSG00000023169/ENSMUSG00000031596/ENSMUSG00000015342/ENSMUSG00000030096/ENSMUSG00000043885/ENSMUSG00000041313/ENSMUSG00000031089/ENSMUSG00000020123/ENSMUSG00000005360/ENSMUSG00000027737/ENSMUSG00000009378/ENSMUSG00000021565	Bdnf/Prkg1/Ace2/Slc38a1/Slc7a2/Xk/Slc6a6/Slc36a4/Slc7a1/Slc6a14/Avpr1a/Slc1a3/Slc7a11/Slc16a12/Slc6a19	15
BP	GO:1902904	negative regulation of supramolecular fiber organization	15/1233	137/21335	0.012893776	0.141850404	ENSMUSG00000025900/ENSMUSG00000028328/ENSMUSG00000041570/ENSMUSG00000051397/ENSMUSG00000070372/ENSMUSG00000058587/ENSMUSG00000067851/ENSMUSG00000029840/ENSMUSG00000024515/ENSMUSG00000006304/ENSMUSG00000027805/ENSMUSG00000015733/ENSMUSG00000039230/ENSMUSG00000024043/ENSMUSG00000034295	Rp1/Tmod1/Camsap2/Tacstd2/Capza1/Tmod3/Arfgef1/Mtpn/Smad4/Arpc2/Pfn2/Capza2/Tbcd/Arhgap28/Fhod3	15
BP	GO:0071108	protein K48-linked deubiquitination	5/1233	25/21335	0.012897944	0.141850404	ENSMUSG00000056342/ENSMUSG00000041161/ENSMUSG00000022867/ENSMUSG00000025437/ENSMUSG00000019850	Usp34/Otud3/Usp25/Usp33/Tnfaip3	5
BP	GO:0051453	regulation of intracellular pH	10/1233	77/21335	0.012959464	0.141933126	ENSMUSG00000025393/ENSMUSG00000030559/ENSMUSG00000060681/ENSMUSG00000034320/ENSMUSG00000060961/ENSMUSG00000022125/ENSMUSG00000024121/ENSMUSG00000020123/ENSMUSG00000021733/ENSMUSG00000029434	Atp5b/Rab38/Slc9a6/Slc26a2/Slc4a4/Cln5/Atp6v0c/Avpr1a/Slc4a7/Vps33a	10
BP	GO:0072078	nephron tubule morphogenesis	10/1233	77/21335	0.012959464	0.141933126	ENSMUSG00000006932/ENSMUSG00000051397/ENSMUSG00000021466/ENSMUSG00000074934/ENSMUSG00000024515/ENSMUSG00000036585/ENSMUSG00000022144/ENSMUSG00000044042/ENSMUSG00000027439/ENSMUSG00000025932	Ctnnb1/Tacstd2/Ptch1/Grem1/Smad4/Fgf1/Gdnf/Fmn1/Gzf1/Eya1	10
BP	GO:0044060	regulation of endocrine process	8/1233	55/21335	0.013177116	0.143718047	ENSMUSG00000017446/ENSMUSG00000020038/ENSMUSG00000027523/ENSMUSG00000052155/ENSMUSG00000024515/ENSMUSG00000043733/ENSMUSG00000031488/ENSMUSG00000037035	C1qtnf1/Cry1/Gnas/Acvr2a/Smad4/Ptpn11/Rab11fip1/Inhbb	8
BP	GO:1903078	positive regulation of protein localization to plasma membrane	8/1233	55/21335	0.013177116	0.143718047	ENSMUSG00000044147/ENSMUSG00000025006/ENSMUSG00000024122/ENSMUSG00000040022/ENSMUSG00000006740/ENSMUSG00000032883/ENSMUSG00000025885/ENSMUSG00000025809	Arf6/Sorbs1/Pdpk1/Rab11fip2/Kif5b/Acsl3/Myo5b/Itgb1	8
BP	GO:0009880	embryonic pattern specification	9/1233	66/21335	0.013274891	0.144484681	ENSMUSG00000006932/ENSMUSG00000024563/ENSMUSG00000021466/ENSMUSG00000024515/ENSMUSG00000026383/ENSMUSG00000030513/ENSMUSG00000028883/ENSMUSG00000078202/ENSMUSG00000021994	Ctnnb1/Smad2/Ptch1/Smad4/Epb41l5/Pcsk6/Sema3a/Nrarp/Wnt5a	9
BP	GO:0036473	cell death in response to oxidative stress	11/1233	89/21335	0.013428383	0.145437939	ENSMUSG00000028864/ENSMUSG00000006932/ENSMUSG00000022307/ENSMUSG00000021109/ENSMUSG00000063410/ENSMUSG00000039697/ENSMUSG00000024087/ENSMUSG00000039005/ENSMUSG00000021408/ENSMUSG00000027835/ENSMUSG00000024789	Hgf/Ctnnb1/Oxr1/Hif1a/Stk24/Ncoa7/Cyp1b1/Tlr4/Ripk1/Pdcd10/Jak2	11
BP	GO:1990778	protein localization to cell periphery	26/1233	283/21335	0.013431787	0.145437939	ENSMUSG00000031696/ENSMUSG00000044147/ENSMUSG00000025006/ENSMUSG00000024122/ENSMUSG00000026576/ENSMUSG00000047126/ENSMUSG00000051615/ENSMUSG00000021062/ENSMUSG00000040022/ENSMUSG00000039246/ENSMUSG00000021466/ENSMUSG00000006740/ENSMUSG00000027162/ENSMUSG00000035247/ENSMUSG00000031889/ENSMUSG00000063077/ENSMUSG00000021870/ENSMUSG00000032883/ENSMUSG00000025885/ENSMUSG00000027287/ENSMUSG00000056515/…	Vps35/Arf6/Sorbs1/Pdpk1/Atp1b1/Cltc/Rap2a/Rab15/Rab11fip2/Lyplal1/Ptch1/Kif5b/Lin7c/Hectd1/D230025D16Rik/Kif1b/Slmap/Acsl3/Myo5b/Snap23/Rab31/Snap47/Sytl2/Efr3a/Ldlrap1/Itgb1	26
BP	GO:0006403	RNA localization	19/1233	189/21335	0.01344547	0.145437939	ENSMUSG00000034218/ENSMUSG00000079065/ENSMUSG00000021374/ENSMUSG00000031529/ENSMUSG00000042271/ENSMUSG00000093904/ENSMUSG00000006005/ENSMUSG00000042650/ENSMUSG00000003226/ENSMUSG00000015023/ENSMUSG00000025134/ENSMUSG00000033658/ENSMUSG00000042699/ENSMUSG00000034826/ENSMUSG00000020783/ENSMUSG00000050192/ENSMUSG00000024384/ENSMUSG00000024472/ENSMUSG00000022800	Atm/BC005561/Nup153/Tnks/Nxt2/Tomm20/Tpr/Alkbh5/Ranbp2/Ddx19a/Alyref/Ddx19b/Dhx9/Nup54/Ncbp3/Eif5a2/Iws1/Dcp2/Fyttd1	19
BP	GO:0097191	extrinsic apoptotic signaling pathway	22/1233	229/21335	0.013604506	0.146856038	ENSMUSG00000020044/ENSMUSG00000028864/ENSMUSG00000000787/ENSMUSG00000024122/ENSMUSG00000000441/ENSMUSG00000039239/ENSMUSG00000010517/ENSMUSG00000052430/ENSMUSG00000040385/ENSMUSG00000042474/ENSMUSG00000019850/ENSMUSG00000024901/ENSMUSG00000032244/ENSMUSG00000013663/ENSMUSG00000022144/ENSMUSG00000022419/ENSMUSG00000037411/ENSMUSG00000030200/ENSMUSG00000027660/ENSMUSG00000025932/ENSMUSG00000021408/…	Timp3/Hgf/Ddx3x/Pdpk1/Raf1/Tgfb2/Faf1/Bmpr1b/Ppp1ca/Fcmr/Tnfaip3/Peli3/Fem1b/Pten/Gdnf/Deptor/Serpine1/Bcl2l14/Skil/Eya1/Ripk1/Jak2	22
BP	GO:0007050	cell cycle arrest	15/1233	138/21335	0.013719068	0.147789218	ENSMUSG00000076431/ENSMUSG00000034218/ENSMUSG00000070348/ENSMUSG00000066357/ENSMUSG00000011114/ENSMUSG00000039239/ENSMUSG00000021585/ENSMUSG00000026638/ENSMUSG00000021690/ENSMUSG00000026667/ENSMUSG00000027878/ENSMUSG00000010067/ENSMUSG00000027660/ENSMUSG00000036006/ENSMUSG00000026923	Sox4/Atm/Ccnd1/Wdr6/Tbrg1/Tgfb2/Cast/Irf6/Jmy/Uhmk1/Notch2/Rassf1/Skil/Ripor2/Notch1	15
BP	GO:0010718	positive regulation of epithelial to mesenchymal transition	7/1233	45/21335	0.013990854	0.148367593	ENSMUSG00000006932/ENSMUSG00000039239/ENSMUSG00000024563/ENSMUSG00000024515/ENSMUSG00000026383/ENSMUSG00000020542/ENSMUSG00000026923	Ctnnb1/Tgfb2/Smad2/Smad4/Epb41l5/Myocd/Notch1	7
BP	GO:0032715	negative regulation of interleukin-6 production	7/1233	45/21335	0.013990854	0.148367593	ENSMUSG00000028864/ENSMUSG00000045322/ENSMUSG00000037922/ENSMUSG00000047139/ENSMUSG00000019850/ENSMUSG00000039005/ENSMUSG00000024411	Hgf/Tlr9/Bank1/Cd24a/Tnfaip3/Tlr4/Aqp4	7
BP	GO:0060412	ventricular septum morphogenesis	7/1233	45/21335	0.013990854	0.148367593	ENSMUSG00000076431/ENSMUSG00000039239/ENSMUSG00000050288/ENSMUSG00000024515/ENSMUSG00000021067/ENSMUSG00000026923/ENSMUSG00000021994	Sox4/Tgfb2/Fzd2/Smad4/Sav1/Notch1/Wnt5a	7
BP	GO:0046942	carboxylic acid transport	26/1233	284/21335	0.014000991	0.148367593	ENSMUSG00000048482/ENSMUSG00000052920/ENSMUSG00000015405/ENSMUSG00000058921/ENSMUSG00000018796/ENSMUSG00000028127/ENSMUSG00000037762/ENSMUSG00000036257/ENSMUSG00000023169/ENSMUSG00000031596/ENSMUSG00000015342/ENSMUSG00000034320/ENSMUSG00000021728/ENSMUSG00000030096/ENSMUSG00000002944/ENSMUSG00000031278/ENSMUSG00000043885/ENSMUSG00000041313/ENSMUSG00000031089/ENSMUSG00000020123/ENSMUSG00000027340/…	Bdnf/Prkg1/Ace2/Slc10a5/Acsl1/Abcd3/Slc16a9/Pnpla8/Slc38a1/Slc7a2/Xk/Slc26a2/Emb/Slc6a6/Cd36/Acsl4/Slc36a4/Slc7a1/Slc6a14/Avpr1a/Slc23a2/Slc1a3/Acsl3/Slc7a11/Slc16a12/Slc6a19	26
BP	GO:0051168	nuclear export	16/1233	151/21335	0.014013251	0.148367593	ENSMUSG00000076431/ENSMUSG00000033411/ENSMUSG00000079065/ENSMUSG00000021374/ENSMUSG00000026667/ENSMUSG00000006005/ENSMUSG00000027893/ENSMUSG00000042650/ENSMUSG00000043733/ENSMUSG00000003226/ENSMUSG00000015023/ENSMUSG00000033658/ENSMUSG00000042699/ENSMUSG00000024359/ENSMUSG00000024384/ENSMUSG00000022800	Sox4/Ctdspl2/BC005561/Nup153/Uhmk1/Tpr/Ahcyl1/Alkbh5/Ptpn11/Ranbp2/Ddx19a/Ddx19b/Dhx9/Hspa9/Iws1/Fyttd1	16
BP	GO:0060411	cardiac septum morphogenesis	10/1233	78/21335	0.014119339	0.148367593	ENSMUSG00000032179/ENSMUSG00000076431/ENSMUSG00000017491/ENSMUSG00000039239/ENSMUSG00000050288/ENSMUSG00000024515/ENSMUSG00000027878/ENSMUSG00000021067/ENSMUSG00000026923/ENSMUSG00000021994	Bmp5/Sox4/Rarb/Tgfb2/Fzd2/Smad4/Notch2/Sav1/Notch1/Wnt5a	10
BP	GO:0046621	negative regulation of organ growth	6/1233	35/21335	0.014130534	0.148367593	ENSMUSG00000050953/ENSMUSG00000022865/ENSMUSG00000031563/ENSMUSG00000013663/ENSMUSG00000022752/ENSMUSG00000021067	Gja1/Cxadr/Wwc2/Pten/Tomm70a/Sav1	6
BP	GO:0051693	actin filament capping	6/1233	35/21335	0.014130534	0.148367593	ENSMUSG00000028328/ENSMUSG00000070372/ENSMUSG00000058587/ENSMUSG00000029840/ENSMUSG00000006304/ENSMUSG00000015733	Tmod1/Capza1/Tmod3/Mtpn/Arpc2/Capza2	6
BP	GO:0055026	negative regulation of cardiac muscle tissue development	6/1233	35/21335	0.014130534	0.148367593	ENSMUSG00000050953/ENSMUSG00000022865/ENSMUSG00000024515/ENSMUSG00000013663/ENSMUSG00000022752/ENSMUSG00000021067	Gja1/Cxadr/Smad4/Pten/Tomm70a/Sav1	6
BP	GO:1904358	positive regulation of telomere maintenance via telomere lengthening	6/1233	35/21335	0.014130534	0.148367593	ENSMUSG00000034218/ENSMUSG00000006932/ENSMUSG00000063358/ENSMUSG00000031529/ENSMUSG00000026393/ENSMUSG00000026622	Atm/Ctnnb1/Mapk1/Tnks/Nek7/Nek2	6
BP	GO:0071331	cellular response to hexose stimulus	14/1233	126/21335	0.014147334	0.148367593	ENSMUSG00000076431/ENSMUSG00000056553/ENSMUSG00000000441/ENSMUSG00000031075/ENSMUSG00000021109/ENSMUSG00000040022/ENSMUSG00000035232/ENSMUSG00000006740/ENSMUSG00000021670/ENSMUSG00000024515/ENSMUSG00000002489/ENSMUSG00000029482/ENSMUSG00000024411/ENSMUSG00000020546	Sox4/Ptprn2/Raf1/Ano1/Hif1a/Rab11fip2/Pdk3/Kif5b/Hmgcr/Smad4/Tiam1/Aacs/Aqp4/Stxbp4	14
BP	GO:0035051	cardiocyte differentiation	17/1233	164/21335	0.014168595	0.148367593	ENSMUSG00000054640/ENSMUSG00000006932/ENSMUSG00000052920/ENSMUSG00000017491/ENSMUSG00000039239/ENSMUSG00000063358/ENSMUSG00000015605/ENSMUSG00000074934/ENSMUSG00000022865/ENSMUSG00000024515/ENSMUSG00000068614/ENSMUSG00000039191/ENSMUSG00000020542/ENSMUSG00000022752/ENSMUSG00000026923/ENSMUSG00000025809/ENSMUSG00000034295	Slc8a1/Ctnnb1/Prkg1/Rarb/Tgfb2/Mapk1/Srf/Grem1/Cxadr/Smad4/Actc1/Rbpj/Myocd/Tomm70a/Notch1/Itgb1/Fhod3	17
BP	GO:0043583	ear development	22/1233	230/21335	0.014251046	0.148367593	ENSMUSG00000032179/ENSMUSG00000048482/ENSMUSG00000039239/ENSMUSG00000020745/ENSMUSG00000075470/ENSMUSG00000030029/ENSMUSG00000063358/ENSMUSG00000050288/ENSMUSG00000016028/ENSMUSG00000037890/ENSMUSG00000045294/ENSMUSG00000043733/ENSMUSG00000039191/ENSMUSG00000003721/ENSMUSG00000020902/ENSMUSG00000025921/ENSMUSG00000033282/ENSMUSG00000036006/ENSMUSG00000026923/ENSMUSG00000021994/ENSMUSG00000025932/…	Bmp5/Bdnf/Tgfb2/Pafah1b1/Alg10b/Lrig1/Mapk1/Fzd2/Celsr1/Wdr19/Insig1/Ptpn11/Rbpj/Insig2/Ntn1/Rdh10/Rpgrip1l/Ripor2/Notch1/Wnt5a/Eya1/Slc4a7	22
BP	GO:0090068	positive regulation of cell cycle process	22/1233	230/21335	0.014251046	0.148367593	ENSMUSG00000076431/ENSMUSG00000070348/ENSMUSG00000010051/ENSMUSG00000027475/ENSMUSG00000000787/ENSMUSG00000047880/ENSMUSG00000058587/ENSMUSG00000026361/ENSMUSG00000024742/ENSMUSG00000082361/ENSMUSG00000031095/ENSMUSG00000048799/ENSMUSG00000006005/ENSMUSG00000009907/ENSMUSG00000003226/ENSMUSG00000017639/ENSMUSG00000035960/ENSMUSG00000036006/ENSMUSG00000020546/ENSMUSG00000021994/ENSMUSG00000004364/…	Sox4/Ccnd1/Hyal1/Kif3b/Ddx3x/Cxcr5/Tmod3/Cdc73/Fen1/Btc/Cul4b/Cep120/Tpr/Vps4b/Ranbp2/Rab11fip4/Apex1/Ripor2/Stxbp4/Wnt5a/Cul3/Ccnd2	22
BP	GO:0007389	pattern specification process	38/1233	454/21335	0.014326078	0.148367593	ENSMUSG00000032179/ENSMUSG00000034218/ENSMUSG00000019971/ENSMUSG00000006932/ENSMUSG00000026575/ENSMUSG00000047193/ENSMUSG00000021109/ENSMUSG00000060798/ENSMUSG00000050953/ENSMUSG00000052430/ENSMUSG00000024563/ENSMUSG00000061802/ENSMUSG00000021466/ENSMUSG00000015605/ENSMUSG00000016028/ENSMUSG00000037890/ENSMUSG00000034292/ENSMUSG00000052155/ENSMUSG00000074934/ENSMUSG00000024515/ENSMUSG00000026383/…	Bmp5/Atm/Cep290/Ctnnb1/Nme7/Dync2h1/Hif1a/Intu/Gja1/Bmpr1b/Smad2/Armc4/Ptch1/Srf/Celsr1/Wdr19/Traf3ip1/Acvr2a/Grem1/Smad4/Epb41l5/Notch2/Kdm2b/Foxa1/Fgf1/Gdnf/Pcsk6/Rbpj/Sema3a/Cdon/Rpgrip1l/Nrarp/Notch1/Wnt5a/Cc2d2a/Eya1/Ift57/Drc1	38
BP	GO:0003198	epithelial to mesenchymal transition involved in endocardial cushion formation	4/1233	17/21335	0.014421304	0.148367593	ENSMUSG00000039239/ENSMUSG00000024515/ENSMUSG00000039191/ENSMUSG00000026923	Tgfb2/Smad4/Rbpj/Notch1	4
BP	GO:0008210	estrogen metabolic process	4/1233	17/21335	0.014421304	0.148367593	ENSMUSG00000090124/ENSMUSG00000024507/ENSMUSG00000052430/ENSMUSG00000024087	Ugt1a7c/Hsd17b4/Bmpr1b/Cyp1b1	4
BP	GO:0035518	histone H2A monoubiquitination	4/1233	17/21335	0.014421304	0.148367593	ENSMUSG00000072872/ENSMUSG00000031095/ENSMUSG00000024740/ENSMUSG00000029475	Rybp/Cul4b/Ddb1/Kdm2b	4
BP	GO:0010811	positive regulation of cell-substrate adhesion	13/1233	114/21335	0.014460655	0.148367593	ENSMUSG00000068196/ENSMUSG00000025314/ENSMUSG00000034488/ENSMUSG00000062960/ENSMUSG00000039952/ENSMUSG00000000402/ENSMUSG00000002944/ENSMUSG00000026383/ENSMUSG00000006304/ENSMUSG00000031557/ENSMUSG00000044042/ENSMUSG00000024789/ENSMUSG00000025809	Col8a1/Ptprj/Edil3/Kdr/Dag1/Egfl6/Cd36/Epb41l5/Arpc2/Plekha2/Fmn1/Jak2/Itgb1	13
BP	GO:1903532	positive regulation of secretion by cell	37/1233	440/21335	0.014511155	0.148367593	ENSMUSG00000034584/ENSMUSG00000024027/ENSMUSG00000076431/ENSMUSG00000055980/ENSMUSG00000031696/ENSMUSG00000029193/ENSMUSG00000017446/ENSMUSG00000031075/ENSMUSG00000039239/ENSMUSG00000021109/ENSMUSG00000017831/ENSMUSG00000051076/ENSMUSG00000050953/ENSMUSG00000019066/ENSMUSG00000006740/ENSMUSG00000050395/ENSMUSG00000052155/ENSMUSG00000062542/ENSMUSG00000040522/ENSMUSG00000002944/ENSMUSG00000024515/…	Exph5/Glp1r/Sox4/Irs1/Vps35/Cckar/C1qtnf1/Ano1/Tgfb2/Hif1a/Rab5a/Vtcn1/Gja1/Rab3d/Kif5b/Tnfsf15/Acvr2a/Syt9/Tlr8/Cd36/Smad4/Rab2b/Avpr1a/Vps4b/Aacs/Ptpn11/Tlr4/Myo5b/Cadm1/Ifih1/Syt10/Dhx9/Wnt5a/Inhbb/Jak2/Sdc1/Ptbp1	37
BP	GO:0017038	protein import	21/1233	217/21335	0.014519426	0.148367593	ENSMUSG00000013701/ENSMUSG00000020003/ENSMUSG00000018362/ENSMUSG00000027499/ENSMUSG00000021374/ENSMUSG00000039952/ENSMUSG00000063358/ENSMUSG00000042271/ENSMUSG00000033953/ENSMUSG00000093904/ENSMUSG00000009470/ENSMUSG00000006005/ENSMUSG00000003226/ENSMUSG00000048429/ENSMUSG00000030865/ENSMUSG00000031657/ENSMUSG00000022752/ENSMUSG00000022905/ENSMUSG00000012535/ENSMUSG00000034826/ENSMUSG00000024789	Timm23/Pex7/Kpna2/Pkia/Nup153/Dag1/Mapk1/Nxt2/Ppp3r1/Tomm20/Tnpo1/Tpr/Ranbp2/Timm29/Chp2/Heatr3/Tomm70a/Kpna1/Tnpo3/Nup54/Jak2	21
BP	GO:0045445	myoblast differentiation	11/1233	90/21335	0.014524892	0.148367593	ENSMUSG00000005893/ENSMUSG00000036109/ENSMUSG00000015605/ENSMUSG00000074934/ENSMUSG00000027763/ENSMUSG00000039191/ENSMUSG00000020542/ENSMUSG00000038119/ENSMUSG00000036006/ENSMUSG00000026923/ENSMUSG00000020592	Nr2c2/Mbnl3/Srf/Grem1/Mbnl1/Rbpj/Myocd/Cdon/Ripor2/Notch1/Sdc1	11
BP	GO:1902882	regulation of response to oxidative stress	11/1233	90/21335	0.014524892	0.148367593	ENSMUSG00000028864/ENSMUSG00000006932/ENSMUSG00000022307/ENSMUSG00000021109/ENSMUSG00000021596/ENSMUSG00000002944/ENSMUSG00000039697/ENSMUSG00000032009/ENSMUSG00000039005/ENSMUSG00000021408/ENSMUSG00000021751	Hgf/Ctnnb1/Oxr1/Hif1a/Mctp1/Cd36/Ncoa7/Sesn3/Tlr4/Ripk1/Acox2	11
BP	GO:0007045	cell-substrate adherens junction assembly	9/1233	67/21335	0.014572423	0.148367593	ENSMUSG00000025006/ENSMUSG00000024122/ENSMUSG00000025314/ENSMUSG00000062960/ENSMUSG00000004530/ENSMUSG00000074934/ENSMUSG00000026383/ENSMUSG00000013663/ENSMUSG00000044042	Sorbs1/Pdpk1/Ptprj/Kdr/Coro1c/Grem1/Epb41l5/Pten/Fmn1	9
BP	GO:0045669	positive regulation of osteoblast differentiation	9/1233	67/21335	0.014572423	0.148367593	ENSMUSG00000006932/ENSMUSG00000019359/ENSMUSG00000007279/ENSMUSG00000050953/ENSMUSG00000052430/ENSMUSG00000027523/ENSMUSG00000052155/ENSMUSG00000021540/ENSMUSG00000021379	Ctnnb1/Gdpd2/Scube2/Gja1/Bmpr1b/Gnas/Acvr2a/Smad5/Id4	9
BP	GO:0048041	focal adhesion assembly	9/1233	67/21335	0.014572423	0.148367593	ENSMUSG00000025006/ENSMUSG00000024122/ENSMUSG00000025314/ENSMUSG00000062960/ENSMUSG00000004530/ENSMUSG00000074934/ENSMUSG00000026383/ENSMUSG00000013663/ENSMUSG00000044042	Sorbs1/Pdpk1/Ptprj/Kdr/Coro1c/Grem1/Epb41l5/Pten/Fmn1	9
BP	GO:0140056	organelle localization by membrane tethering	9/1233	67/21335	0.014572423	0.148367593	ENSMUSG00000021062/ENSMUSG00000019066/ENSMUSG00000022765/ENSMUSG00000002741/ENSMUSG00000039232/ENSMUSG00000053799/ENSMUSG00000030616/ENSMUSG00000074030/ENSMUSG00000029434	Rab15/Rab3d/Snap29/Ykt6/Stx11/Exoc6/Sytl2/Exoc8/Vps33a	9
BP	GO:0015849	organic acid transport	26/1233	285/21335	0.01458935	0.148367593	ENSMUSG00000048482/ENSMUSG00000052920/ENSMUSG00000015405/ENSMUSG00000058921/ENSMUSG00000018796/ENSMUSG00000028127/ENSMUSG00000037762/ENSMUSG00000036257/ENSMUSG00000023169/ENSMUSG00000031596/ENSMUSG00000015342/ENSMUSG00000034320/ENSMUSG00000021728/ENSMUSG00000030096/ENSMUSG00000002944/ENSMUSG00000031278/ENSMUSG00000043885/ENSMUSG00000041313/ENSMUSG00000031089/ENSMUSG00000020123/ENSMUSG00000027340/…	Bdnf/Prkg1/Ace2/Slc10a5/Acsl1/Abcd3/Slc16a9/Pnpla8/Slc38a1/Slc7a2/Xk/Slc26a2/Emb/Slc6a6/Cd36/Acsl4/Slc36a4/Slc7a1/Slc6a14/Avpr1a/Slc23a2/Slc1a3/Acsl3/Slc7a11/Slc16a12/Slc6a19	26
BP	GO:0051090	regulation of DNA binding transcription factor activity	33/1233	383/21335	0.01459122	0.148367593	ENSMUSG00000048482/ENSMUSG00000006932/ENSMUSG00000045322/ENSMUSG00000010517/ENSMUSG00000034297/ENSMUSG00000005251/ENSMUSG00000004221/ENSMUSG00000063358/ENSMUSG00000021466/ENSMUSG00000015605/ENSMUSG00000036980/ENSMUSG00000050288/ENSMUSG00000019850/ENSMUSG00000021690/ENSMUSG00000029840/ENSMUSG00000002944/ENSMUSG00000074934/ENSMUSG00000024087/ENSMUSG00000030180/ENSMUSG00000035451/ENSMUSG00000039005/…	Bdnf/Ctnnb1/Tlr9/Faf1/Med13/Ripk4/Ikbkg/Mapk1/Ptch1/Srf/Taf6/Fzd2/Tnfaip3/Jmy/Mtpn/Cd36/Grem1/Cyp1b1/Kdm5a/Foxa1/Tlr4/Pten/Myocd/Mtdh/Dhx9/Sav1/Wnt5a/Psma6/Plpp3/Spop/Ripk1/Jak2/Kat6a	33
BP	GO:1904018	positive regulation of vasculature development	19/1233	191/21335	0.014899757	0.151212398	ENSMUSG00000030660/ENSMUSG00000010051/ENSMUSG00000028864/ENSMUSG00000024122/ENSMUSG00000020700/ENSMUSG00000021109/ENSMUSG00000062960/ENSMUSG00000074934/ENSMUSG00000024087/ENSMUSG00000036585/ENSMUSG00000037411/ENSMUSG00000021681/ENSMUSG00000020542/ENSMUSG00000022255/ENSMUSG00000004655/ENSMUSG00000026923/ENSMUSG00000021994/ENSMUSG00000022231/ENSMUSG00000025809	Pik3c2a/Hyal1/Hgf/Pdpk1/Map3k3/Hif1a/Kdr/Grem1/Cyp1b1/Fgf1/Serpine1/Aggf1/Myocd/Mtdh/Aqp1/Notch1/Wnt5a/Sema5a/Itgb1	19
BP	GO:0051170	import into nucleus	17/1233	165/21335	0.014974916	0.151483919	ENSMUSG00000018362/ENSMUSG00000027499/ENSMUSG00000021374/ENSMUSG00000039952/ENSMUSG00000063358/ENSMUSG00000042271/ENSMUSG00000033953/ENSMUSG00000009470/ENSMUSG00000006005/ENSMUSG00000073639/ENSMUSG00000003226/ENSMUSG00000030865/ENSMUSG00000031657/ENSMUSG00000022905/ENSMUSG00000012535/ENSMUSG00000034826/ENSMUSG00000024789	Kpna2/Pkia/Nup153/Dag1/Mapk1/Nxt2/Ppp3r1/Tnpo1/Tpr/Rab18/Ranbp2/Chp2/Heatr3/Kpna1/Tnpo3/Nup54/Jak2	17
BP	GO:0008064	regulation of actin polymerization or depolymerization	18/1233	178/21335	0.014984143	0.151483919	ENSMUSG00000044147/ENSMUSG00000028328/ENSMUSG00000070372/ENSMUSG00000058587/ENSMUSG00000067851/ENSMUSG00000039031/ENSMUSG00000021690/ENSMUSG00000021676/ENSMUSG00000029840/ENSMUSG00000006304/ENSMUSG00000027805/ENSMUSG00000015733/ENSMUSG00000079426/ENSMUSG00000044042/ENSMUSG00000024043/ENSMUSG00000022231/ENSMUSG00000034295/ENSMUSG00000030447	Arf6/Tmod1/Capza1/Tmod3/Arfgef1/Arhgap18/Jmy/Iqgap2/Mtpn/Arpc2/Pfn2/Capza2/Arpc4/Fmn1/Arhgap28/Sema5a/Fhod3/Cyfip1	18
BP	GO:0071326	cellular response to monosaccharide stimulus	14/1233	127/21335	0.015083029	0.15216327	ENSMUSG00000076431/ENSMUSG00000056553/ENSMUSG00000000441/ENSMUSG00000031075/ENSMUSG00000021109/ENSMUSG00000040022/ENSMUSG00000035232/ENSMUSG00000006740/ENSMUSG00000021670/ENSMUSG00000024515/ENSMUSG00000002489/ENSMUSG00000029482/ENSMUSG00000024411/ENSMUSG00000020546	Sox4/Ptprn2/Raf1/Ano1/Hif1a/Rab11fip2/Pdk3/Kif5b/Hmgcr/Smad4/Tiam1/Aacs/Aqp4/Stxbp4	14
BP	GO:0030099	myeloid cell differentiation	33/1233	384/21335	0.015109231	0.15216327	ENSMUSG00000026155/ENSMUSG00000006932/ENSMUSG00000043252/ENSMUSG00000027495/ENSMUSG00000024425/ENSMUSG00000025270/ENSMUSG00000020325/ENSMUSG00000021109/ENSMUSG00000020745/ENSMUSG00000058587/ENSMUSG00000026361/ENSMUSG00000027523/ENSMUSG00000015605/ENSMUSG00000034066/ENSMUSG00000033565/ENSMUSG00000052155/ENSMUSG00000023030/ENSMUSG00000037896/ENSMUSG00000053799/ENSMUSG00000027878/ENSMUSG00000033813/…	Smap1/Ctnnb1/Tmem64/Fam210b/Ndfip1/Alas2/Fstl3/Hif1a/Pafah1b1/Tmod3/Cdc73/Gnas/Srf/Farp2/Rbfox2/Acvr2a/Slc11a2/Rcor1/Exoc6/Notch2/Tcea1/Smad5/Tspan2/Ptpn11/Tfrc/Glo1/Rbpj/Ptbp3/Ripk1/Hspa9/Jak2/Kat6a/Vps33a	33
BP	GO:0060065	uterus development	5/1233	26/21335	0.015226438	0.152758364	ENSMUSG00000039239/ENSMUSG00000024515/ENSMUSG00000028053/ENSMUSG00000020542/ENSMUSG00000021994	Tgfb2/Smad4/Ash1l/Myocd/Wnt5a	5
BP	GO:1901071	glucosamine-containing compound metabolic process	5/1233	26/21335	0.015226438	0.152758364	ENSMUSG00000021665/ENSMUSG00000029209/ENSMUSG00000042428/ENSMUSG00000027963/ENSMUSG00000029992	Hexb/Gnpda2/Mgat3/Extl2/Gfpt1	5
BP	GO:0072088	nephron epithelium morphogenesis	10/1233	79/21335	0.015355067	0.153755399	ENSMUSG00000006932/ENSMUSG00000051397/ENSMUSG00000021466/ENSMUSG00000074934/ENSMUSG00000024515/ENSMUSG00000036585/ENSMUSG00000022144/ENSMUSG00000044042/ENSMUSG00000027439/ENSMUSG00000025932	Ctnnb1/Tacstd2/Ptch1/Grem1/Smad4/Fgf1/Gdnf/Fmn1/Gzf1/Eya1	10
BP	GO:0001889	liver development	13/1233	115/21335	0.015470102	0.15461279	ENSMUSG00000070348/ENSMUSG00000001247/ENSMUSG00000028864/ENSMUSG00000044147/ENSMUSG00000017491/ENSMUSG00000039662/ENSMUSG00000019850/ENSMUSG00000027878/ENSMUSG00000029482/ENSMUSG00000032076/ENSMUSG00000033282/ENSMUSG00000026923/ENSMUSG00000004364	Ccnd1/Lsr/Hgf/Arf6/Rarb/Icmt/Tnfaip3/Notch2/Aacs/Cadm1/Rpgrip1l/Notch1/Cul3	13
BP	GO:0072523	purine-containing compound catabolic process	7/1233	46/21335	0.015702288	0.156573655	ENSMUSG00000021699/ENSMUSG00000023961/ENSMUSG00000064294/ENSMUSG00000028186/ENSMUSG00000041741/ENSMUSG00000028525/ENSMUSG00000032420	Pde4d/Enpp4/Aox3/Uox/Pde3a/Pde4b/Nt5e	7
BP	GO:0046890	regulation of lipid biosynthetic process	16/1233	153/21335	0.015725868	0.156573655	ENSMUSG00000032179/ENSMUSG00000024978/ENSMUSG00000018574/ENSMUSG00000025006/ENSMUSG00000052920/ENSMUSG00000026623/ENSMUSG00000025353/ENSMUSG00000045294/ENSMUSG00000026097/ENSMUSG00000020123/ENSMUSG00000025950/ENSMUSG00000036585/ENSMUSG00000024892/ENSMUSG00000032883/ENSMUSG00000003721/ENSMUSG00000021770	Bmp5/Gpam/Acadvl/Sorbs1/Prkg1/Lpgat1/Ormdl2/Insig1/Ormdl1/Avpr1a/Idh1/Fgf1/Pcx/Acsl3/Insig2/Samd8	16
BP	GO:0030832	regulation of actin filament length	18/1233	179/21335	0.015791026	0.156925186	ENSMUSG00000044147/ENSMUSG00000028328/ENSMUSG00000070372/ENSMUSG00000058587/ENSMUSG00000067851/ENSMUSG00000039031/ENSMUSG00000021690/ENSMUSG00000021676/ENSMUSG00000029840/ENSMUSG00000006304/ENSMUSG00000027805/ENSMUSG00000015733/ENSMUSG00000079426/ENSMUSG00000044042/ENSMUSG00000024043/ENSMUSG00000022231/ENSMUSG00000034295/ENSMUSG00000030447	Arf6/Tmod1/Capza1/Tmod3/Arfgef1/Arhgap18/Jmy/Iqgap2/Mtpn/Arpc2/Pfn2/Capza2/Arpc4/Fmn1/Arhgap28/Sema5a/Fhod3/Cyfip1	18
BP	GO:0009914	hormone transport	31/1233	357/21335	0.015851201	0.157225967	ENSMUSG00000024027/ENSMUSG00000076431/ENSMUSG00000055980/ENSMUSG00000056553/ENSMUSG00000029193/ENSMUSG00000000441/ENSMUSG00000017446/ENSMUSG00000031075/ENSMUSG00000021109/ENSMUSG00000050953/ENSMUSG00000020038/ENSMUSG00000040022/ENSMUSG00000024563/ENSMUSG00000027523/ENSMUSG00000006740/ENSMUSG00000052155/ENSMUSG00000062542/ENSMUSG00000021670/ENSMUSG00000024515/ENSMUSG00000002489/ENSMUSG00000029482/…	Glp1r/Sox4/Irs1/Ptprn2/Cckar/Raf1/C1qtnf1/Ano1/Hif1a/Gja1/Cry1/Rab11fip2/Smad2/Gnas/Kif5b/Acvr2a/Syt9/Hmgcr/Smad4/Tiam1/Aacs/Ptpn11/Rab11fip1/Snap23/Pclo/Cpt1a/Aqp1/Stxbp4/Inhbb/Jak2/Ptbp1	31
BP	GO:0001841	neural tube formation	14/1233	128/21335	0.016065512	0.158752627	ENSMUSG00000032179/ENSMUSG00000076431/ENSMUSG00000039239/ENSMUSG00000021109/ENSMUSG00000021466/ENSMUSG00000050288/ENSMUSG00000016028/ENSMUSG00000022286/ENSMUSG00000035247/ENSMUSG00000029475/ENSMUSG00000021994/ENSMUSG00000039765/ENSMUSG00000032965/ENSMUSG00000060733	Bmp5/Sox4/Tgfb2/Hif1a/Ptch1/Fzd2/Celsr1/Grhl2/Hectd1/Kdm2b/Wnt5a/Cc2d2a/Ift57/Ipmk	14
BP	GO:0043624	cellular protein complex disassembly	14/1233	128/21335	0.016065512	0.158752627	ENSMUSG00000062203/ENSMUSG00000025900/ENSMUSG00000028328/ENSMUSG00000041570/ENSMUSG00000024360/ENSMUSG00000070372/ENSMUSG00000058587/ENSMUSG00000028438/ENSMUSG00000029840/ENSMUSG00000006304/ENSMUSG00000015733/ENSMUSG00000009907/ENSMUSG00000050192/ENSMUSG00000022231	Gspt1/Rp1/Tmod1/Camsap2/Etf1/Capza1/Tmod3/Kif24/Mtpn/Arpc2/Capza2/Vps4b/Eif5a2/Sema5a	14
BP	GO:0061384	heart trabecula morphogenesis	6/1233	36/21335	0.016149598	0.159284117	ENSMUSG00000032179/ENSMUSG00000039239/ENSMUSG00000022893/ENSMUSG00000015605/ENSMUSG00000039191/ENSMUSG00000026923	Bmp5/Tgfb2/Adamts1/Srf/Rbpj/Notch1	6
BP	GO:0033157	regulation of intracellular protein transport	25/1233	274/21335	0.016352192	0.160980291	ENSMUSG00000076431/ENSMUSG00000019971/ENSMUSG00000074093/ENSMUSG00000027499/ENSMUSG00000033411/ENSMUSG00000033557/ENSMUSG00000026750/ENSMUSG00000034435/ENSMUSG00000031592/ENSMUSG00000063358/ENSMUSG00000006740/ENSMUSG00000045294/ENSMUSG00000026667/ENSMUSG00000006005/ENSMUSG00000006304/ENSMUSG00000026986/ENSMUSG00000043733/ENSMUSG00000030865/ENSMUSG00000038039/ENSMUSG00000034826/ENSMUSG00000042616/…	Sox4/Cep290/Svip/Pkia/Ctdspl2/Fam20b/Psmb7/Tmem30b/Pcm1/Mapk1/Kif5b/Insig1/Uhmk1/Tpr/Arpc2/Hnmt/Ptpn11/Chp2/Gcc2/Nup54/Oscp1/Pdcd10/Jak2/Iws1/Cdkl2	25
BP	GO:0022411	cellular component disassembly	30/1233	344/21335	0.016507995	0.16214665	ENSMUSG00000029155/ENSMUSG00000062203/ENSMUSG00000025900/ENSMUSG00000035284/ENSMUSG00000028328/ENSMUSG00000039239/ENSMUSG00000021109/ENSMUSG00000020745/ENSMUSG00000041570/ENSMUSG00000022765/ENSMUSG00000033124/ENSMUSG00000024360/ENSMUSG00000070372/ENSMUSG00000047139/ENSMUSG00000058587/ENSMUSG00000028438/ENSMUSG00000006740/ENSMUSG00000029840/ENSMUSG00000006304/ENSMUSG00000028550/ENSMUSG00000015733/…	Spata18/Gspt1/Rp1/Vps13c/Tmod1/Tgfb2/Hif1a/Pafah1b1/Camsap2/Snap29/Atg9a/Etf1/Capza1/Cd24a/Tmod3/Kif24/Kif5b/Mtpn/Arpc2/Atg4c/Capza2/Vps4b/Cidea/Setx/Smcr8/Atg12/Eif5a2/Exoc8/Sema5a/Vps33a	30
BP	GO:0010565	regulation of cellular ketone metabolic process	13/1233	116/21335	0.016532358	0.16214665	ENSMUSG00000032179/ENSMUSG00000055980/ENSMUSG00000018574/ENSMUSG00000052920/ENSMUSG00000022383/ENSMUSG00000035232/ENSMUSG00000026623/ENSMUSG00000031278/ENSMUSG00000045294/ENSMUSG00000020123/ENSMUSG00000047866/ENSMUSG00000003721/ENSMUSG00000024900	Bmp5/Irs1/Acadvl/Prkg1/Ppara/Pdk3/Lpgat1/Acsl4/Insig1/Avpr1a/Lonp2/Insig2/Cpt1a	13
BP	GO:0003151	outflow tract morphogenesis	10/1233	80/21335	0.016669432	0.162268909	ENSMUSG00000006932/ENSMUSG00000017491/ENSMUSG00000039239/ENSMUSG00000021109/ENSMUSG00000050288/ENSMUSG00000024515/ENSMUSG00000032216/ENSMUSG00000039191/ENSMUSG00000021994/ENSMUSG00000025932	Ctnnb1/Rarb/Tgfb2/Hif1a/Fzd2/Smad4/Nedd4/Rbpj/Wnt5a/Eya1	10
BP	GO:0072028	nephron morphogenesis	10/1233	80/21335	0.016669432	0.162268909	ENSMUSG00000006932/ENSMUSG00000051397/ENSMUSG00000021466/ENSMUSG00000074934/ENSMUSG00000024515/ENSMUSG00000036585/ENSMUSG00000022144/ENSMUSG00000044042/ENSMUSG00000027439/ENSMUSG00000025932	Ctnnb1/Tacstd2/Ptch1/Grem1/Smad4/Fgf1/Gdnf/Fmn1/Gzf1/Eya1	10
BP	GO:0008016	regulation of heart contraction	17/1233	167/21335	0.016694424	0.162268909	ENSMUSG00000024027/ENSMUSG00000054640/ENSMUSG00000052920/ENSMUSG00000015405/ENSMUSG00000044393/ENSMUSG00000026576/ENSMUSG00000039239/ENSMUSG00000054889/ENSMUSG00000050953/ENSMUSG00000021699/ENSMUSG00000050627/ENSMUSG00000025323/ENSMUSG00000022865/ENSMUSG00000020123/ENSMUSG00000028525/ENSMUSG00000028883/ENSMUSG00000024789	Glp1r/Slc8a1/Prkg1/Ace2/Dsg2/Atp1b1/Tgfb2/Dsp/Gja1/Pde4d/Gpd1l/Sp4/Cxadr/Avpr1a/Pde4b/Sema3a/Jak2	17
BP	GO:0009749	response to glucose	17/1233	167/21335	0.016694424	0.162268909	ENSMUSG00000024978/ENSMUSG00000024027/ENSMUSG00000076431/ENSMUSG00000056553/ENSMUSG00000000441/ENSMUSG00000031075/ENSMUSG00000021109/ENSMUSG00000040022/ENSMUSG00000024563/ENSMUSG00000035232/ENSMUSG00000006740/ENSMUSG00000021670/ENSMUSG00000024515/ENSMUSG00000002489/ENSMUSG00000029482/ENSMUSG00000024411/ENSMUSG00000020546	Gpam/Glp1r/Sox4/Ptprn2/Raf1/Ano1/Hif1a/Rab11fip2/Smad2/Pdk3/Kif5b/Hmgcr/Smad4/Tiam1/Aacs/Aqp4/Stxbp4	17
BP	GO:0071901	negative regulation of protein serine/threonine kinase activity	12/1233	104/21335	0.016840437	0.162268909	ENSMUSG00000031530/ENSMUSG00000025314/ENSMUSG00000027499/ENSMUSG00000028458/ENSMUSG00000003518/ENSMUSG00000019850/ENSMUSG00000021670/ENSMUSG00000030203/ENSMUSG00000002997/ENSMUSG00000013663/ENSMUSG00000020542/ENSMUSG00000020612	Dusp4/Ptprj/Pkia/Tesk1/Dusp3/Tnfaip3/Hmgcr/Dusp16/Prkar2b/Pten/Myocd/Prkar1a	12
BP	GO:0002634	regulation of germinal center formation	3/1233	10/21335	0.017007831	0.162268909	ENSMUSG00000019850/ENSMUSG00000040423/ENSMUSG00000089669	Tnfaip3/Rc3h1/Tnfsf13	3
BP	GO:0003266	regulation of secondary heart field cardioblast proliferation	3/1233	10/21335	0.017007831	0.162268909	ENSMUSG00000006932/ENSMUSG00000026923/ENSMUSG00000025932	Ctnnb1/Notch1/Eya1	3
BP	GO:0006054	N-acetylneuraminate metabolic process	3/1233	10/21335	0.017007831	0.162268909	ENSMUSG00000029209/ENSMUSG00000022885/ENSMUSG00000042684	Gnpda2/St6gal1/Npl	3
BP	GO:0010452	histone H3-K36 methylation	3/1233	10/21335	0.017007831	0.162268909	ENSMUSG00000028053/ENSMUSG00000026603/ENSMUSG00000024384	Ash1l/Smyd2/Iws1	3
BP	GO:0010745	negative regulation of macrophage derived foam cell differentiation	3/1233	10/21335	0.017007831	0.162268909	ENSMUSG00000002996/ENSMUSG00000018800/ENSMUSG00000022383	Hbp1/Abca5/Ppara	3
BP	GO:0045350	interferon-beta biosynthetic process	3/1233	10/21335	0.017007831	0.162268909	ENSMUSG00000045322/ENSMUSG00000040522/ENSMUSG00000039005	Tlr9/Tlr8/Tlr4	3
BP	GO:0045357	regulation of interferon-beta biosynthetic process	3/1233	10/21335	0.017007831	0.162268909	ENSMUSG00000045322/ENSMUSG00000040522/ENSMUSG00000039005	Tlr9/Tlr8/Tlr4	3
BP	GO:0046884	follicle-stimulating hormone secretion	3/1233	10/21335	0.017007831	0.162268909	ENSMUSG00000052155/ENSMUSG00000024515/ENSMUSG00000037035	Acvr2a/Smad4/Inhbb	3
BP	GO:0060020	Bergmann glial cell differentiation	3/1233	10/21335	0.017007831	0.162268909	ENSMUSG00000063358/ENSMUSG00000043733/ENSMUSG00000028517	Mapk1/Ptpn11/Plpp3	3
BP	GO:0072710	response to hydroxyurea	3/1233	10/21335	0.017007831	0.162268909	ENSMUSG00000041974/ENSMUSG00000038909/ENSMUSG00000029110	Spidr/Kat7/Rnf4	3
BP	GO:0048645	animal organ formation	9/1233	69/21335	0.017444336	0.163328399	ENSMUSG00000006932/ENSMUSG00000063358/ENSMUSG00000036585/ENSMUSG00000022144/ENSMUSG00000039191/ENSMUSG00000025921/ENSMUSG00000026923/ENSMUSG00000021994/ENSMUSG00000025932	Ctnnb1/Mapk1/Fgf1/Gdnf/Rbpj/Rdh10/Notch1/Wnt5a/Eya1	9
BP	GO:0090307	mitotic spindle assembly	9/1233	69/21335	0.017444336	0.163328399	ENSMUSG00000027475/ENSMUSG00000047126/ENSMUSG00000027536/ENSMUSG00000033900/ENSMUSG00000006005/ENSMUSG00000009907/ENSMUSG00000024974/ENSMUSG00000036006/ENSMUSG00000026622	Kif3b/Cltc/Chmp4c/Map9/Tpr/Vps4b/Smc3/Ripor2/Nek2	9
BP	GO:1901992	positive regulation of mitotic cell cycle phase transition	9/1233	69/21335	0.017444336	0.163328399	ENSMUSG00000070348/ENSMUSG00000010051/ENSMUSG00000000787/ENSMUSG00000058587/ENSMUSG00000031095/ENSMUSG00000009907/ENSMUSG00000035960/ENSMUSG00000004364/ENSMUSG00000000184	Ccnd1/Hyal1/Ddx3x/Tmod3/Cul4b/Vps4b/Apex1/Cul3/Ccnd2	9
BP	GO:0032869	cellular response to insulin stimulus	18/1233	181/21335	0.01750608	0.163328399	ENSMUSG00000024978/ENSMUSG00000055980/ENSMUSG00000025006/ENSMUSG00000033295/ENSMUSG00000024122/ENSMUSG00000038485/ENSMUSG00000037894/ENSMUSG00000037112/ENSMUSG00000055485/ENSMUSG00000041836/ENSMUSG00000043733/ENSMUSG00000032009/ENSMUSG00000013663/ENSMUSG00000056515/ENSMUSG00000020546/ENSMUSG00000037035/ENSMUSG00000039782/ENSMUSG00000030447	Gpam/Irs1/Sorbs1/Ptprf/Pdpk1/Socs7/H2afz/Sik2/Soga1/Ptpre/Ptpn11/Sesn3/Pten/Rab31/Stxbp4/Inhbb/Cpeb2/Cyfip1	18
BP	GO:0035265	organ growth	18/1233	181/21335	0.01750608	0.163328399	ENSMUSG00000006932/ENSMUSG00000052920/ENSMUSG00000017491/ENSMUSG00000039239/ENSMUSG00000062960/ENSMUSG00000050953/ENSMUSG00000024563/ENSMUSG00000022865/ENSMUSG00000031563/ENSMUSG00000043733/ENSMUSG00000013663/ENSMUSG00000036585/ENSMUSG00000039191/ENSMUSG00000020542/ENSMUSG00000022752/ENSMUSG00000021067/ENSMUSG00000026923/ENSMUSG00000020612	Ctnnb1/Prkg1/Rarb/Tgfb2/Kdr/Gja1/Smad2/Cxadr/Wwc2/Ptpn11/Pten/Fgf1/Rbpj/Myocd/Tomm70a/Sav1/Notch1/Prkar1a	18
BP	GO:0010501	RNA secondary structure unwinding	7/1233	47/21335	0.017557093	0.163328399	ENSMUSG00000000787/ENSMUSG00000053289/ENSMUSG00000001674/ENSMUSG00000015023/ENSMUSG00000033658/ENSMUSG00000029599/ENSMUSG00000042699	Ddx3x/Ddx10/Ddx18/Ddx19a/Ddx19b/Ddx54/Dhx9	7
BP	GO:0051196	regulation of coenzyme metabolic process	7/1233	47/21335	0.017557093	0.163328399	ENSMUSG00000021109/ENSMUSG00000011752/ENSMUSG00000022383/ENSMUSG00000035232/ENSMUSG00000024556/ENSMUSG00000023019/ENSMUSG00000028518	Hif1a/Pgam1/Ppara/Pdk3/Me2/Gpd1/Prkaa2	7
BP	GO:0051972	regulation of telomerase activity	7/1233	47/21335	0.017557093	0.163328399	ENSMUSG00000006932/ENSMUSG00000063358/ENSMUSG00000031529/ENSMUSG00000026393/ENSMUSG00000022286/ENSMUSG00000074934/ENSMUSG00000026622	Ctnnb1/Mapk1/Tnks/Nek7/Grhl2/Grem1/Nek2	7
BP	GO:0050821	protein stabilization	16/1233	155/21335	0.017596055	0.163328399	ENSMUSG00000076431/ENSMUSG00000011114/ENSMUSG00000041161/ENSMUSG00000034951/ENSMUSG00000026576/ENSMUSG00000028699/ENSMUSG00000025437/ENSMUSG00000024639/ENSMUSG00000027805/ENSMUSG00000013663/ENSMUSG00000032383/ENSMUSG00000010067/ENSMUSG00000021067/ENSMUSG00000020546/ENSMUSG00000028517/ENSMUSG00000027835	Sox4/Tbrg1/Otud3/Cog7/Atp1b1/Tspan1/Usp33/Gnaq/Pfn2/Pten/Ppib/Rassf1/Sav1/Stxbp4/Plpp3/Pdcd10	16
BP	GO:0009108	coenzyme biosynthetic process	17/1233	168/21335	0.01760956	0.163328399	ENSMUSG00000032788/ENSMUSG00000020917/ENSMUSG00000031299/ENSMUSG00000021109/ENSMUSG00000011752/ENSMUSG00000027452/ENSMUSG00000022383/ENSMUSG00000022962/ENSMUSG00000035232/ENSMUSG00000062070/ENSMUSG00000023019/ENSMUSG00000025068/ENSMUSG00000033610/ENSMUSG00000037798/ENSMUSG00000032047/ENSMUSG00000028518/ENSMUSG00000023456	Pdxk/Acly/Pdha1/Hif1a/Pgam1/Acss1/Ppara/Gart/Pdk3/Pgk1/Gpd1/Gsto1/Pank1/Mat1a/Acat1/Prkaa2/Tpi1	17
BP	GO:0005980	glycogen catabolic process	4/1233	18/21335	0.017710402	0.163328399	ENSMUSG00000014956/ENSMUSG00000033059/ENSMUSG00000040385/ENSMUSG00000046794	Ppp1cb/Pygb/Ppp1ca/Ppp1r3b	4
BP	GO:0009214	cyclic nucleotide catabolic process	4/1233	18/21335	0.017710402	0.163328399	ENSMUSG00000021699/ENSMUSG00000041741/ENSMUSG00000028525/ENSMUSG00000006782	Pde4d/Pde3a/Pde4b/Cnp	4
BP	GO:0009251	glucan catabolic process	4/1233	18/21335	0.017710402	0.163328399	ENSMUSG00000014956/ENSMUSG00000033059/ENSMUSG00000040385/ENSMUSG00000046794	Ppp1cb/Pygb/Ppp1ca/Ppp1r3b	4
BP	GO:0036314	response to sterol	4/1233	18/21335	0.017710402	0.163328399	ENSMUSG00000024563/ENSMUSG00000021466/ENSMUSG00000045294/ENSMUSG00000037035	Smad2/Ptch1/Insig1/Inhbb	4
BP	GO:0042249	establishment of planar polarity of embryonic epithelium	4/1233	18/21335	0.017710402	0.163328399	ENSMUSG00000020745/ENSMUSG00000050288/ENSMUSG00000016028/ENSMUSG00000021994	Pafah1b1/Fzd2/Celsr1/Wnt5a	4
BP	GO:0048268	clathrin coat assembly	4/1233	18/21335	0.017710402	0.163328399	ENSMUSG00000030660/ENSMUSG00000006169/ENSMUSG00000047126/ENSMUSG00000028552	Pik3c2a/Clint1/Cltc/Eps15	4
BP	GO:0060947	cardiac vascular smooth muscle cell differentiation	4/1233	18/21335	0.017710402	0.163328399	ENSMUSG00000006932/ENSMUSG00000015605/ENSMUSG00000020542/ENSMUSG00000026923	Ctnnb1/Srf/Myocd/Notch1	4
BP	GO:0072077	renal vesicle morphogenesis	4/1233	18/21335	0.017710402	0.163328399	ENSMUSG00000006932/ENSMUSG00000074934/ENSMUSG00000022144/ENSMUSG00000044042	Ctnnb1/Grem1/Gdnf/Fmn1	4
BP	GO:1904424	regulation of GTP binding	4/1233	18/21335	0.017710402	0.163328399	ENSMUSG00000039239/ENSMUSG00000022125/ENSMUSG00000024043/ENSMUSG00000036006	Tgfb2/Cln5/Arhgap28/Ripor2	4
BP	GO:0032647	regulation of interferon-alpha production	5/1233	27/21335	0.017819709	0.163328399	ENSMUSG00000045322/ENSMUSG00000040522/ENSMUSG00000039005/ENSMUSG00000026896/ENSMUSG00000042699	Tlr9/Tlr8/Tlr4/Ifih1/Dhx9	5
BP	GO:0001947	heart looping	8/1233	58/21335	0.017835307	0.163328399	ENSMUSG00000021109/ENSMUSG00000050953/ENSMUSG00000015605/ENSMUSG00000027878/ENSMUSG00000039191/ENSMUSG00000026923/ENSMUSG00000021994/ENSMUSG00000032965	Hif1a/Gja1/Srf/Notch2/Rbpj/Notch1/Wnt5a/Ift57	8
BP	GO:0060324	face development	8/1233	58/21335	0.017835307	0.163328399	ENSMUSG00000000441/ENSMUSG00000039239/ENSMUSG00000063358/ENSMUSG00000015605/ENSMUSG00000022286/ENSMUSG00000043733/ENSMUSG00000021994/ENSMUSG00000031540	Raf1/Tgfb2/Mapk1/Srf/Grhl2/Ptpn11/Wnt5a/Kat6a	8
BP	GO:1904356	regulation of telomere maintenance via telomere lengthening	8/1233	58/21335	0.017835307	0.163328399	ENSMUSG00000034218/ENSMUSG00000006932/ENSMUSG00000024811/ENSMUSG00000063358/ENSMUSG00000031529/ENSMUSG00000026393/ENSMUSG00000026622/ENSMUSG00000024472	Atm/Ctnnb1/Tnks2/Mapk1/Tnks/Nek7/Nek2/Dcp2	8
BP	GO:0051648	vesicle localization	20/1233	208/21335	0.017864529	0.163328399	ENSMUSG00000035566/ENSMUSG00000006932/ENSMUSG00000027255/ENSMUSG00000026303/ENSMUSG00000017831/ENSMUSG00000020745/ENSMUSG00000022765/ENSMUSG00000004221/ENSMUSG00000002741/ENSMUSG00000006740/ENSMUSG00000039232/ENSMUSG00000062542/ENSMUSG00000027805/ENSMUSG00000013663/ENSMUSG00000027287/ENSMUSG00000061601/ENSMUSG00000009894/ENSMUSG00000030616/ENSMUSG00000004364/ENSMUSG00000029434	Pcdh17/Ctnnb1/Arfgap2/Mlph/Rab5a/Pafah1b1/Snap29/Ikbkg/Ykt6/Kif5b/Stx11/Syt9/Pfn2/Pten/Snap23/Pclo/Snap47/Sytl2/Cul3/Vps33a	20
BP	GO:0010508	positive regulation of autophagy	12/1233	105/21335	0.018048008	0.164419988	ENSMUSG00000035284/ENSMUSG00000074093/ENSMUSG00000045322/ENSMUSG00000021109/ENSMUSG00000062960/ENSMUSG00000004221/ENSMUSG00000000001/ENSMUSG00000032009/ENSMUSG00000040412/ENSMUSG00000049323/ENSMUSG00000022255/ENSMUSG00000028518	Vps13c/Svip/Tlr9/Hif1a/Kdr/Ikbkg/Gnai3/Sesn3/5330417C22Rik/Smcr8/Mtdh/Prkaa2	12
BP	GO:1904375	regulation of protein localization to cell periphery	12/1233	105/21335	0.018048008	0.164419988	ENSMUSG00000044147/ENSMUSG00000025006/ENSMUSG00000024122/ENSMUSG00000047126/ENSMUSG00000040022/ENSMUSG00000039246/ENSMUSG00000006740/ENSMUSG00000035247/ENSMUSG00000032883/ENSMUSG00000025885/ENSMUSG00000037295/ENSMUSG00000025809	Arf6/Sorbs1/Pdpk1/Cltc/Rab11fip2/Lyplal1/Kif5b/Hectd1/Acsl3/Myo5b/Ldlrap1/Itgb1	12
BP	GO:0031647	regulation of protein stability	23/1233	249/21335	0.018134525	0.164419988	ENSMUSG00000076431/ENSMUSG00000031696/ENSMUSG00000011114/ENSMUSG00000041161/ENSMUSG00000034951/ENSMUSG00000048234/ENSMUSG00000026576/ENSMUSG00000037075/ENSMUSG00000026361/ENSMUSG00000028699/ENSMUSG00000025437/ENSMUSG00000024639/ENSMUSG00000020271/ENSMUSG00000027805/ENSMUSG00000013663/ENSMUSG00000003813/ENSMUSG00000032383/ENSMUSG00000010067/ENSMUSG00000021067/ENSMUSG00000020546/ENSMUSG00000028517/…	Sox4/Vps35/Tbrg1/Otud3/Cog7/Rnf149/Atp1b1/Rnf139/Cdc73/Tspan1/Usp33/Gnaq/Fbxw11/Pfn2/Pten/Rad23a/Ppib/Rassf1/Sav1/Stxbp4/Plpp3/Cul3/Pdcd10	23
BP	GO:0034599	cellular response to oxidative stress	23/1233	249/21335	0.018134525	0.164419988	ENSMUSG00000033792/ENSMUSG00000054640/ENSMUSG00000028864/ENSMUSG00000006932/ENSMUSG00000022307/ENSMUSG00000021109/ENSMUSG00000063410/ENSMUSG00000063358/ENSMUSG00000013089/ENSMUSG00000019850/ENSMUSG00000023030/ENSMUSG00000002944/ENSMUSG00000039697/ENSMUSG00000024087/ENSMUSG00000041671/ENSMUSG00000039005/ENSMUSG00000043535/ENSMUSG00000035960/ENSMUSG00000004655/ENSMUSG00000021408/ENSMUSG00000039782/…	Atp7a/Slc8a1/Hgf/Ctnnb1/Oxr1/Hif1a/Stk24/Mapk1/Etv5/Tnfaip3/Slc11a2/Cd36/Ncoa7/Cyp1b1/Pyroxd1/Tlr4/Setx/Apex1/Aqp1/Ripk1/Cpeb2/Pdcd10/Jak2	23
BP	GO:1901605	alpha-amino acid metabolic process	19/1233	195/21335	0.018176579	0.164419988	ENSMUSG00000033792/ENSMUSG00000020250/ENSMUSG00000029772/ENSMUSG00000022962/ENSMUSG00000022742/ENSMUSG00000024640/ENSMUSG00000021831/ENSMUSG00000011179/ENSMUSG00000039662/ENSMUSG00000031672/ENSMUSG00000029992/ENSMUSG00000027893/ENSMUSG00000058709/ENSMUSG00000005360/ENSMUSG00000029246/ENSMUSG00000029752/ENSMUSG00000037798/ENSMUSG00000032047/ENSMUSG00000035936	Atp7a/Txnrd1/Ahcyl2/Gart/Cpox/Psat1/Ero1l/Odc1/Icmt/Got2/Gfpt1/Ahcyl1/Egln2/Slc1a3/Ppat/Asns/Mat1a/Acat1/Aldh5a1	19
BP	GO:0010771	negative regulation of cell morphogenesis involved in differentiation	11/1233	93/21335	0.018220222	0.164419988	ENSMUSG00000063531/ENSMUSG00000051397/ENSMUSG00000004530/ENSMUSG00000021451/ENSMUSG00000013663/ENSMUSG00000004798/ENSMUSG00000028883/ENSMUSG00000020902/ENSMUSG00000021994/ENSMUSG00000022231/ENSMUSG00000036580	Sema3e/Tacstd2/Coro1c/Sema4d/Pten/Ulk2/Sema3a/Ntn1/Wnt5a/Sema5a/Spg20	11
BP	GO:0030072	peptide hormone secretion	24/1233	263/21335	0.018335931	0.164419988	ENSMUSG00000024027/ENSMUSG00000076431/ENSMUSG00000055980/ENSMUSG00000056553/ENSMUSG00000029193/ENSMUSG00000000441/ENSMUSG00000031075/ENSMUSG00000021109/ENSMUSG00000050953/ENSMUSG00000040022/ENSMUSG00000024563/ENSMUSG00000006740/ENSMUSG00000062542/ENSMUSG00000021670/ENSMUSG00000002489/ENSMUSG00000029482/ENSMUSG00000043733/ENSMUSG00000061601/ENSMUSG00000024900/ENSMUSG00000004655/ENSMUSG00000020546/…	Glp1r/Sox4/Irs1/Ptprn2/Cckar/Raf1/Ano1/Hif1a/Gja1/Rab11fip2/Smad2/Kif5b/Syt9/Hmgcr/Tiam1/Aacs/Ptpn11/Pclo/Cpt1a/Aqp1/Stxbp4/Inhbb/Jak2/Ptbp1	24
BP	GO:0016233	telomere capping	6/1233	37/21335	0.018359242	0.164419988	ENSMUSG00000034218/ENSMUSG00000024811/ENSMUSG00000063358/ENSMUSG00000031529/ENSMUSG00000026393/ENSMUSG00000026622	Atm/Tnks2/Mapk1/Tnks/Nek7/Nek2	6
BP	GO:0030513	positive regulation of BMP signaling pathway	6/1233	37/21335	0.018359242	0.164419988	ENSMUSG00000062960/ENSMUSG00000024563/ENSMUSG00000024515/ENSMUSG00000027878/ENSMUSG00000039191/ENSMUSG00000026923	Kdr/Smad2/Smad4/Notch2/Rbpj/Notch1	6
BP	GO:0045880	positive regulation of smoothened signaling pathway	6/1233	37/21335	0.018359242	0.164419988	ENSMUSG00000054008/ENSMUSG00000047193/ENSMUSG00000007279/ENSMUSG00000060798/ENSMUSG00000035451/ENSMUSG00000027778	Ndst1/Dync2h1/Scube2/Intu/Foxa1/Ift80	6
BP	GO:0048730	epidermis morphogenesis	6/1233	37/21335	0.018359242	0.164419988	ENSMUSG00000033792/ENSMUSG00000006932/ENSMUSG00000039239/ENSMUSG00000060798/ENSMUSG00000001420/ENSMUSG00000026923	Atp7a/Ctnnb1/Tgfb2/Intu/Tmem79/Notch1	6
BP	GO:2000826	regulation of heart morphogenesis	6/1233	37/21335	0.018359242	0.164419988	ENSMUSG00000006932/ENSMUSG00000039239/ENSMUSG00000024515/ENSMUSG00000039191/ENSMUSG00000026923/ENSMUSG00000025932	Ctnnb1/Tgfb2/Smad4/Rbpj/Notch1/Eya1	6
BP	GO:0030308	negative regulation of cell growth	18/1233	182/21335	0.018416003	0.164647834	ENSMUSG00000010051/ENSMUSG00000035107/ENSMUSG00000063531/ENSMUSG00000000787/ENSMUSG00000025314/ENSMUSG00000039239/ENSMUSG00000050953/ENSMUSG00000031353/ENSMUSG00000021451/ENSMUSG00000074934/ENSMUSG00000024515/ENSMUSG00000004798/ENSMUSG00000022752/ENSMUSG00000028883/ENSMUSG00000020902/ENSMUSG00000021994/ENSMUSG00000022231/ENSMUSG00000036580	Hyal1/Dcbld2/Sema3e/Ddx3x/Ptprj/Tgfb2/Gja1/Rbbp7/Sema4d/Grem1/Smad4/Ulk2/Tomm70a/Sema3a/Ntn1/Wnt5a/Sema5a/Spg20	18
BP	GO:0045765	regulation of angiogenesis	26/1233	291/21335	0.018546416	0.165118898	ENSMUSG00000030660/ENSMUSG00000010051/ENSMUSG00000028864/ENSMUSG00000006932/ENSMUSG00000063531/ENSMUSG00000024122/ENSMUSG00000020700/ENSMUSG00000039239/ENSMUSG00000022893/ENSMUSG00000021109/ENSMUSG00000062960/ENSMUSG00000062070/ENSMUSG00000002944/ENSMUSG00000074934/ENSMUSG00000024087/ENSMUSG00000036585/ENSMUSG00000037411/ENSMUSG00000021681/ENSMUSG00000022255/ENSMUSG00000004655/ENSMUSG00000018983/…	Pik3c2a/Hyal1/Hgf/Ctnnb1/Sema3e/Pdpk1/Map3k3/Tgfb2/Adamts1/Hif1a/Kdr/Pgk1/Cd36/Grem1/Cyp1b1/Fgf1/Serpine1/Aggf1/Mtdh/Aqp1/E2f2/Notch1/Wnt5a/Pdcd10/Sema5a/Itgb1	26
BP	GO:0010770	positive regulation of cell morphogenesis involved in differentiation	17/1233	169/21335	0.01856292	0.165118898	ENSMUSG00000048482/ENSMUSG00000033295/ENSMUSG00000020745/ENSMUSG00000031292/ENSMUSG00000027184/ENSMUSG00000015605/ENSMUSG00000036832/ENSMUSG00000021451/ENSMUSG00000002489/ENSMUSG00000006304/ENSMUSG00000025885/ENSMUSG00000020902/ENSMUSG00000027660/ENSMUSG00000032867/ENSMUSG00000032064/ENSMUSG00000022231/ENSMUSG00000030447	Bdnf/Ptprf/Pafah1b1/Cdkl5/Caprin1/Srf/Lpar3/Sema4d/Tiam1/Arpc2/Myo5b/Ntn1/Skil/Fbxw8/Dixdc1/Sema5a/Cyfip1	17
BP	GO:0098742	cell-cell adhesion via plasma-membrane adhesion molecules	17/1233	169/21335	0.01856292	0.165118898	ENSMUSG00000102918/ENSMUSG00000033295/ENSMUSG00000044393/ENSMUSG00000039239/ENSMUSG00000022636/ENSMUSG00000047139/ENSMUSG00000055333/ENSMUSG00000037892/ENSMUSG00000016028/ENSMUSG00000034028/ENSMUSG00000019850/ENSMUSG00000022865/ENSMUSG00000032570/ENSMUSG00000051379/ENSMUSG00000032076/ENSMUSG00000032462/ENSMUSG00000006411	Pcdhgc3/Ptprf/Dsg2/Tgfb2/Alcam/Cd24a/Fat2/Pcdh18/Celsr1/Cd226/Tnfaip3/Cxadr/Atp2c1/Flrt3/Cadm1/Pik3cb/Nectin4	17
BP	GO:0046467	membrane lipid biosynthetic process	13/1233	118/21335	0.018821837	0.166576422	ENSMUSG00000003418/ENSMUSG00000006731/ENSMUSG00000050931/ENSMUSG00000024887/ENSMUSG00000039092/ENSMUSG00000025353/ENSMUSG00000038936/ENSMUSG00000026097/ENSMUSG00000038633/ENSMUSG00000062526/ENSMUSG00000023791/ENSMUSG00000021770/ENSMUSG00000021120	St8sia6/B4galnt1/Sgms2/Asah2/Sptlc3/Ormdl2/Sccpdh/Ormdl1/Degs1/Mppe1/Pigx/Samd8/Pigh	13
BP	GO:0061008	hepaticobiliary system development	13/1233	118/21335	0.018821837	0.166576422	ENSMUSG00000070348/ENSMUSG00000001247/ENSMUSG00000028864/ENSMUSG00000044147/ENSMUSG00000017491/ENSMUSG00000039662/ENSMUSG00000019850/ENSMUSG00000027878/ENSMUSG00000029482/ENSMUSG00000032076/ENSMUSG00000033282/ENSMUSG00000026923/ENSMUSG00000004364	Ccnd1/Lsr/Hgf/Arf6/Rarb/Icmt/Tnfaip3/Notch2/Aacs/Cadm1/Rpgrip1l/Notch1/Cul3	13
BP	GO:1901136	carbohydrate derivative catabolic process	13/1233	118/21335	0.018821837	0.166576422	ENSMUSG00000010051/ENSMUSG00000021665/ENSMUSG00000029209/ENSMUSG00000021699/ENSMUSG00000023961/ENSMUSG00000023019/ENSMUSG00000050627/ENSMUSG00000043019/ENSMUSG00000041741/ENSMUSG00000028525/ENSMUSG00000042684/ENSMUSG00000032420/ENSMUSG00000021785	Hyal1/Hexb/Gnpda2/Pde4d/Enpp4/Gpd1/Gpd1l/Edem3/Pde3a/Pde4b/Npl/Nt5e/Ngly1	13
BP	GO:0048844	artery morphogenesis	9/1233	70/21335	0.019025538	0.168096222	ENSMUSG00000076431/ENSMUSG00000006932/ENSMUSG00000039239/ENSMUSG00000015605/ENSMUSG00000039191/ENSMUSG00000020542/ENSMUSG00000026923/ENSMUSG00000025932/ENSMUSG00000031540	Sox4/Ctnnb1/Tgfb2/Srf/Rbpj/Myocd/Notch1/Eya1/Kat6a	9
BP	GO:0051225	spindle assembly	12/1233	106/21335	0.019319312	0.169471962	ENSMUSG00000027475/ENSMUSG00000016255/ENSMUSG00000047126/ENSMUSG00000027536/ENSMUSG00000033900/ENSMUSG00000031529/ENSMUSG00000006005/ENSMUSG00000009907/ENSMUSG00000024974/ENSMUSG00000029110/ENSMUSG00000036006/ENSMUSG00000026622	Kif3b/Tubb1/Cltc/Chmp4c/Map9/Tnks/Tpr/Vps4b/Smc3/Rnf4/Ripor2/Nek2	12
BP	GO:0043542	endothelial cell migration	18/1233	183/21335	0.019362026	0.169471962	ENSMUSG00000030660/ENSMUSG00000024122/ENSMUSG00000020700/ENSMUSG00000021109/ENSMUSG00000062960/ENSMUSG00000025393/ENSMUSG00000015605/ENSMUSG00000025428/ENSMUSG00000045930/ENSMUSG00000074934/ENSMUSG00000024087/ENSMUSG00000013663/ENSMUSG00000036585/ENSMUSG00000026923/ENSMUSG00000021994/ENSMUSG00000027835/ENSMUSG00000022231/ENSMUSG00000025809	Pik3c2a/Pdpk1/Map3k3/Hif1a/Kdr/Atp5b/Srf/Atp5a1/Clec14a/Grem1/Cyp1b1/Pten/Fgf1/Notch1/Wnt5a/Pdcd10/Sema5a/Itgb1	18
BP	GO:0051047	positive regulation of secretion	40/1233	493/21335	0.019424231	0.169471962	ENSMUSG00000034584/ENSMUSG00000024027/ENSMUSG00000076431/ENSMUSG00000055980/ENSMUSG00000031696/ENSMUSG00000029193/ENSMUSG00000017446/ENSMUSG00000031075/ENSMUSG00000039239/ENSMUSG00000021109/ENSMUSG00000017831/ENSMUSG00000051076/ENSMUSG00000050953/ENSMUSG00000019066/ENSMUSG00000006740/ENSMUSG00000050395/ENSMUSG00000052155/ENSMUSG00000062542/ENSMUSG00000040522/ENSMUSG00000002944/ENSMUSG00000024515/…	Exph5/Glp1r/Sox4/Irs1/Vps35/Cckar/C1qtnf1/Ano1/Tgfb2/Hif1a/Rab5a/Vtcn1/Gja1/Rab3d/Kif5b/Tnfsf15/Acvr2a/Syt9/Tlr8/Cd36/Smad4/Rab2b/Avpr1a/Vps4b/Aacs/Ptpn11/Tlr4/Acsl3/Myo5b/Cadm1/Ifih1/Syt10/Sytl2/Aqp1/Dhx9/Wnt5a/Inhbb/Jak2/Sdc1/Ptbp1	40
BP	GO:0051054	positive regulation of DNA metabolic process	22/1233	237/21335	0.019486253	0.169471962	ENSMUSG00000032179/ENSMUSG00000031010/ENSMUSG00000034218/ENSMUSG00000028864/ENSMUSG00000006932/ENSMUSG00000049502/ENSMUSG00000041974/ENSMUSG00000024811/ENSMUSG00000036202/ENSMUSG00000063358/ENSMUSG00000031529/ENSMUSG00000026393/ENSMUSG00000022286/ENSMUSG00000074934/ENSMUSG00000023027/ENSMUSG00000024087/ENSMUSG00000046691/ENSMUSG00000022797/ENSMUSG00000042699/ENSMUSG00000089669/ENSMUSG00000025932/…	Bmp5/Usp9x/Atm/Hgf/Ctnnb1/Dtx3l/Spidr/Tnks2/Rif1/Mapk1/Tnks/Nek7/Grhl2/Grem1/Atf1/Cyp1b1/Chtf8/Tfrc/Dhx9/Tnfsf13/Eya1/Nek2	22
BP	GO:0009746	response to hexose	17/1233	170/21335	0.019555479	0.169471962	ENSMUSG00000024978/ENSMUSG00000024027/ENSMUSG00000076431/ENSMUSG00000056553/ENSMUSG00000000441/ENSMUSG00000031075/ENSMUSG00000021109/ENSMUSG00000040022/ENSMUSG00000024563/ENSMUSG00000035232/ENSMUSG00000006740/ENSMUSG00000021670/ENSMUSG00000024515/ENSMUSG00000002489/ENSMUSG00000029482/ENSMUSG00000024411/ENSMUSG00000020546	Gpam/Glp1r/Sox4/Ptprn2/Raf1/Ano1/Hif1a/Rab11fip2/Smad2/Pdk3/Kif5b/Hmgcr/Smad4/Tiam1/Aacs/Aqp4/Stxbp4	17
BP	GO:0030041	actin filament polymerization	17/1233	170/21335	0.019555479	0.169471962	ENSMUSG00000044147/ENSMUSG00000028328/ENSMUSG00000070372/ENSMUSG00000058587/ENSMUSG00000067851/ENSMUSG00000039031/ENSMUSG00000021690/ENSMUSG00000021676/ENSMUSG00000029840/ENSMUSG00000006304/ENSMUSG00000027805/ENSMUSG00000015733/ENSMUSG00000079426/ENSMUSG00000044042/ENSMUSG00000024043/ENSMUSG00000034295/ENSMUSG00000030447	Arf6/Tmod1/Capza1/Tmod3/Arfgef1/Arhgap18/Jmy/Iqgap2/Mtpn/Arpc2/Pfn2/Capza2/Arpc4/Fmn1/Arhgap28/Fhod3/Cyfip1	17
BP	GO:0046513	ceramide biosynthetic process	7/1233	48/21335	0.019560882	0.169471962	ENSMUSG00000003418/ENSMUSG00000006731/ENSMUSG00000050931/ENSMUSG00000025353/ENSMUSG00000026097/ENSMUSG00000038633/ENSMUSG00000021770	St8sia6/B4galnt1/Sgms2/Ormdl2/Ormdl1/Degs1/Samd8	7
BP	GO:0048701	embryonic cranial skeleton morphogenesis	7/1233	48/21335	0.019560882	0.169471962	ENSMUSG00000054008/ENSMUSG00000039239/ENSMUSG00000024563/ENSMUSG00000027523/ENSMUSG00000037890/ENSMUSG00000022286/ENSMUSG00000025921	Ndst1/Tgfb2/Smad2/Gnas/Wdr19/Grhl2/Rdh10	7
BP	GO:0001578	microtubule bundle formation	11/1233	94/21335	0.01959484	0.169471962	ENSMUSG00000021879/ENSMUSG00000025900/ENSMUSG00000053153/ENSMUSG00000042523/ENSMUSG00000041323/ENSMUSG00000061802/ENSMUSG00000039552/ENSMUSG00000021573/ENSMUSG00000035578/ENSMUSG00000039765/ENSMUSG00000073102	Dnah12/Rp1/Spag16/Dnal1/Ak7/Armc4/Rsph4a/Tppp/Iqcg/Cc2d2a/Drc1	11
BP	GO:0046128	purine ribonucleoside metabolic process	8/1233	59/21335	0.019621576	0.169471962	ENSMUSG00000026575/ENSMUSG00000032561/ENSMUSG00000029772/ENSMUSG00000000001/ENSMUSG00000023961/ENSMUSG00000039662/ENSMUSG00000027893/ENSMUSG00000032420	Nme7/Acpp/Ahcyl2/Gnai3/Enpp4/Icmt/Ahcyl1/Nt5e	8
BP	GO:0060711	labyrinthine layer development	8/1233	59/21335	0.019621576	0.169471962	ENSMUSG00000032179/ENSMUSG00000045216/ENSMUSG00000063358/ENSMUSG00000022286/ENSMUSG00000085957/ENSMUSG00000039191/ENSMUSG00000029131/ENSMUSG00000032867	Bmp5/Hs6st1/Mapk1/Grhl2/Syna/Rbpj/Dnajb6/Fbxw8	8
BP	GO:0097006	regulation of plasma lipoprotein particle levels	8/1233	59/21335	0.019621576	0.169471962	ENSMUSG00000018800/ENSMUSG00000057074/ENSMUSG00000056973/ENSMUSG00000053846/ENSMUSG00000002944/ENSMUSG00000032883/ENSMUSG00000024924/ENSMUSG00000037295	Abca5/Ces1g/Ces1d/Lipg/Cd36/Acsl3/Vldlr/Ldlrap1	8
BP	GO:0043401	steroid hormone mediated signaling pathway	16/1233	157/21335	0.019632571	0.169471962	ENSMUSG00000005893/ENSMUSG00000048482/ENSMUSG00000020954/ENSMUSG00000039202/ENSMUSG00000017491/ENSMUSG00000033863/ENSMUSG00000034297/ENSMUSG00000022383/ENSMUSG00000020038/ENSMUSG00000064127/ENSMUSG00000033565/ENSMUSG00000024063/ENSMUSG00000035451/ENSMUSG00000036550/ENSMUSG00000031618/ENSMUSG00000024789	Nr2c2/Bdnf/Strn3/Abhd2/Rarb/Klf9/Med13/Ppara/Cry1/Med14/Rbfox2/Lbh/Foxa1/Cnot1/Nr3c2/Jak2	16
BP	GO:0046887	positive regulation of hormone secretion	16/1233	157/21335	0.019632571	0.169471962	ENSMUSG00000024027/ENSMUSG00000076431/ENSMUSG00000055980/ENSMUSG00000029193/ENSMUSG00000017446/ENSMUSG00000031075/ENSMUSG00000021109/ENSMUSG00000050953/ENSMUSG00000006740/ENSMUSG00000052155/ENSMUSG00000024515/ENSMUSG00000029482/ENSMUSG00000043733/ENSMUSG00000037035/ENSMUSG00000024789/ENSMUSG00000006498	Glp1r/Sox4/Irs1/Cckar/C1qtnf1/Ano1/Hif1a/Gja1/Kif5b/Acvr2a/Smad4/Aacs/Ptpn11/Inhbb/Jak2/Ptbp1	16
BP	GO:0043062	extracellular structure organization	24/1233	265/21335	0.019899281	0.171492659	ENSMUSG00000033792/ENSMUSG00000010051/ENSMUSG00000018800/ENSMUSG00000039239/ENSMUSG00000057074/ENSMUSG00000039952/ENSMUSG00000000402/ENSMUSG00000034807/ENSMUSG00000056973/ENSMUSG00000046618/ENSMUSG00000021831/ENSMUSG00000053846/ENSMUSG00000002944/ENSMUSG00000074934/ENSMUSG00000024087/ENSMUSG00000032883/ENSMUSG00000029131/ENSMUSG00000026479/ENSMUSG00000026923/ENSMUSG00000074030/ENSMUSG00000020592/…	Atp7a/Hyal1/Abca5/Tgfb2/Ces1g/Dag1/Egfl6/Colgalt1/Ces1d/Olfml2a/Ero1l/Lipg/Cd36/Grem1/Cyp1b1/Acsl3/Dnajb6/Lamc2/Notch1/Exoc8/Sdc1/Sema5a/Itgb1/Loxl4	24
BP	GO:0009743	response to carbohydrate	18/1233	184/21335	0.020345025	0.175047132	ENSMUSG00000024978/ENSMUSG00000024027/ENSMUSG00000076431/ENSMUSG00000056553/ENSMUSG00000000441/ENSMUSG00000031075/ENSMUSG00000021109/ENSMUSG00000040022/ENSMUSG00000024563/ENSMUSG00000035232/ENSMUSG00000006740/ENSMUSG00000021670/ENSMUSG00000024515/ENSMUSG00000002489/ENSMUSG00000029482/ENSMUSG00000038909/ENSMUSG00000024411/ENSMUSG00000020546	Gpam/Glp1r/Sox4/Ptprn2/Raf1/Ano1/Hif1a/Rab11fip2/Smad2/Pdk3/Kif5b/Hmgcr/Smad4/Tiam1/Aacs/Kat7/Aqp4/Stxbp4	18
BP	GO:0048593	camera-type eye morphogenesis	14/1233	132/21335	0.02049162	0.175702182	ENSMUSG00000006932/ENSMUSG00000068196/ENSMUSG00000025900/ENSMUSG00000021109/ENSMUSG00000062960/ENSMUSG00000040681/ENSMUSG00000053279/ENSMUSG00000056174/ENSMUSG00000027878/ENSMUSG00000070047/ENSMUSG00000029475/ENSMUSG00000038119/ENSMUSG00000004655/ENSMUSG00000021733	Ctnnb1/Col8a1/Rp1/Hif1a/Kdr/Hmgn1/Aldh1a1/Col8a2/Notch2/Fat1/Kdm2b/Cdon/Aqp1/Slc4a7	14
BP	GO:0061041	regulation of wound healing	14/1233	132/21335	0.02049162	0.175702182	ENSMUSG00000052920/ENSMUSG00000025314/ENSMUSG00000017446/ENSMUSG00000034127/ENSMUSG00000050953/ENSMUSG00000023961/ENSMUSG00000067851/ENSMUSG00000021670/ENSMUSG00000002944/ENSMUSG00000039005/ENSMUSG00000013663/ENSMUSG00000037411/ENSMUSG00000064210/ENSMUSG00000028517	Prkg1/Ptprj/C1qtnf1/Tspan8/Gja1/Enpp4/Arfgef1/Hmgcr/Cd36/Tlr4/Pten/Serpine1/Ano6/Plpp3	14
BP	GO:0034284	response to monosaccharide	17/1233	171/21335	0.02058821	0.175702182	ENSMUSG00000024978/ENSMUSG00000024027/ENSMUSG00000076431/ENSMUSG00000056553/ENSMUSG00000000441/ENSMUSG00000031075/ENSMUSG00000021109/ENSMUSG00000040022/ENSMUSG00000024563/ENSMUSG00000035232/ENSMUSG00000006740/ENSMUSG00000021670/ENSMUSG00000024515/ENSMUSG00000002489/ENSMUSG00000029482/ENSMUSG00000024411/ENSMUSG00000020546	Gpam/Glp1r/Sox4/Ptprn2/Raf1/Ano1/Hif1a/Rab11fip2/Smad2/Pdk3/Kif5b/Hmgcr/Smad4/Tiam1/Aacs/Aqp4/Stxbp4	17
BP	GO:0050878	regulation of body fluid levels	29/1233	336/21335	0.020589084	0.175702182	ENSMUSG00000070348/ENSMUSG00000052920/ENSMUSG00000029193/ENSMUSG00000025314/ENSMUSG00000017446/ENSMUSG00000020611/ENSMUSG00000021109/ENSMUSG00000001420/ENSMUSG00000034127/ENSMUSG00000050953/ENSMUSG00000046159/ENSMUSG00000041984/ENSMUSG00000027523/ENSMUSG00000015605/ENSMUSG00000023961/ENSMUSG00000082361/ENSMUSG00000002944/ENSMUSG00000039109/ENSMUSG00000037071/ENSMUSG00000039005/ENSMUSG00000027737/…	Ccnd1/Prkg1/Cckar/Ptprj/C1qtnf1/Gna13/Hif1a/Tmem79/Tspan8/Gja1/Chrm3/Rptn/Gnas/Srf/Enpp4/Btc/Cd36/F13a1/Scd1/Tlr4/Slc7a11/Serpine1/Sytl2/Ano6/Aqp4/Aqp1/Tmprss13/Pik3cb/Scnn1g	29
BP	GO:0043244	regulation of protein complex disassembly	12/1233	107/21335	0.020656233	0.175702182	ENSMUSG00000025900/ENSMUSG00000028328/ENSMUSG00000041570/ENSMUSG00000070372/ENSMUSG00000058587/ENSMUSG00000029840/ENSMUSG00000006304/ENSMUSG00000015733/ENSMUSG00000043535/ENSMUSG00000049323/ENSMUSG00000050192/ENSMUSG00000022231	Rp1/Tmod1/Camsap2/Capza1/Tmod3/Mtpn/Arpc2/Capza2/Setx/Smcr8/Eif5a2/Sema5a	12
BP	GO:0032607	interferon-alpha production	5/1233	28/21335	0.020688539	0.175702182	ENSMUSG00000045322/ENSMUSG00000040522/ENSMUSG00000039005/ENSMUSG00000026896/ENSMUSG00000042699	Tlr9/Tlr8/Tlr4/Ifih1/Dhx9	5
BP	GO:0033561	regulation of water loss via skin	5/1233	28/21335	0.020688539	0.175702182	ENSMUSG00000001420/ENSMUSG00000041984/ENSMUSG00000015605/ENSMUSG00000037071/ENSMUSG00000037129	Tmem79/Rptn/Srf/Scd1/Tmprss13	5
BP	GO:0048820	hair follicle maturation	5/1233	28/21335	0.020688539	0.175702182	ENSMUSG00000006932/ENSMUSG00000039239/ENSMUSG00000039191/ENSMUSG00000026923/ENSMUSG00000021994	Ctnnb1/Tgfb2/Rbpj/Notch1/Wnt5a	5
BP	GO:0002720	positive regulation of cytokine production involved in immune response	6/1233	38/21335	0.020766952	0.175800108	ENSMUSG00000008734/ENSMUSG00000020641/ENSMUSG00000034028/ENSMUSG00000002944/ENSMUSG00000039005/ENSMUSG00000021994	Gprc5b/Rsad2/Cd226/Cd36/Tlr4/Wnt5a	6
BP	GO:1905953	negative regulation of lipid localization	6/1233	38/21335	0.020766952	0.175800108	ENSMUSG00000002996/ENSMUSG00000022383/ENSMUSG00000020038/ENSMUSG00000031278/ENSMUSG00000043733/ENSMUSG00000032540	Hbp1/Ppara/Cry1/Acsl4/Ptpn11/Abhd5	6
BP	GO:0032984	protein-containing complex disassembly	19/1233	198/21335	0.020981338	0.17657724	ENSMUSG00000062203/ENSMUSG00000025900/ENSMUSG00000028328/ENSMUSG00000041570/ENSMUSG00000022765/ENSMUSG00000024360/ENSMUSG00000070372/ENSMUSG00000058587/ENSMUSG00000028438/ENSMUSG00000006740/ENSMUSG00000029840/ENSMUSG00000006304/ENSMUSG00000015733/ENSMUSG00000009907/ENSMUSG00000043535/ENSMUSG00000049323/ENSMUSG00000050192/ENSMUSG00000022231/ENSMUSG00000029434	Gspt1/Rp1/Tmod1/Camsap2/Snap29/Etf1/Capza1/Tmod3/Kif24/Kif5b/Mtpn/Arpc2/Capza2/Vps4b/Setx/Smcr8/Eif5a2/Sema5a/Vps33a	19
BP	GO:0009798	axis specification	11/1233	95/21335	0.021044606	0.17657724	ENSMUSG00000006932/ENSMUSG00000024563/ENSMUSG00000021466/ENSMUSG00000015605/ENSMUSG00000024515/ENSMUSG00000026383/ENSMUSG00000027878/ENSMUSG00000030513/ENSMUSG00000078202/ENSMUSG00000026923/ENSMUSG00000021994	Ctnnb1/Smad2/Ptch1/Srf/Smad4/Epb41l5/Notch2/Pcsk6/Nrarp/Notch1/Wnt5a	11
BP	GO:0060993	kidney morphogenesis	11/1233	95/21335	0.021044606	0.17657724	ENSMUSG00000076431/ENSMUSG00000006932/ENSMUSG00000051397/ENSMUSG00000021466/ENSMUSG00000074934/ENSMUSG00000024515/ENSMUSG00000036585/ENSMUSG00000022144/ENSMUSG00000044042/ENSMUSG00000027439/ENSMUSG00000025932	Sox4/Ctnnb1/Tacstd2/Ptch1/Grem1/Smad4/Fgf1/Gdnf/Fmn1/Gzf1/Eya1	11
BP	GO:0061333	renal tubule morphogenesis	10/1233	83/21335	0.021111738	0.17657724	ENSMUSG00000006932/ENSMUSG00000051397/ENSMUSG00000021466/ENSMUSG00000074934/ENSMUSG00000024515/ENSMUSG00000036585/ENSMUSG00000022144/ENSMUSG00000044042/ENSMUSG00000027439/ENSMUSG00000025932	Ctnnb1/Tacstd2/Ptch1/Grem1/Smad4/Fgf1/Gdnf/Fmn1/Gzf1/Eya1	10
BP	GO:0014706	striated muscle tissue development	35/1233	423/21335	0.021204164	0.17657724	ENSMUSG00000032179/ENSMUSG00000021039/ENSMUSG00000048482/ENSMUSG00000054640/ENSMUSG00000006932/ENSMUSG00000052920/ENSMUSG00000044393/ENSMUSG00000017491/ENSMUSG00000039239/ENSMUSG00000054889/ENSMUSG00000050953/ENSMUSG00000015605/ENSMUSG00000015342/ENSMUSG00000021670/ENSMUSG00000074934/ENSMUSG00000022865/ENSMUSG00000024515/ENSMUSG00000027763/ENSMUSG00000013663/ENSMUSG00000036585/ENSMUSG00000068614/…	Bmp5/Snw1/Bdnf/Slc8a1/Ctnnb1/Prkg1/Dsg2/Rarb/Tgfb2/Dsp/Gja1/Srf/Xk/Hmgcr/Grem1/Cxadr/Smad4/Mbnl1/Pten/Fgf1/Actc1/Rbpj/Myocd/Tomm70a/Skil/Cdon/Ripor2/Sav1/Notch1/Wnt5a/Psma6/Prkar1a/Eya1/Itgb1/Fhod3	35
BP	GO:0071560	cellular response to transforming growth factor beta stimulus	18/1233	185/21335	0.021365875	0.17657724	ENSMUSG00000031010/ENSMUSG00000021039/ENSMUSG00000003316/ENSMUSG00000024122/ENSMUSG00000039239/ENSMUSG00000052430/ENSMUSG00000024563/ENSMUSG00000006205/ENSMUSG00000024515/ENSMUSG00000026383/ENSMUSG00000021540/ENSMUSG00000045817/ENSMUSG00000024526/ENSMUSG00000022144/ENSMUSG00000037411/ENSMUSG00000030530/ENSMUSG00000020542/ENSMUSG00000027660	Usp9x/Snw1/Glg1/Pdpk1/Tgfb2/Bmpr1b/Smad2/Htra1/Smad4/Epb41l5/Smad5/Zfp36l2/Cidea/Gdnf/Serpine1/Furin/Myocd/Skil	18
BP	GO:0003214	cardiac left ventricle morphogenesis	4/1233	19/21335	0.021429766	0.17657724	ENSMUSG00000039239/ENSMUSG00000024515/ENSMUSG00000039191/ENSMUSG00000026923	Tgfb2/Smad4/Rbpj/Notch1	4
BP	GO:0006622	protein targeting to lysosome	4/1233	19/21335	0.021429766	0.17657724	ENSMUSG00000056234/ENSMUSG00000029426/ENSMUSG00000032216/ENSMUSG00000038039	Ncoa4/Scarb2/Nedd4/Gcc2	4
BP	GO:0015012	heparan sulfate proteoglycan biosynthetic process	4/1233	19/21335	0.021429766	0.17657724	ENSMUSG00000054008/ENSMUSG00000006932/ENSMUSG00000045216/ENSMUSG00000032252	Ndst1/Ctnnb1/Hs6st1/Glce	4
BP	GO:0021535	cell migration in hindbrain	4/1233	19/21335	0.021429766	0.17657724	ENSMUSG00000038485/ENSMUSG00000033565/ENSMUSG00000032030/ENSMUSG00000025809	Socs7/Rbfox2/Cul5/Itgb1	4
BP	GO:0044247	cellular polysaccharide catabolic process	4/1233	19/21335	0.021429766	0.17657724	ENSMUSG00000014956/ENSMUSG00000033059/ENSMUSG00000040385/ENSMUSG00000046794	Ppp1cb/Pygb/Ppp1ca/Ppp1r3b	4
BP	GO:0051016	barbed-end actin filament capping	4/1233	19/21335	0.021429766	0.17657724	ENSMUSG00000070372/ENSMUSG00000029840/ENSMUSG00000006304/ENSMUSG00000015733	Capza1/Mtpn/Arpc2/Capza2	4
BP	GO:0051770	positive regulation of nitric-oxide synthase biosynthetic process	4/1233	19/21335	0.021429766	0.17657724	ENSMUSG00000045322/ENSMUSG00000062960/ENSMUSG00000039005/ENSMUSG00000024789	Tlr9/Kdr/Tlr4/Jak2	4
BP	GO:0055003	cardiac myofibril assembly	4/1233	19/21335	0.021429766	0.17657724	ENSMUSG00000015605/ENSMUSG00000024515/ENSMUSG00000068614/ENSMUSG00000034295	Srf/Smad4/Actc1/Fhod3	4
BP	GO:0070208	protein heterotrimerization	4/1233	19/21335	0.021429766	0.17657724	ENSMUSG00000017446/ENSMUSG00000024639/ENSMUSG00000027660/ENSMUSG00000034826	C1qtnf1/Gnaq/Skil/Nup54	4
BP	GO:1903055	positive regulation of extracellular matrix organization	4/1233	19/21335	0.021429766	0.17657724	ENSMUSG00000039239/ENSMUSG00000039952/ENSMUSG00000034807/ENSMUSG00000022231	Tgfb2/Dag1/Colgalt1/Sema5a	4
BP	GO:1905276	regulation of epithelial tube formation	4/1233	19/21335	0.021429766	0.17657724	ENSMUSG00000050288/ENSMUSG00000016028/ENSMUSG00000022144/ENSMUSG00000021994	Fzd2/Celsr1/Gdnf/Wnt5a	4
BP	GO:0001954	positive regulation of cell-matrix adhesion	7/1233	49/21335	0.021719033	0.177569137	ENSMUSG00000025314/ENSMUSG00000062960/ENSMUSG00000039952/ENSMUSG00000002944/ENSMUSG00000026383/ENSMUSG00000031557/ENSMUSG00000044042	Ptprj/Kdr/Dag1/Cd36/Epb41l5/Plekha2/Fmn1	7
BP	GO:0017145	stem cell division	7/1233	49/21335	0.021719033	0.177569137	ENSMUSG00000039239/ENSMUSG00000020745/ENSMUSG00000013089/ENSMUSG00000024063/ENSMUSG00000045817/ENSMUSG00000026923/ENSMUSG00000004364	Tgfb2/Pafah1b1/Etv5/Lbh/Zfp36l2/Notch1/Cul3	7
BP	GO:0030834	regulation of actin filament depolymerization	7/1233	49/21335	0.021719033	0.177569137	ENSMUSG00000028328/ENSMUSG00000070372/ENSMUSG00000058587/ENSMUSG00000029840/ENSMUSG00000006304/ENSMUSG00000015733/ENSMUSG00000022231	Tmod1/Capza1/Tmod3/Mtpn/Arpc2/Capza2/Sema5a	7
BP	GO:0032648	regulation of interferon-beta production	7/1233	49/21335	0.021719033	0.177569137	ENSMUSG00000045322/ENSMUSG00000033124/ENSMUSG00000034292/ENSMUSG00000040522/ENSMUSG00000039005/ENSMUSG00000026896/ENSMUSG00000042699	Tlr9/Atg9a/Traf3ip1/Tlr8/Tlr4/Ifih1/Dhx9	7
BP	GO:0050775	positive regulation of dendrite morphogenesis	7/1233	49/21335	0.021719033	0.177569137	ENSMUSG00000033295/ENSMUSG00000020745/ENSMUSG00000031292/ENSMUSG00000027184/ENSMUSG00000002489/ENSMUSG00000025885/ENSMUSG00000032867	Ptprf/Pafah1b1/Cdkl5/Caprin1/Tiam1/Myo5b/Fbxw8	7
BP	GO:0030522	intracellular receptor signaling pathway	19/1233	199/21335	0.021986606	0.179447836	ENSMUSG00000021039/ENSMUSG00000048482/ENSMUSG00000020954/ENSMUSG00000017491/ENSMUSG00000033863/ENSMUSG00000034297/ENSMUSG00000020038/ENSMUSG00000035232/ENSMUSG00000064127/ENSMUSG00000033565/ENSMUSG00000019850/ENSMUSG00000024901/ENSMUSG00000024063/ENSMUSG00000035451/ENSMUSG00000039005/ENSMUSG00000036550/ENSMUSG00000031618/ENSMUSG00000026896/ENSMUSG00000024789	Snw1/Bdnf/Strn3/Rarb/Klf9/Med13/Cry1/Pdk3/Med14/Rbfox2/Tnfaip3/Peli3/Lbh/Foxa1/Tlr4/Cnot1/Nr3c2/Ifih1/Jak2	19
BP	GO:0032102	negative regulation of response to external stimulus	27/1233	310/21335	0.022376161	0.179447836	ENSMUSG00000031696/ENSMUSG00000028864/ENSMUSG00000052920/ENSMUSG00000063531/ENSMUSG00000017446/ENSMUSG00000024425/ENSMUSG00000034127/ENSMUSG00000050953/ENSMUSG00000022383/ENSMUSG00000047139/ENSMUSG00000034292/ENSMUSG00000021451/ENSMUSG00000022885/ENSMUSG00000019850/ENSMUSG00000006205/ENSMUSG00000021670/ENSMUSG00000074934/ENSMUSG00000028053/ENSMUSG00000013663/ENSMUSG00000062585/ENSMUSG00000037411/…	Vps35/Hgf/Prkg1/Sema3e/C1qtnf1/Ndfip1/Tspan8/Gja1/Ppara/Cd24a/Traf3ip1/Sema4d/St6gal1/Tnfaip3/Htra1/Hmgcr/Grem1/Ash1l/Pten/Cnr2/Serpine1/Sema3a/Nt5e/Mmp28/Notch1/Wnt5a/Sema5a	27
BP	GO:0003263	cardioblast proliferation	3/1233	11/21335	0.022396161	0.179447836	ENSMUSG00000006932/ENSMUSG00000026923/ENSMUSG00000025932	Ctnnb1/Notch1/Eya1	3
BP	GO:0003264	regulation of cardioblast proliferation	3/1233	11/21335	0.022396161	0.179447836	ENSMUSG00000006932/ENSMUSG00000026923/ENSMUSG00000025932	Ctnnb1/Notch1/Eya1	3
BP	GO:0003306	Wnt signaling pathway involved in heart development	3/1233	11/21335	0.022396161	0.179447836	ENSMUSG00000006932/ENSMUSG00000039191/ENSMUSG00000021994	Ctnnb1/Rbpj/Wnt5a	3
BP	GO:0006072	glycerol-3-phosphate metabolic process	3/1233	11/21335	0.022396161	0.179447836	ENSMUSG00000024978/ENSMUSG00000023019/ENSMUSG00000050627	Gpam/Gpd1/Gpd1l	3
BP	GO:0045717	negative regulation of fatty acid biosynthetic process	3/1233	11/21335	0.022396161	0.179447836	ENSMUSG00000018574/ENSMUSG00000045294/ENSMUSG00000003721	Acadvl/Insig1/Insig2	3
BP	GO:0046607	positive regulation of centrosome cycle	3/1233	11/21335	0.022396161	0.179447836	ENSMUSG00000048799/ENSMUSG00000009907/ENSMUSG00000003226	Cep120/Vps4b/Ranbp2	3
BP	GO:0048617	embryonic foregut morphogenesis	3/1233	11/21335	0.022396161	0.179447836	ENSMUSG00000006932/ENSMUSG00000024563/ENSMUSG00000026383	Ctnnb1/Smad2/Epb41l5	3
BP	GO:1903867	extraembryonic membrane development	3/1233	11/21335	0.022396161	0.179447836	ENSMUSG00000032179/ENSMUSG00000006205/ENSMUSG00000029131	Bmp5/Htra1/Dnajb6	3
BP	GO:0010639	negative regulation of organelle organization	31/1233	367/21335	0.022409917	0.179447836	ENSMUSG00000034218/ENSMUSG00000028864/ENSMUSG00000025900/ENSMUSG00000028328/ENSMUSG00000041570/ENSMUSG00000051397/ENSMUSG00000070372/ENSMUSG00000024811/ENSMUSG00000058587/ENSMUSG00000031529/ENSMUSG00000016319/ENSMUSG00000041408/ENSMUSG00000067851/ENSMUSG00000020697/ENSMUSG00000029840/ENSMUSG00000045294/ENSMUSG00000060743/ENSMUSG00000024515/ENSMUSG00000052302/ENSMUSG00000006005/ENSMUSG00000026219/…	Atm/Hgf/Rp1/Tmod1/Camsap2/Tacstd2/Capza1/Tnks2/Tmod3/Tnks/Slc25a5/Wapl/Arfgef1/Lig3/Mtpn/Insig1/H3f3a/Smad4/Tbc1d30/Tpr/Trip12/Arpc2/Pfn2/Kdm5a/Capza2/Tbcd/Smcr8/Arhgap28/Nek2/Fhod3/Dcp2	31
BP	GO:0042326	negative regulation of phosphorylation	37/1233	454/21335	0.022456316	0.179447836	ENSMUSG00000020044/ENSMUSG00000028864/ENSMUSG00000015405/ENSMUSG00000024122/ENSMUSG00000031530/ENSMUSG00000025314/ENSMUSG00000027499/ENSMUSG00000048234/ENSMUSG00000038485/ENSMUSG00000028458/ENSMUSG00000020745/ENSMUSG00000039952/ENSMUSG00000022136/ENSMUSG00000021699/ENSMUSG00000003518/ENSMUSG00000026483/ENSMUSG00000004530/ENSMUSG00000024639/ENSMUSG00000034292/ENSMUSG00000050627/ENSMUSG00000021451/…	Timp3/Hgf/Ace2/Pdpk1/Dusp4/Ptprj/Pkia/Rnf149/Socs7/Tesk1/Pafah1b1/Dag1/Dnajc3/Pde4d/Dusp3/Fam129a/Coro1c/Gnaq/Traf3ip1/Gpd1l/Sema4d/Tnfaip3/Hmgcr/Fktn/Grem1/Smad4/Dusp16/Prkar2b/Tlr4/Ash1l/Flrt3/Pten/Deptor/Smcr8/Myocd/Prkar1a/Plpp3	37
BP	GO:0008543	fibroblast growth factor receptor signaling pathway	9/1233	72/21335	0.022494983	0.179447836	ENSMUSG00000054008/ENSMUSG00000006932/ENSMUSG00000048373/ENSMUSG00000042046/ENSMUSG00000051379/ENSMUSG00000036585/ENSMUSG00000043535/ENSMUSG00000021994/ENSMUSG00000038844	Ndst1/Ctnnb1/Fgfbp1/Dstyk/Flrt3/Fgf1/Setx/Wnt5a/Kif16b	9
BP	GO:0019748	secondary metabolic process	9/1233	72/21335	0.022494983	0.179447836	ENSMUSG00000090124/ENSMUSG00000011752/ENSMUSG00000021213/ENSMUSG00000025934/ENSMUSG00000024087/ENSMUSG00000025068/ENSMUSG00000021994/ENSMUSG00000005803/ENSMUSG00000029759	Ugt1a7c/Pgam1/Akr1c13/Gsta3/Cyp1b1/Gsto1/Wnt5a/Sqor/Pon3	9
BP	GO:0022406	membrane docking	9/1233	72/21335	0.022494983	0.179447836	ENSMUSG00000021062/ENSMUSG00000019066/ENSMUSG00000022765/ENSMUSG00000002741/ENSMUSG00000039232/ENSMUSG00000053799/ENSMUSG00000030616/ENSMUSG00000074030/ENSMUSG00000029434	Rab15/Rab3d/Snap29/Ykt6/Stx11/Exoc6/Sytl2/Exoc8/Vps33a	9
BP	GO:0061515	myeloid cell development	9/1233	72/21335	0.022494983	0.179447836	ENSMUSG00000027495/ENSMUSG00000020745/ENSMUSG00000058587/ENSMUSG00000015605/ENSMUSG00000023030/ENSMUSG00000027878/ENSMUSG00000027858/ENSMUSG00000043733/ENSMUSG00000028382	Fam210b/Pafah1b1/Tmod3/Srf/Slc11a2/Notch2/Tspan2/Ptpn11/Ptbp3	9
BP	GO:0006641	triglyceride metabolic process	11/1233	96/21335	0.022571711	0.179515107	ENSMUSG00000024978/ENSMUSG00000018796/ENSMUSG00000057074/ENSMUSG00000002944/ENSMUSG00000031278/ENSMUSG00000045294/ENSMUSG00000043733/ENSMUSG00000037071/ENSMUSG00000003721/ENSMUSG00000024900/ENSMUSG00000032540	Gpam/Acsl1/Ces1g/Cd36/Acsl4/Insig1/Ptpn11/Scd1/Insig2/Cpt1a/Abhd5	11
BP	GO:0043123	positive regulation of I-kappaB kinase/NF-kappaB signaling	11/1233	96/21335	0.022571711	0.179515107	ENSMUSG00000008734/ENSMUSG00000006932/ENSMUSG00000045322/ENSMUSG00000024425/ENSMUSG00000028701/ENSMUSG00000004221/ENSMUSG00000002944/ENSMUSG00000039005/ENSMUSG00000022255/ENSMUSG00000036299/ENSMUSG00000021408	Gprc5b/Ctnnb1/Tlr9/Ndfip1/Lurap1/Ikbkg/Cd36/Tlr4/Mtdh/BC031181/Ripk1	11
BP	GO:0051052	regulation of DNA metabolic process	34/1233	411/21335	0.022933724	0.182118709	ENSMUSG00000032179/ENSMUSG00000031010/ENSMUSG00000034218/ENSMUSG00000021377/ENSMUSG00000028864/ENSMUSG00000006932/ENSMUSG00000024425/ENSMUSG00000049502/ENSMUSG00000041974/ENSMUSG00000050953/ENSMUSG00000028560/ENSMUSG00000024811/ENSMUSG00000036202/ENSMUSG00000063358/ENSMUSG00000031529/ENSMUSG00000041408/ENSMUSG00000026393/ENSMUSG00000020697/ENSMUSG00000023132/ENSMUSG00000022286/ENSMUSG00000074934/…	Bmp5/Usp9x/Atm/Dek/Hgf/Ctnnb1/Ndfip1/Dtx3l/Spidr/Gja1/Usp1/Tnks2/Rif1/Mapk1/Tnks/Wapl/Nek7/Lig3/Gzma/Grhl2/Grem1/Atf1/Trip12/Cyp1b1/Chtf8/Smc3/Tfrc/Cidea/Zbtb38/Dhx9/Tnfsf13/Eya1/Nek2/Dcp2	34
BP	GO:0071322	cellular response to carbohydrate stimulus	14/1233	134/21335	0.023022031	0.182544222	ENSMUSG00000076431/ENSMUSG00000056553/ENSMUSG00000000441/ENSMUSG00000031075/ENSMUSG00000021109/ENSMUSG00000040022/ENSMUSG00000035232/ENSMUSG00000006740/ENSMUSG00000021670/ENSMUSG00000024515/ENSMUSG00000002489/ENSMUSG00000029482/ENSMUSG00000024411/ENSMUSG00000020546	Sox4/Ptprn2/Raf1/Ano1/Hif1a/Rab11fip2/Pdk3/Kif5b/Hmgcr/Smad4/Tiam1/Aacs/Aqp4/Stxbp4	14
BP	GO:0051051	negative regulation of transport	40/1233	499/21335	0.023086631	0.18278075	ENSMUSG00000033792/ENSMUSG00000030660/ENSMUSG00000076431/ENSMUSG00000055980/ENSMUSG00000002996/ENSMUSG00000031696/ENSMUSG00000052920/ENSMUSG00000074093/ENSMUSG00000045322/ENSMUSG00000027499/ENSMUSG00000024425/ENSMUSG00000039239/ENSMUSG00000020641/ENSMUSG00000037922/ENSMUSG00000021374/ENSMUSG00000020038/ENSMUSG00000005362/ENSMUSG00000039246/ENSMUSG00000027523/ENSMUSG00000024639/ENSMUSG00000016319/…	Atp7a/Pik3c2a/Sox4/Irs1/Hbp1/Vps35/Prkg1/Svip/Tlr9/Pkia/Ndfip1/Tgfb2/Rsad2/Bank1/Nup153/Cry1/Crbn/Lyplal1/Gnas/Gnaq/Slc25a5/Mctp1/Hmgcr/Tlr8/Acsl4/Insig1/Tpr/Vps4b/Gsto1/Ptpn11/Rab11fip1/Slc30a1/Cidea/Pten/Nedd4/Notch1/Prom2/Inhbb/Cyfip1/Snx12	40
BP	GO:0048638	regulation of developmental growth	31/1233	368/21335	0.023168389	0.183152209	ENSMUSG00000024978/ENSMUSG00000048482/ENSMUSG00000063531/ENSMUSG00000020745/ENSMUSG00000031292/ENSMUSG00000050953/ENSMUSG00000024811/ENSMUSG00000021466/ENSMUSG00000027523/ENSMUSG00000015605/ENSMUSG00000036832/ENSMUSG00000021451/ENSMUSG00000022865/ENSMUSG00000005506/ENSMUSG00000031563/ENSMUSG00000043733/ENSMUSG00000013663/ENSMUSG00000038299/ENSMUSG00000032383/ENSMUSG00000025885/ENSMUSG00000004798/…	Gpam/Bdnf/Sema3e/Pafah1b1/Cdkl5/Gja1/Tnks2/Ptch1/Gnas/Srf/Lpar3/Sema4d/Cxadr/Celf1/Wwc2/Ptpn11/Pten/Wdr36/Ppib/Myo5b/Ulk2/Rbpj/Tomm70a/Sema3a/Ntn1/Sav1/Notch1/Wnt5a/Sema5a/Cyfip1/Spg20	31
BP	GO:0031098	stress-activated protein kinase signaling cascade	24/1233	269/21335	0.02333709	0.184208829	ENSMUSG00000005893/ENSMUSG00000052539/ENSMUSG00000051590/ENSMUSG00000028864/ENSMUSG00000024383/ENSMUSG00000020700/ENSMUSG00000045322/ENSMUSG00000039239/ENSMUSG00000020745/ENSMUSG00000051615/ENSMUSG00000063410/ENSMUSG00000003518/ENSMUSG00000063358/ENSMUSG00000021670/ENSMUSG00000034761/ENSMUSG00000028414/ENSMUSG00000002489/ENSMUSG00000038909/ENSMUSG00000039005/ENSMUSG00000021994/ENSMUSG00000021408/…	Nr2c2/Magi3/Map3k19/Hgf/Map3k2/Map3k3/Tlr9/Tgfb2/Pafah1b1/Rap2a/Stk24/Dusp3/Mapk1/Hmgcr/Map4k5/Fktn/Tiam1/Kat7/Tlr4/Wnt5a/Ripk1/Pdcd10/Dixdc1/Map3k9	24
BP	GO:0007411	axon guidance	20/1233	214/21335	0.023490926	0.184381551	ENSMUSG00000048482/ENSMUSG00000063531/ENSMUSG00000039239/ENSMUSG00000051650/ENSMUSG00000022636/ENSMUSG00000039952/ENSMUSG00000052430/ENSMUSG00000021466/ENSMUSG00000025437/ENSMUSG00000020340/ENSMUSG00000021451/ENSMUSG00000006740/ENSMUSG00000024515/ENSMUSG00000051379/ENSMUSG00000028883/ENSMUSG00000020902/ENSMUSG00000021994/ENSMUSG00000022231/ENSMUSG00000030447/ENSMUSG00000019899	Bdnf/Sema3e/Tgfb2/B3gnt2/Alcam/Dag1/Bmpr1b/Ptch1/Usp33/Cyfip2/Sema4d/Kif5b/Smad4/Flrt3/Sema3a/Ntn1/Wnt5a/Sema5a/Cyfip1/Lama2	20
BP	GO:0002440	production of molecular mediator of immune response	18/1233	187/21335	0.023524605	0.184381551	ENSMUSG00000034218/ENSMUSG00000008734/ENSMUSG00000031239/ENSMUSG00000045322/ENSMUSG00000024425/ENSMUSG00000039239/ENSMUSG00000020641/ENSMUSG00000036202/ENSMUSG00000034028/ENSMUSG00000019850/ENSMUSG00000002944/ENSMUSG00000039005/ENSMUSG00000022797/ENSMUSG00000040899/ENSMUSG00000028803/ENSMUSG00000089669/ENSMUSG00000021994/ENSMUSG00000026471	Atm/Gprc5b/Itm2a/Tlr9/Ndfip1/Tgfb2/Rsad2/Rif1/Cd226/Tnfaip3/Cd36/Tlr4/Tfrc/Ccr6/Nipal3/Tnfsf13/Wnt5a/Mr1	18
BP	GO:0071559	response to transforming growth factor beta	18/1233	187/21335	0.023524605	0.184381551	ENSMUSG00000031010/ENSMUSG00000021039/ENSMUSG00000003316/ENSMUSG00000024122/ENSMUSG00000039239/ENSMUSG00000052430/ENSMUSG00000024563/ENSMUSG00000006205/ENSMUSG00000024515/ENSMUSG00000026383/ENSMUSG00000021540/ENSMUSG00000045817/ENSMUSG00000024526/ENSMUSG00000022144/ENSMUSG00000037411/ENSMUSG00000030530/ENSMUSG00000020542/ENSMUSG00000027660	Usp9x/Snw1/Glg1/Pdpk1/Tgfb2/Bmpr1b/Smad2/Htra1/Smad4/Epb41l5/Smad5/Zfp36l2/Cidea/Gdnf/Serpine1/Furin/Myocd/Skil	18
BP	GO:1905330	regulation of morphogenesis of an epithelium	12/1233	109/21335	0.023534355	0.184381551	ENSMUSG00000028864/ENSMUSG00000006932/ENSMUSG00000020019/ENSMUSG00000051397/ENSMUSG00000013089/ENSMUSG00000050288/ENSMUSG00000016028/ENSMUSG00000074934/ENSMUSG00000013663/ENSMUSG00000036585/ENSMUSG00000022144/ENSMUSG00000021994	Hgf/Ctnnb1/Ntn4/Tacstd2/Etv5/Fzd2/Celsr1/Grem1/Pten/Fgf1/Gdnf/Wnt5a	12
BP	GO:0016239	positive regulation of macroautophagy	8/1233	61/21335	0.023569413	0.184381551	ENSMUSG00000035284/ENSMUSG00000021109/ENSMUSG00000062960/ENSMUSG00000004221/ENSMUSG00000000001/ENSMUSG00000032009/ENSMUSG00000040412/ENSMUSG00000049323	Vps13c/Hif1a/Kdr/Ikbkg/Gnai3/Sesn3/5330417C22Rik/Smcr8	8
BP	GO:1904377	positive regulation of protein localization to cell periphery	8/1233	61/21335	0.023569413	0.184381551	ENSMUSG00000044147/ENSMUSG00000025006/ENSMUSG00000024122/ENSMUSG00000040022/ENSMUSG00000006740/ENSMUSG00000032883/ENSMUSG00000025885/ENSMUSG00000025809	Arf6/Sorbs1/Pdpk1/Rab11fip2/Kif5b/Acsl3/Myo5b/Itgb1	8
BP	GO:0071375	cellular response to peptide hormone stimulus	21/1233	228/21335	0.023830987	0.184908762	ENSMUSG00000024978/ENSMUSG00000055980/ENSMUSG00000006932/ENSMUSG00000025006/ENSMUSG00000033295/ENSMUSG00000024122/ENSMUSG00000038485/ENSMUSG00000037894/ENSMUSG00000037112/ENSMUSG00000055485/ENSMUSG00000027893/ENSMUSG00000041836/ENSMUSG00000043733/ENSMUSG00000032009/ENSMUSG00000013663/ENSMUSG00000056515/ENSMUSG00000020546/ENSMUSG00000037035/ENSMUSG00000039782/ENSMUSG00000024789/ENSMUSG00000030447	Gpam/Irs1/Ctnnb1/Sorbs1/Ptprf/Pdpk1/Socs7/H2afz/Sik2/Soga1/Ahcyl1/Ptpre/Ptpn11/Sesn3/Pten/Rab31/Stxbp4/Inhbb/Cpeb2/Jak2/Cyfip1	21
BP	GO:0006829	zinc ion transport	5/1233	29/21335	0.02384261	0.184908762	ENSMUSG00000030660/ENSMUSG00000024327/ENSMUSG00000005802/ENSMUSG00000037434/ENSMUSG00000041654	Pik3c2a/Slc39a7/Slc30a4/Slc30a1/Slc39a11	5
BP	GO:0036475	neuron death in response to oxidative stress	5/1233	29/21335	0.02384261	0.184908762	ENSMUSG00000006932/ENSMUSG00000022307/ENSMUSG00000021109/ENSMUSG00000039697/ENSMUSG00000039005	Ctnnb1/Oxr1/Hif1a/Ncoa7/Tlr4	5
BP	GO:0060571	morphogenesis of an epithelial fold	5/1233	29/21335	0.02384261	0.184908762	ENSMUSG00000032179/ENSMUSG00000006932/ENSMUSG00000021109/ENSMUSG00000025921/ENSMUSG00000021994	Bmp5/Ctnnb1/Hif1a/Rdh10/Wnt5a	5
BP	GO:1903203	regulation of oxidative stress-induced neuron death	5/1233	29/21335	0.02384261	0.184908762	ENSMUSG00000006932/ENSMUSG00000022307/ENSMUSG00000021109/ENSMUSG00000039697/ENSMUSG00000039005	Ctnnb1/Oxr1/Hif1a/Ncoa7/Tlr4	5
BP	GO:0001764	neuron migration	17/1233	174/21335	0.023937119	0.184908762	ENSMUSG00000031010/ENSMUSG00000006711/ENSMUSG00000006932/ENSMUSG00000052920/ENSMUSG00000020003/ENSMUSG00000029193/ENSMUSG00000040524/ENSMUSG00000020745/ENSMUSG00000031292/ENSMUSG00000050953/ENSMUSG00000031592/ENSMUSG00000015605/ENSMUSG00000016028/ENSMUSG00000028414/ENSMUSG00000036334/ENSMUSG00000028883/ENSMUSG00000020902	Usp9x/D130043K22Rik/Ctnnb1/Prkg1/Pex7/Cckar/Zfp609/Pafah1b1/Cdkl5/Gja1/Pcm1/Srf/Celsr1/Fktn/Igsf10/Sema3a/Ntn1	17
BP	GO:0045766	positive regulation of angiogenesis	17/1233	174/21335	0.023937119	0.184908762	ENSMUSG00000030660/ENSMUSG00000010051/ENSMUSG00000028864/ENSMUSG00000024122/ENSMUSG00000020700/ENSMUSG00000021109/ENSMUSG00000062960/ENSMUSG00000074934/ENSMUSG00000024087/ENSMUSG00000036585/ENSMUSG00000037411/ENSMUSG00000021681/ENSMUSG00000022255/ENSMUSG00000004655/ENSMUSG00000021994/ENSMUSG00000022231/ENSMUSG00000025809	Pik3c2a/Hyal1/Hgf/Pdpk1/Map3k3/Hif1a/Kdr/Grem1/Cyp1b1/Fgf1/Serpine1/Aggf1/Mtdh/Aqp1/Wnt5a/Sema5a/Itgb1	17
BP	GO:0050796	regulation of insulin secretion	17/1233	174/21335	0.023937119	0.184908762	ENSMUSG00000024027/ENSMUSG00000076431/ENSMUSG00000055980/ENSMUSG00000031075/ENSMUSG00000021109/ENSMUSG00000050953/ENSMUSG00000006740/ENSMUSG00000062542/ENSMUSG00000021670/ENSMUSG00000002489/ENSMUSG00000029482/ENSMUSG00000043733/ENSMUSG00000024900/ENSMUSG00000020546/ENSMUSG00000037035/ENSMUSG00000024789/ENSMUSG00000006498	Glp1r/Sox4/Irs1/Ano1/Hif1a/Gja1/Kif5b/Syt9/Hmgcr/Tiam1/Aacs/Ptpn11/Cpt1a/Stxbp4/Inhbb/Jak2/Ptbp1	17
BP	GO:0032210	regulation of telomere maintenance via telomerase	7/1233	50/21335	0.024036675	0.184908762	ENSMUSG00000034218/ENSMUSG00000006932/ENSMUSG00000063358/ENSMUSG00000031529/ENSMUSG00000026393/ENSMUSG00000026622/ENSMUSG00000024472	Atm/Ctnnb1/Mapk1/Tnks/Nek7/Nek2/Dcp2	7
BP	GO:0051893	regulation of focal adhesion assembly	7/1233	50/21335	0.024036675	0.184908762	ENSMUSG00000025314/ENSMUSG00000062960/ENSMUSG00000004530/ENSMUSG00000074934/ENSMUSG00000026383/ENSMUSG00000013663/ENSMUSG00000044042	Ptprj/Kdr/Coro1c/Grem1/Epb41l5/Pten/Fmn1	7
BP	GO:0090109	regulation of cell-substrate junction assembly	7/1233	50/21335	0.024036675	0.184908762	ENSMUSG00000025314/ENSMUSG00000062960/ENSMUSG00000004530/ENSMUSG00000074934/ENSMUSG00000026383/ENSMUSG00000013663/ENSMUSG00000044042	Ptprj/Kdr/Coro1c/Grem1/Epb41l5/Pten/Fmn1	7
BP	GO:1901293	nucleoside phosphate biosynthetic process	27/1233	312/21335	0.024058892	0.184908762	ENSMUSG00000005580/ENSMUSG00000073016/ENSMUSG00000040407/ENSMUSG00000026575/ENSMUSG00000021109/ENSMUSG00000011752/ENSMUSG00000025393/ENSMUSG00000022383/ENSMUSG00000020654/ENSMUSG00000022962/ENSMUSG00000041323/ENSMUSG00000063358/ENSMUSG00000027523/ENSMUSG00000025428/ENSMUSG00000062070/ENSMUSG00000023019/ENSMUSG00000028005/ENSMUSG00000031432/ENSMUSG00000052738/ENSMUSG00000033610/ENSMUSG00000029246/…	Adcy9/Uprt/Akap9/Nme7/Hif1a/Pgam1/Atp5b/Ppara/Adcy3/Gart/Ak7/Mapk1/Gnas/Atp5a1/Pgk1/Gpd1/Gucy1b1/Prps1/Suclg1/Pank1/Ppat/Paics/Nt5e/Aqp1/Acat1/Prkaa2/Tpi1	27
BP	GO:0060840	artery development	11/1233	97/21335	0.024178307	0.185555269	ENSMUSG00000054008/ENSMUSG00000076431/ENSMUSG00000006932/ENSMUSG00000039239/ENSMUSG00000015605/ENSMUSG00000035247/ENSMUSG00000039191/ENSMUSG00000020542/ENSMUSG00000026923/ENSMUSG00000025932/ENSMUSG00000031540	Ndst1/Sox4/Ctnnb1/Tgfb2/Srf/Hectd1/Rbpj/Myocd/Notch1/Eya1/Kat6a	11
BP	GO:0006606	protein import into nucleus	16/1233	161/21335	0.024239421	0.185753113	ENSMUSG00000018362/ENSMUSG00000027499/ENSMUSG00000021374/ENSMUSG00000039952/ENSMUSG00000063358/ENSMUSG00000042271/ENSMUSG00000033953/ENSMUSG00000009470/ENSMUSG00000006005/ENSMUSG00000003226/ENSMUSG00000030865/ENSMUSG00000031657/ENSMUSG00000022905/ENSMUSG00000012535/ENSMUSG00000034826/ENSMUSG00000024789	Kpna2/Pkia/Nup153/Dag1/Mapk1/Nxt2/Ppp3r1/Tnpo1/Tpr/Ranbp2/Chp2/Heatr3/Kpna1/Tnpo3/Nup54/Jak2	16
BP	GO:0003341	cilium movement	9/1233	73/21335	0.024389603	0.186155774	ENSMUSG00000021879/ENSMUSG00000026575/ENSMUSG00000053153/ENSMUSG00000041323/ENSMUSG00000061802/ENSMUSG00000020014/ENSMUSG00000039552/ENSMUSG00000052861/ENSMUSG00000073102	Dnah12/Nme7/Spag16/Ak7/Armc4/Cfap54/Rsph4a/Dnah6/Drc1	9
BP	GO:0042147	retrograde transport, endosome to Golgi	9/1233	73/21335	0.024389603	0.186155774	ENSMUSG00000031696/ENSMUSG00000047126/ENSMUSG00000014550/ENSMUSG00000031988/ENSMUSG00000002741/ENSMUSG00000022125/ENSMUSG00000027423/ENSMUSG00000038039/ENSMUSG00000000374	Vps35/Cltc/Rbsn/Vps26b/Ykt6/Cln5/Snx5/Gcc2/Trappc10	9
BP	GO:0006694	steroid biosynthetic process	15/1233	148/21335	0.024398198	0.186155774	ENSMUSG00000032179/ENSMUSG00000052920/ENSMUSG00000023963/ENSMUSG00000032018/ENSMUSG00000052430/ENSMUSG00000056973/ENSMUSG00000004880/ENSMUSG00000021670/ENSMUSG00000045294/ENSMUSG00000036585/ENSMUSG00000027875/ENSMUSG00000003721/ENSMUSG00000022351/ENSMUSG00000032047/ENSMUSG00000028518	Bmp5/Prkg1/Cyp39a1/Sc5d/Bmpr1b/Ces1d/Lbr/Hmgcr/Insig1/Fgf1/Hmgcs2/Insig2/Sqle/Acat1/Prkaa2	15
BP	GO:0002702	positive regulation of production of molecular mediator of immune response	10/1233	85/21335	0.024515896	0.186752735	ENSMUSG00000008734/ENSMUSG00000045322/ENSMUSG00000020641/ENSMUSG00000036202/ENSMUSG00000034028/ENSMUSG00000002944/ENSMUSG00000039005/ENSMUSG00000022797/ENSMUSG00000089669/ENSMUSG00000021994	Gprc5b/Tlr9/Rsad2/Rif1/Cd226/Cd36/Tlr4/Tfrc/Tnfsf13/Wnt5a	10
BP	GO:0001894	tissue homeostasis	20/1233	215/21335	0.024547487	0.186752735	ENSMUSG00000019971/ENSMUSG00000006932/ENSMUSG00000025900/ENSMUSG00000043252/ENSMUSG00000045322/ENSMUSG00000004319/ENSMUSG00000062960/ENSMUSG00000019066/ENSMUSG00000027523/ENSMUSG00000015605/ENSMUSG00000022865/ENSMUSG00000043733/ENSMUSG00000039005/ENSMUSG00000022797/ENSMUSG00000038299/ENSMUSG00000024781/ENSMUSG00000028125/ENSMUSG00000037974/ENSMUSG00000032258/ENSMUSG00000025809	Cep290/Ctnnb1/Rp1/Tmem64/Tlr9/Clcn3/Kdr/Rab3d/Gnas/Srf/Cxadr/Ptpn11/Tlr4/Tfrc/Wdr36/Lipa/Abca4/Muc5ac/Lca5/Itgb1	20
BP	GO:0001649	osteoblast differentiation	18/1233	188/21335	0.024664217	0.187369634	ENSMUSG00000006932/ENSMUSG00000029335/ENSMUSG00000043252/ENSMUSG00000019359/ENSMUSG00000007279/ENSMUSG00000050953/ENSMUSG00000052430/ENSMUSG00000021466/ENSMUSG00000027523/ENSMUSG00000021451/ENSMUSG00000052155/ENSMUSG00000074934/ENSMUSG00000060743/ENSMUSG00000024515/ENSMUSG00000021540/ENSMUSG00000021379/ENSMUSG00000026923/ENSMUSG00000027778	Ctnnb1/Bmp3/Tmem64/Gdpd2/Scube2/Gja1/Bmpr1b/Ptch1/Gnas/Sema4d/Acvr2a/Grem1/H3f3a/Smad4/Smad5/Id4/Notch1/Ift80	18
BP	GO:0030518	intracellular steroid hormone receptor signaling pathway	12/1233	110/21335	0.025079203	0.189750787	ENSMUSG00000048482/ENSMUSG00000020954/ENSMUSG00000033863/ENSMUSG00000034297/ENSMUSG00000020038/ENSMUSG00000064127/ENSMUSG00000033565/ENSMUSG00000024063/ENSMUSG00000035451/ENSMUSG00000036550/ENSMUSG00000031618/ENSMUSG00000024789	Bdnf/Strn3/Klf9/Med13/Cry1/Med14/Rbfox2/Lbh/Foxa1/Cnot1/Nr3c2/Jak2	12
BP	GO:0043434	response to peptide hormone	26/1233	299/21335	0.025085942	0.189750787	ENSMUSG00000024978/ENSMUSG00000055980/ENSMUSG00000006932/ENSMUSG00000025006/ENSMUSG00000033295/ENSMUSG00000024122/ENSMUSG00000038485/ENSMUSG00000037894/ENSMUSG00000022383/ENSMUSG00000020038/ENSMUSG00000037112/ENSMUSG00000025745/ENSMUSG00000055485/ENSMUSG00000027893/ENSMUSG00000041836/ENSMUSG00000043733/ENSMUSG00000032009/ENSMUSG00000013663/ENSMUSG00000056515/ENSMUSG00000020546/ENSMUSG00000037035/…	Gpam/Irs1/Ctnnb1/Sorbs1/Ptprf/Pdpk1/Socs7/H2afz/Ppara/Cry1/Sik2/Hadha/Soga1/Ahcyl1/Ptpre/Ptpn11/Sesn3/Pten/Rab31/Stxbp4/Inhbb/Cpeb2/Jak2/Ggh/Cyfip1/Serpina3m	26
BP	GO:0046677	response to antibiotic	26/1233	299/21335	0.025085942	0.189750787	ENSMUSG00000010051/ENSMUSG00000028864/ENSMUSG00000021198/ENSMUSG00000045322/ENSMUSG00000021109/ENSMUSG00000063410/ENSMUSG00000020654/ENSMUSG00000053279/ENSMUSG00000019850/ENSMUSG00000031672/ENSMUSG00000006304/ENSMUSG00000024087/ENSMUSG00000029482/ENSMUSG00000038909/ENSMUSG00000039005/ENSMUSG00000013663/ENSMUSG00000005360/ENSMUSG00000043535/ENSMUSG00000054814/ENSMUSG00000035960/ENSMUSG00000004655/…	Hyal1/Hgf/Unc79/Tlr9/Hif1a/Stk24/Adcy3/Aldh1a1/Tnfaip3/Got2/Arpc2/Cyp1b1/Aacs/Kat7/Tlr4/Pten/Slc1a3/Setx/Usp46/Apex1/Aqp1/Ripk1/Pdcd10/Jak2/Ggh/Dusp18	26
BP	GO:0016032	viral process	24/1233	271/21335	0.025219844	0.190251195	ENSMUSG00000021039/ENSMUSG00000015405/ENSMUSG00000000787/ENSMUSG00000017831/ENSMUSG00000020641/ENSMUSG00000039952/ENSMUSG00000024360/ENSMUSG00000027536/ENSMUSG00000043279/ENSMUSG00000066278/ENSMUSG00000024740/ENSMUSG00000009907/ENSMUSG00000024974/ENSMUSG00000024892/ENSMUSG00000003813/ENSMUSG00000032383/ENSMUSG00000039046/ENSMUSG00000028552/ENSMUSG00000042699/ENSMUSG00000026923/ENSMUSG00000022043/…	Snw1/Ace2/Ddx3x/Rab5a/Rsad2/Dag1/Etf1/Chmp4c/Trim56/Vps37b/Ddb1/Vps4b/Smc3/Pcx/Rad23a/Ppib/Usp6nl/Eps15/Dhx9/Notch1/Trim35/Ripk1/Ptbp1/Nectin4	24
BP	GO:0060047	heart contraction	19/1233	202/21335	0.025224478	0.190251195	ENSMUSG00000024027/ENSMUSG00000054640/ENSMUSG00000052920/ENSMUSG00000015405/ENSMUSG00000044393/ENSMUSG00000026576/ENSMUSG00000039239/ENSMUSG00000054889/ENSMUSG00000050953/ENSMUSG00000021699/ENSMUSG00000050627/ENSMUSG00000025323/ENSMUSG00000022865/ENSMUSG00000021540/ENSMUSG00000020123/ENSMUSG00000068614/ENSMUSG00000028525/ENSMUSG00000028883/ENSMUSG00000024789	Glp1r/Slc8a1/Prkg1/Ace2/Dsg2/Atp1b1/Tgfb2/Dsp/Gja1/Pde4d/Gpd1l/Sp4/Cxadr/Smad5/Avpr1a/Actc1/Pde4b/Sema3a/Jak2	19
BP	GO:0010669	epithelial structure maintenance	4/1233	20/21335	0.025591858	0.191521413	ENSMUSG00000045322/ENSMUSG00000015605/ENSMUSG00000022865/ENSMUSG00000039005	Tlr9/Srf/Cxadr/Tlr4	4
BP	GO:0072087	renal vesicle development	4/1233	20/21335	0.025591858	0.191521413	ENSMUSG00000006932/ENSMUSG00000074934/ENSMUSG00000022144/ENSMUSG00000044042	Ctnnb1/Grem1/Gdnf/Fmn1	4
BP	GO:2001026	regulation of endothelial cell chemotaxis	4/1233	20/21335	0.025591858	0.191521413	ENSMUSG00000062960/ENSMUSG00000036585/ENSMUSG00000026923/ENSMUSG00000022231	Kdr/Fgf1/Notch1/Sema5a	4
BP	GO:0033002	muscle cell proliferation	20/1233	216/21335	0.025639906	0.191521413	ENSMUSG00000006932/ENSMUSG00000052920/ENSMUSG00000015405/ENSMUSG00000039239/ENSMUSG00000021109/ENSMUSG00000017831/ENSMUSG00000050953/ENSMUSG00000021103/ENSMUSG00000024639/ENSMUSG00000019850/ENSMUSG00000021670/ENSMUSG00000022865/ENSMUSG00000013663/ENSMUSG00000036585/ENSMUSG00000039191/ENSMUSG00000020542/ENSMUSG00000021067/ENSMUSG00000026923/ENSMUSG00000020612/ENSMUSG00000024789	Ctnnb1/Prkg1/Ace2/Tgfb2/Hif1a/Rab5a/Gja1/Mnat1/Gnaq/Tnfaip3/Hmgcr/Cxadr/Pten/Fgf1/Rbpj/Myocd/Sav1/Notch1/Prkar1a/Jak2	20
BP	GO:0051188	cofactor biosynthetic process	20/1233	216/21335	0.025639906	0.191521413	ENSMUSG00000032788/ENSMUSG00000020917/ENSMUSG00000031299/ENSMUSG00000025270/ENSMUSG00000021109/ENSMUSG00000011752/ENSMUSG00000027452/ENSMUSG00000022383/ENSMUSG00000022962/ENSMUSG00000022742/ENSMUSG00000035232/ENSMUSG00000062070/ENSMUSG00000023019/ENSMUSG00000023030/ENSMUSG00000025068/ENSMUSG00000033610/ENSMUSG00000037798/ENSMUSG00000032047/ENSMUSG00000028518/ENSMUSG00000023456	Pdxk/Acly/Pdha1/Alas2/Hif1a/Pgam1/Acss1/Ppara/Gart/Cpox/Pdk3/Pgk1/Gpd1/Slc11a2/Gsto1/Pank1/Mat1a/Acat1/Prkaa2/Tpi1	20
BP	GO:0097485	neuron projection guidance	20/1233	216/21335	0.025639906	0.191521413	ENSMUSG00000048482/ENSMUSG00000063531/ENSMUSG00000039239/ENSMUSG00000051650/ENSMUSG00000022636/ENSMUSG00000039952/ENSMUSG00000052430/ENSMUSG00000021466/ENSMUSG00000025437/ENSMUSG00000020340/ENSMUSG00000021451/ENSMUSG00000006740/ENSMUSG00000024515/ENSMUSG00000051379/ENSMUSG00000028883/ENSMUSG00000020902/ENSMUSG00000021994/ENSMUSG00000022231/ENSMUSG00000030447/ENSMUSG00000019899	Bdnf/Sema3e/Tgfb2/B3gnt2/Alcam/Dag1/Bmpr1b/Ptch1/Usp33/Cyfip2/Sema4d/Kif5b/Smad4/Flrt3/Sema3a/Ntn1/Wnt5a/Sema5a/Cyfip1/Lama2	20
BP	GO:0007179	transforming growth factor beta receptor signaling pathway	15/1233	149/21335	0.025735744	0.191521413	ENSMUSG00000031010/ENSMUSG00000021039/ENSMUSG00000003316/ENSMUSG00000024122/ENSMUSG00000039239/ENSMUSG00000052430/ENSMUSG00000024563/ENSMUSG00000006205/ENSMUSG00000024515/ENSMUSG00000021540/ENSMUSG00000024526/ENSMUSG00000022144/ENSMUSG00000030530/ENSMUSG00000020542/ENSMUSG00000027660	Usp9x/Snw1/Glg1/Pdpk1/Tgfb2/Bmpr1b/Smad2/Htra1/Smad4/Smad5/Cidea/Gdnf/Furin/Myocd/Skil	15
BP	GO:1903670	regulation of sprouting angiogenesis	8/1233	62/21335	0.025738821	0.191521413	ENSMUSG00000030660/ENSMUSG00000024122/ENSMUSG00000020700/ENSMUSG00000062960/ENSMUSG00000036585/ENSMUSG00000018983/ENSMUSG00000026923/ENSMUSG00000027835	Pik3c2a/Pdpk1/Map3k3/Kdr/Fgf1/E2f2/Notch1/Pdcd10	8
BP	GO:0009791	post-embryonic development	14/1233	136/21335	0.025778737	0.191521413	ENSMUSG00000031010/ENSMUSG00000034218/ENSMUSG00000054640/ENSMUSG00000062960/ENSMUSG00000064373/ENSMUSG00000040681/ENSMUSG00000024563/ENSMUSG00000027523/ENSMUSG00000024639/ENSMUSG00000066324/ENSMUSG00000028053/ENSMUSG00000030102/ENSMUSG00000024789/ENSMUSG00000035936	Usp9x/Atm/Slc8a1/Kdr/Selenop/Hmgn1/Smad2/Gnas/Gnaq/Impad1/Ash1l/Itpr1/Jak2/Aldh5a1	14
BP	GO:0045667	regulation of osteoblast differentiation	14/1233	136/21335	0.025778737	0.191521413	ENSMUSG00000006932/ENSMUSG00000043252/ENSMUSG00000019359/ENSMUSG00000007279/ENSMUSG00000050953/ENSMUSG00000052430/ENSMUSG00000021466/ENSMUSG00000027523/ENSMUSG00000021451/ENSMUSG00000052155/ENSMUSG00000074934/ENSMUSG00000021540/ENSMUSG00000021379/ENSMUSG00000026923	Ctnnb1/Tmem64/Gdpd2/Scube2/Gja1/Bmpr1b/Ptch1/Gnas/Sema4d/Acvr2a/Grem1/Smad5/Id4/Notch1	14
BP	GO:0009755	hormone-mediated signaling pathway	18/1233	189/21335	0.025845137	0.191521413	ENSMUSG00000005893/ENSMUSG00000048482/ENSMUSG00000020954/ENSMUSG00000039202/ENSMUSG00000017491/ENSMUSG00000033863/ENSMUSG00000018796/ENSMUSG00000034297/ENSMUSG00000022383/ENSMUSG00000020038/ENSMUSG00000064127/ENSMUSG00000033565/ENSMUSG00000024063/ENSMUSG00000043733/ENSMUSG00000035451/ENSMUSG00000036550/ENSMUSG00000031618/ENSMUSG00000024789	Nr2c2/Bdnf/Strn3/Abhd2/Rarb/Klf9/Acsl1/Med13/Ppara/Cry1/Med14/Rbfox2/Lbh/Ptpn11/Foxa1/Cnot1/Nr3c2/Jak2	18
BP	GO:0001704	formation of primary germ layer	11/1233	98/21335	0.025866502	0.191521413	ENSMUSG00000006932/ENSMUSG00000031530/ENSMUSG00000020250/ENSMUSG00000024563/ENSMUSG00000026361/ENSMUSG00000015605/ENSMUSG00000026383/ENSMUSG00000021994/ENSMUSG00000020612/ENSMUSG00000025932/ENSMUSG00000038844	Ctnnb1/Dusp4/Txnrd1/Smad2/Cdc73/Srf/Epb41l5/Wnt5a/Prkar1a/Eya1/Kif16b	11
BP	GO:0006090	pyruvate metabolic process	11/1233	98/21335	0.025866502	0.191521413	ENSMUSG00000031299/ENSMUSG00000021109/ENSMUSG00000011752/ENSMUSG00000022383/ENSMUSG00000035232/ENSMUSG00000024556/ENSMUSG00000062070/ENSMUSG00000023019/ENSMUSG00000024892/ENSMUSG00000028518/ENSMUSG00000023456	Pdha1/Hif1a/Pgam1/Ppara/Pdk3/Me2/Pgk1/Gpd1/Pcx/Prkaa2/Tpi1	11
BP	GO:1901653	cellular response to peptide	23/1233	258/21335	0.026198108	0.192933869	ENSMUSG00000024978/ENSMUSG00000055980/ENSMUSG00000006932/ENSMUSG00000025006/ENSMUSG00000033295/ENSMUSG00000024122/ENSMUSG00000038485/ENSMUSG00000037894/ENSMUSG00000037112/ENSMUSG00000055485/ENSMUSG00000002944/ENSMUSG00000027893/ENSMUSG00000041836/ENSMUSG00000043733/ENSMUSG00000032009/ENSMUSG00000039005/ENSMUSG00000013663/ENSMUSG00000056515/ENSMUSG00000020546/ENSMUSG00000037035/ENSMUSG00000039782/…	Gpam/Irs1/Ctnnb1/Sorbs1/Ptprf/Pdpk1/Socs7/H2afz/Sik2/Soga1/Cd36/Ahcyl1/Ptpre/Ptpn11/Sesn3/Tlr4/Pten/Rab31/Stxbp4/Inhbb/Cpeb2/Jak2/Cyfip1	23
BP	GO:0016601	Rac protein signal transduction	6/1233	40/21335	0.026204067	0.192933869	ENSMUSG00000044147/ENSMUSG00000036825/ENSMUSG00000034066/ENSMUSG00000002489/ENSMUSG00000026024/ENSMUSG00000030447	Arf6/Ssx2ip/Farp2/Tiam1/Als2/Cyfip1	6
BP	GO:0030517	negative regulation of axon extension	6/1233	40/21335	0.026204067	0.192933869	ENSMUSG00000063531/ENSMUSG00000021451/ENSMUSG00000028883/ENSMUSG00000020902/ENSMUSG00000021994/ENSMUSG00000022231	Sema3e/Sema4d/Sema3a/Ntn1/Wnt5a/Sema5a	6
BP	GO:0030835	negative regulation of actin filament depolymerization	6/1233	40/21335	0.026204067	0.192933869	ENSMUSG00000028328/ENSMUSG00000070372/ENSMUSG00000058587/ENSMUSG00000029840/ENSMUSG00000006304/ENSMUSG00000015733	Tmod1/Capza1/Tmod3/Mtpn/Arpc2/Capza2	6
BP	GO:0060395	SMAD protein signal transduction	10/1233	86/21335	0.026358455	0.193525898	ENSMUSG00000032179/ENSMUSG00000029335/ENSMUSG00000039239/ENSMUSG00000024563/ENSMUSG00000027698/ENSMUSG00000024515/ENSMUSG00000023845/ENSMUSG00000021540/ENSMUSG00000020042/ENSMUSG00000037035	Bmp5/Bmp3/Tgfb2/Smad2/Nceh1/Smad4/Lnpep/Smad5/Btbd11/Inhbb	10
BP	GO:1902600	proton transmembrane transport	10/1233	86/21335	0.026358455	0.193525898	ENSMUSG00000033792/ENSMUSG00000004319/ENSMUSG00000025393/ENSMUSG00000060681/ENSMUSG00000006269/ENSMUSG00000025428/ENSMUSG00000006273/ENSMUSG00000023030/ENSMUSG00000024121/ENSMUSG00000052459	Atp7a/Clcn3/Atp5b/Slc9a6/Atp6v1b1/Atp5a1/Atp6v1b2/Slc11a2/Atp6v0c/Atp6v1a	10
BP	GO:0030148	sphingolipid biosynthetic process	9/1233	74/21335	0.026394915	0.193525898	ENSMUSG00000003418/ENSMUSG00000006731/ENSMUSG00000050931/ENSMUSG00000024887/ENSMUSG00000039092/ENSMUSG00000025353/ENSMUSG00000026097/ENSMUSG00000038633/ENSMUSG00000021770	St8sia6/B4galnt1/Sgms2/Asah2/Sptlc3/Ormdl2/Ormdl1/Degs1/Samd8	9
BP	GO:0008347	glial cell migration	7/1233	51/21335	0.026518661	0.193623054	ENSMUSG00000021665/ENSMUSG00000006932/ENSMUSG00000071847/ENSMUSG00000039239/ENSMUSG00000038485/ENSMUSG00000020745/ENSMUSG00000002489	Hexb/Ctnnb1/Apcdd1/Tgfb2/Socs7/Pafah1b1/Tiam1	7
BP	GO:0032206	positive regulation of telomere maintenance	7/1233	51/21335	0.026518661	0.193623054	ENSMUSG00000034218/ENSMUSG00000006932/ENSMUSG00000024811/ENSMUSG00000063358/ENSMUSG00000031529/ENSMUSG00000026393/ENSMUSG00000026622	Atm/Ctnnb1/Tnks2/Mapk1/Tnks/Nek7/Nek2	7
BP	GO:0045773	positive regulation of axon extension	7/1233	51/21335	0.026518661	0.193623054	ENSMUSG00000020745/ENSMUSG00000031292/ENSMUSG00000015605/ENSMUSG00000025885/ENSMUSG00000020902/ENSMUSG00000022231/ENSMUSG00000030447	Pafah1b1/Cdkl5/Srf/Myo5b/Ntn1/Sema5a/Cyfip1	7
BP	GO:0060249	anatomical structure homeostasis	30/1233	358/21335	0.026777953	0.195245076	ENSMUSG00000034218/ENSMUSG00000019971/ENSMUSG00000006932/ENSMUSG00000025900/ENSMUSG00000043252/ENSMUSG00000045322/ENSMUSG00000021109/ENSMUSG00000004319/ENSMUSG00000062960/ENSMUSG00000019066/ENSMUSG00000024811/ENSMUSG00000036202/ENSMUSG00000063358/ENSMUSG00000027523/ENSMUSG00000015605/ENSMUSG00000031529/ENSMUSG00000026393/ENSMUSG00000022865/ENSMUSG00000043733/ENSMUSG00000039005/ENSMUSG00000022797/…	Atm/Cep290/Ctnnb1/Rp1/Tmem64/Tlr9/Hif1a/Clcn3/Kdr/Rab3d/Tnks2/Rif1/Mapk1/Gnas/Srf/Tnks/Nek7/Cxadr/Ptpn11/Tlr4/Tfrc/Wdr36/Lipa/Apex1/Abca4/Muc5ac/Lca5/Nek2/Itgb1/Dcp2	30
BP	GO:0019058	viral life cycle	18/1233	190/21335	0.027068217	0.196798261	ENSMUSG00000015405/ENSMUSG00000000787/ENSMUSG00000017831/ENSMUSG00000020641/ENSMUSG00000027536/ENSMUSG00000043279/ENSMUSG00000066278/ENSMUSG00000024740/ENSMUSG00000009907/ENSMUSG00000024974/ENSMUSG00000024892/ENSMUSG00000003813/ENSMUSG00000032383/ENSMUSG00000039046/ENSMUSG00000028552/ENSMUSG00000026923/ENSMUSG00000022043/ENSMUSG00000006411	Ace2/Ddx3x/Rab5a/Rsad2/Chmp4c/Trim56/Vps37b/Ddb1/Vps4b/Smc3/Pcx/Rad23a/Ppib/Usp6nl/Eps15/Notch1/Trim35/Nectin4	18
BP	GO:0002757	immune response-activating signal transduction	25/1233	287/21335	0.027123937	0.196798261	ENSMUSG00000031010/ENSMUSG00000025017/ENSMUSG00000044147/ENSMUSG00000036461/ENSMUSG00000024122/ENSMUSG00000045322/ENSMUSG00000025314/ENSMUSG00000020641/ENSMUSG00000051076/ENSMUSG00000031309/ENSMUSG00000003518/ENSMUSG00000033721/ENSMUSG00000063358/ENSMUSG00000029640/ENSMUSG00000034028/ENSMUSG00000019850/ENSMUSG00000024901/ENSMUSG00000040522/ENSMUSG00000002944/ENSMUSG00000040423/ENSMUSG00000039005/…	Usp9x/Pik3ap1/Arf6/Elf1/Pdpk1/Tlr9/Ptprj/Rsad2/Vtcn1/Rps6ka3/Dusp3/Vav3/Mapk1/Usp12/Cd226/Tnfaip3/Peli3/Tlr8/Cd36/Rc3h1/Tlr4/Pde4b/Ifih1/Usp46/Cd79b	25
BP	GO:0003203	endocardial cushion morphogenesis	5/1233	30/21335	0.027290457	0.196798261	ENSMUSG00000032179/ENSMUSG00000039239/ENSMUSG00000024515/ENSMUSG00000039191/ENSMUSG00000026923	Bmp5/Tgfb2/Smad4/Rbpj/Notch1	5
BP	GO:0008299	isoprenoid biosynthetic process	5/1233	30/21335	0.027290457	0.196798261	ENSMUSG00000058258/ENSMUSG00000053279/ENSMUSG00000021670/ENSMUSG00000027875/ENSMUSG00000025921	Idi1/Aldh1a1/Hmgcr/Hmgcs2/Rdh10	5
BP	GO:0032594	protein transport within lipid bilayer	5/1233	30/21335	0.027290457	0.196798261	ENSMUSG00000031696/ENSMUSG00000047139/ENSMUSG00000027287/ENSMUSG00000009894/ENSMUSG00000025809	Vps35/Cd24a/Snap23/Snap47/Itgb1	5
BP	GO:0035329	hippo signaling	5/1233	30/21335	0.027290457	0.196798261	ENSMUSG00000024083/ENSMUSG00000006262/ENSMUSG00000043131/ENSMUSG00000031563/ENSMUSG00000021067	Pja2/Mob1b/Mob1a/Wwc2/Sav1	5
BP	GO:0048841	regulation of axon extension involved in axon guidance	5/1233	30/21335	0.027290457	0.196798261	ENSMUSG00000063531/ENSMUSG00000021451/ENSMUSG00000028883/ENSMUSG00000021994/ENSMUSG00000022231	Sema3e/Sema4d/Sema3a/Wnt5a/Sema5a	5
BP	GO:1900087	positive regulation of G1/S transition of mitotic cell cycle	5/1233	30/21335	0.027290457	0.196798261	ENSMUSG00000010051/ENSMUSG00000000787/ENSMUSG00000031095/ENSMUSG00000035960/ENSMUSG00000000184	Hyal1/Ddx3x/Cul4b/Apex1/Ccnd2	5
BP	GO:0001558	regulation of cell growth	34/1233	417/21335	0.027576407	0.198316238	ENSMUSG00000010051/ENSMUSG00000035107/ENSMUSG00000048482/ENSMUSG00000063531/ENSMUSG00000000787/ENSMUSG00000025314/ENSMUSG00000039239/ENSMUSG00000020745/ENSMUSG00000031292/ENSMUSG00000050953/ENSMUSG00000026361/ENSMUSG00000015605/ENSMUSG00000031353/ENSMUSG00000036832/ENSMUSG00000021451/ENSMUSG00000006205/ENSMUSG00000029840/ENSMUSG00000031278/ENSMUSG00000074934/ENSMUSG00000024515/ENSMUSG00000020123/…	Hyal1/Dcbld2/Bdnf/Sema3e/Ddx3x/Ptprj/Tgfb2/Pafah1b1/Cdkl5/Gja1/Cdc73/Srf/Rbbp7/Lpar3/Sema4d/Htra1/Mtpn/Acsl4/Grem1/Smad4/Avpr1a/Kdm2b/Wdr36/Myo5b/Ulk2/Myocd/Kif26a/Tomm70a/Sema3a/Ntn1/Wnt5a/Sema5a/Cyfip1/Spg20	34
BP	GO:0032386	regulation of intracellular transport	34/1233	417/21335	0.027576407	0.198316238	ENSMUSG00000076431/ENSMUSG00000019971/ENSMUSG00000024122/ENSMUSG00000074093/ENSMUSG00000027499/ENSMUSG00000033411/ENSMUSG00000017831/ENSMUSG00000037075/ENSMUSG00000033557/ENSMUSG00000021374/ENSMUSG00000026750/ENSMUSG00000034435/ENSMUSG00000031592/ENSMUSG00000063358/ENSMUSG00000006740/ENSMUSG00000045294/ENSMUSG00000026667/ENSMUSG00000006005/ENSMUSG00000006304/ENSMUSG00000027805/ENSMUSG00000026986/…	Sox4/Cep290/Pdpk1/Svip/Pkia/Ctdspl2/Rab5a/Rnf139/Fam20b/Nup153/Psmb7/Tmem30b/Pcm1/Mapk1/Kif5b/Insig1/Uhmk1/Tpr/Arpc2/Pfn2/Hnmt/Ptpn11/Chp2/Gcc2/Dhx9/Nup54/Ppp1cc/Oscp1/Ldlrap1/Pdcd10/Jak2/Iws1/Snx12/Cdkl2	34
BP	GO:0043112	receptor metabolic process	17/1233	177/21335	0.027682195	0.19880505	ENSMUSG00000015405/ENSMUSG00000049502/ENSMUSG00000047126/ENSMUSG00000021109/ENSMUSG00000017831/ENSMUSG00000022383/ENSMUSG00000002944/ENSMUSG00000074934/ENSMUSG00000022797/ENSMUSG00000032216/ENSMUSG00000030530/ENSMUSG00000056515/ENSMUSG00000026024/ENSMUSG00000028552/ENSMUSG00000037295/ENSMUSG00000038844/ENSMUSG00000025809	Ace2/Dtx3l/Cltc/Hif1a/Rab5a/Ppara/Cd36/Grem1/Tfrc/Nedd4/Furin/Rab31/Als2/Eps15/Ldlrap1/Kif16b/Itgb1	17
BP	GO:0042278	purine nucleoside metabolic process	8/1233	63/21335	0.028043512	0.199022239	ENSMUSG00000026575/ENSMUSG00000032561/ENSMUSG00000029772/ENSMUSG00000000001/ENSMUSG00000023961/ENSMUSG00000039662/ENSMUSG00000027893/ENSMUSG00000032420	Nme7/Acpp/Ahcyl2/Gnai3/Enpp4/Icmt/Ahcyl1/Nt5e	8
BP	GO:0045454	cell redox homeostasis	8/1233	63/21335	0.028043512	0.199022239	ENSMUSG00000034723/ENSMUSG00000020250/ENSMUSG00000021831/ENSMUSG00000058709/ENSMUSG00000021072/ENSMUSG00000035960/ENSMUSG00000025078/ENSMUSG00000040697	Tmx4/Txnrd1/Ero1l/Egln2/Tmx1/Apex1/Nhlrc2/Dnajc16	8
BP	GO:0048278	vesicle docking	8/1233	63/21335	0.028043512	0.199022239	ENSMUSG00000021062/ENSMUSG00000019066/ENSMUSG00000002741/ENSMUSG00000039232/ENSMUSG00000053799/ENSMUSG00000030616/ENSMUSG00000074030/ENSMUSG00000029434	Rab15/Rab3d/Ykt6/Stx11/Exoc6/Sytl2/Exoc8/Vps33a	8
BP	GO:0097306	cellular response to alcohol	8/1233	63/21335	0.028043512	0.199022239	ENSMUSG00000006932/ENSMUSG00000041974/ENSMUSG00000021466/ENSMUSG00000027523/ENSMUSG00000006304/ENSMUSG00000013663/ENSMUSG00000028518/ENSMUSG00000037035	Ctnnb1/Spidr/Ptch1/Gnas/Arpc2/Pten/Prkaa2/Inhbb	8
BP	GO:0002312	B cell activation involved in immune response	9/1233	75/21335	0.028513856	0.199022239	ENSMUSG00000031239/ENSMUSG00000024425/ENSMUSG00000036202/ENSMUSG00000019850/ENSMUSG00000027878/ENSMUSG00000039005/ENSMUSG00000022797/ENSMUSG00000040899/ENSMUSG00000089669	Itm2a/Ndfip1/Rif1/Tnfaip3/Notch2/Tlr4/Tfrc/Ccr6/Tnfsf13	9
BP	GO:0045682	regulation of epidermis development	9/1233	75/21335	0.028513856	0.199022239	ENSMUSG00000006932/ENSMUSG00000039239/ENSMUSG00000001420/ENSMUSG00000002881/ENSMUSG00000021466/ENSMUSG00000022286/ENSMUSG00000024515/ENSMUSG00000026923/ENSMUSG00000021994	Ctnnb1/Tgfb2/Tmem79/Nab1/Ptch1/Grhl2/Smad4/Notch1/Wnt5a	9
BP	GO:0001840	neural plate development	3/1233	12/21335	0.028602022	0.199022239	ENSMUSG00000006932/ENSMUSG00000021466/ENSMUSG00000026383	Ctnnb1/Ptch1/Epb41l5	3
BP	GO:0003337	mesenchymal to epithelial transition involved in metanephros morphogenesis	3/1233	12/21335	0.028602022	0.199022239	ENSMUSG00000006932/ENSMUSG00000074934/ENSMUSG00000022144	Ctnnb1/Grem1/Gdnf	3
BP	GO:0006614	SRP-dependent cotranslational protein targeting to membrane	3/1233	12/21335	0.028602022	0.199022239	ENSMUSG00000073079/ENSMUSG00000030082/ENSMUSG00000032042	Srp54a/Sec61a1/Srpr	3
BP	GO:0010889	regulation of sequestering of triglyceride	3/1233	12/21335	0.028602022	0.199022239	ENSMUSG00000022383/ENSMUSG00000024526/ENSMUSG00000032540	Ppara/Cidea/Abhd5	3
BP	GO:0021670	lateral ventricle development	3/1233	12/21335	0.028602022	0.199022239	ENSMUSG00000029475/ENSMUSG00000033282/ENSMUSG00000004655	Kdm2b/Rpgrip1l/Aqp1	3
BP	GO:0033523	histone H2B ubiquitination	3/1233	12/21335	0.028602022	0.199022239	ENSMUSG00000021774/ENSMUSG00000049502/ENSMUSG00000026361	Ube2e1/Dtx3l/Cdc73	3
BP	GO:0034162	toll-like receptor 9 signaling pathway	3/1233	12/21335	0.028602022	0.199022239	ENSMUSG00000025017/ENSMUSG00000045322/ENSMUSG00000020641	Pik3ap1/Tlr9/Rsad2	3
BP	GO:0035751	regulation of lysosomal lumen pH	3/1233	12/21335	0.028602022	0.199022239	ENSMUSG00000022125/ENSMUSG00000024121/ENSMUSG00000029434	Cln5/Atp6v0c/Vps33a	3
BP	GO:0036315	cellular response to sterol	3/1233	12/21335	0.028602022	0.199022239	ENSMUSG00000021466/ENSMUSG00000045294/ENSMUSG00000037035	Ptch1/Insig1/Inhbb	3
BP	GO:0046415	urate metabolic process	3/1233	12/21335	0.028602022	0.199022239	ENSMUSG00000037762/ENSMUSG00000028186/ENSMUSG00000031432	Slc16a9/Uox/Prps1	3
BP	GO:0052646	alditol phosphate metabolic process	3/1233	12/21335	0.028602022	0.199022239	ENSMUSG00000024978/ENSMUSG00000023019/ENSMUSG00000050627	Gpam/Gpd1/Gpd1l	3
BP	GO:0070423	nucleotide-binding oligomerization domain containing signaling pathway	3/1233	12/21335	0.028602022	0.199022239	ENSMUSG00000019850/ENSMUSG00000024901/ENSMUSG00000039005	Tnfaip3/Peli3/Tlr4	3
BP	GO:0070431	nucleotide-binding oligomerization domain containing 2 signaling pathway	3/1233	12/21335	0.028602022	0.199022239	ENSMUSG00000019850/ENSMUSG00000024901/ENSMUSG00000039005	Tnfaip3/Peli3/Tlr4	3
BP	GO:0070986	left/right axis specification	3/1233	12/21335	0.028602022	0.199022239	ENSMUSG00000026383/ENSMUSG00000027878/ENSMUSG00000026923	Epb41l5/Notch2/Notch1	3
BP	GO:0071243	cellular response to arsenic-containing substance	3/1233	12/21335	0.028602022	0.199022239	ENSMUSG00000000787/ENSMUSG00000025068/ENSMUSG00000039782	Ddx3x/Gsto1/Cpeb2	3
BP	GO:0097329	response to antimetabolite	3/1233	12/21335	0.028602022	0.199022239	ENSMUSG00000041974/ENSMUSG00000038909/ENSMUSG00000029110	Spidr/Kat7/Rnf4	3
BP	GO:1902414	protein localization to cell junction	3/1233	12/21335	0.028602022	0.199022239	ENSMUSG00000001247/ENSMUSG00000054889/ENSMUSG00000057440	Lsr/Dsp/Mpp7	3
BP	GO:1901342	regulation of vasculature development	27/1233	317/21335	0.02869604	0.199022239	ENSMUSG00000030660/ENSMUSG00000010051/ENSMUSG00000028864/ENSMUSG00000006932/ENSMUSG00000063531/ENSMUSG00000024122/ENSMUSG00000020700/ENSMUSG00000039239/ENSMUSG00000022893/ENSMUSG00000021109/ENSMUSG00000062960/ENSMUSG00000062070/ENSMUSG00000002944/ENSMUSG00000074934/ENSMUSG00000024087/ENSMUSG00000036585/ENSMUSG00000037411/ENSMUSG00000021681/ENSMUSG00000020542/ENSMUSG00000022255/ENSMUSG00000004655/…	Pik3c2a/Hyal1/Hgf/Ctnnb1/Sema3e/Pdpk1/Map3k3/Tgfb2/Adamts1/Hif1a/Kdr/Pgk1/Cd36/Grem1/Cyp1b1/Fgf1/Serpine1/Aggf1/Myocd/Mtdh/Aqp1/E2f2/Notch1/Wnt5a/Pdcd10/Sema5a/Itgb1	27
BP	GO:0002700	regulation of production of molecular mediator of immune response	13/1233	125/21335	0.028735575	0.199022239	ENSMUSG00000008734/ENSMUSG00000045322/ENSMUSG00000024425/ENSMUSG00000039239/ENSMUSG00000020641/ENSMUSG00000036202/ENSMUSG00000034028/ENSMUSG00000019850/ENSMUSG00000002944/ENSMUSG00000039005/ENSMUSG00000022797/ENSMUSG00000089669/ENSMUSG00000021994	Gprc5b/Tlr9/Ndfip1/Tgfb2/Rsad2/Rif1/Cd226/Tnfaip3/Cd36/Tlr4/Tfrc/Tnfsf13/Wnt5a	13
BP	GO:0031023	microtubule organizing center organization	13/1233	125/21335	0.028735575	0.199022239	ENSMUSG00000006932/ENSMUSG00000020745/ENSMUSG00000036825/ENSMUSG00000027536/ENSMUSG00000031592/ENSMUSG00000033900/ENSMUSG00000025437/ENSMUSG00000048799/ENSMUSG00000009907/ENSMUSG00000003226/ENSMUSG00000038039/ENSMUSG00000027959/ENSMUSG00000026622	Ctnnb1/Pafah1b1/Ssx2ip/Chmp4c/Pcm1/Map9/Usp33/Cep120/Vps4b/Ranbp2/Gcc2/Sass6/Nek2	13
BP	GO:0001678	cellular glucose homeostasis	14/1233	138/21335	0.028772475	0.199022239	ENSMUSG00000076431/ENSMUSG00000056553/ENSMUSG00000000441/ENSMUSG00000031075/ENSMUSG00000021109/ENSMUSG00000040022/ENSMUSG00000035232/ENSMUSG00000006740/ENSMUSG00000021670/ENSMUSG00000024515/ENSMUSG00000002489/ENSMUSG00000029482/ENSMUSG00000024411/ENSMUSG00000020546	Sox4/Ptprn2/Raf1/Ano1/Hif1a/Rab11fip2/Pdk3/Kif5b/Hmgcr/Smad4/Tiam1/Aacs/Aqp4/Stxbp4	14
BP	GO:0050680	negative regulation of epithelial cell proliferation	14/1233	138/21335	0.028772475	0.199022239	ENSMUSG00000033863/ENSMUSG00000039239/ENSMUSG00000060798/ENSMUSG00000050953/ENSMUSG00000026361/ENSMUSG00000021466/ENSMUSG00000025428/ENSMUSG00000013663/ENSMUSG00000059668/ENSMUSG00000021067/ENSMUSG00000021994/ENSMUSG00000027778/ENSMUSG00000032965/ENSMUSG00000027835	Klf9/Tgfb2/Intu/Gja1/Cdc73/Ptch1/Atp5a1/Pten/Krt4/Sav1/Wnt5a/Ift80/Ift57/Pdcd10	14
BP	GO:0003015	heart process	19/1233	205/21335	0.028811793	0.199032319	ENSMUSG00000024027/ENSMUSG00000054640/ENSMUSG00000052920/ENSMUSG00000015405/ENSMUSG00000044393/ENSMUSG00000026576/ENSMUSG00000039239/ENSMUSG00000054889/ENSMUSG00000050953/ENSMUSG00000021699/ENSMUSG00000050627/ENSMUSG00000025323/ENSMUSG00000022865/ENSMUSG00000021540/ENSMUSG00000020123/ENSMUSG00000068614/ENSMUSG00000028525/ENSMUSG00000028883/ENSMUSG00000024789	Glp1r/Slc8a1/Prkg1/Ace2/Dsg2/Atp1b1/Tgfb2/Dsp/Gja1/Pde4d/Gpd1l/Sp4/Cxadr/Smad5/Avpr1a/Actc1/Pde4b/Sema3a/Jak2	19
BP	GO:0044403	symbiont process	29/1233	346/21335	0.02898491	0.199669704	ENSMUSG00000021039/ENSMUSG00000015405/ENSMUSG00000000787/ENSMUSG00000017831/ENSMUSG00000020641/ENSMUSG00000039952/ENSMUSG00000024360/ENSMUSG00000045827/ENSMUSG00000027536/ENSMUSG00000043279/ENSMUSG00000066278/ENSMUSG00000002944/ENSMUSG00000024740/ENSMUSG00000009907/ENSMUSG00000024974/ENSMUSG00000037071/ENSMUSG00000024892/ENSMUSG00000003813/ENSMUSG00000032383/ENSMUSG00000004798/ENSMUSG00000039046/…	Snw1/Ace2/Ddx3x/Rab5a/Rsad2/Dag1/Etf1/Serpinb9/Chmp4c/Trim56/Vps37b/Cd36/Ddb1/Vps4b/Smc3/Scd1/Pcx/Rad23a/Ppib/Ulk2/Usp6nl/Eps15/Aqp1/Dhx9/Notch1/Trim35/Ripk1/Ptbp1/Nectin4	29
BP	GO:0006406	mRNA export from nucleus	7/1233	52/21335	0.029169548	0.199669704	ENSMUSG00000079065/ENSMUSG00000006005/ENSMUSG00000042650/ENSMUSG00000015023/ENSMUSG00000033658/ENSMUSG00000024384/ENSMUSG00000022800	BC005561/Tpr/Alkbh5/Ddx19a/Ddx19b/Iws1/Fyttd1	7
BP	GO:0030850	prostate gland development	7/1233	52/21335	0.029169548	0.199669704	ENSMUSG00000006932/ENSMUSG00000021379/ENSMUSG00000032244/ENSMUSG00000035451/ENSMUSG00000013663/ENSMUSG00000026923/ENSMUSG00000021994	Ctnnb1/Id4/Fem1b/Foxa1/Pten/Notch1/Wnt5a	7
BP	GO:0043536	positive regulation of blood vessel endothelial cell migration	7/1233	52/21335	0.029169548	0.199669704	ENSMUSG00000030660/ENSMUSG00000024122/ENSMUSG00000020700/ENSMUSG00000021109/ENSMUSG00000062960/ENSMUSG00000025393/ENSMUSG00000025428	Pik3c2a/Pdpk1/Map3k3/Hif1a/Kdr/Atp5b/Atp5a1	7
BP	GO:0055078	sodium ion homeostasis	7/1233	52/21335	0.029169548	0.199669704	ENSMUSG00000054640/ENSMUSG00000026576/ENSMUSG00000027523/ENSMUSG00000020123/ENSMUSG00000024597/ENSMUSG00000031618/ENSMUSG00000000216	Slc8a1/Atp1b1/Gnas/Avpr1a/Slc12a2/Nr3c2/Scnn1g	7
BP	GO:0071427	mRNA-containing ribonucleoprotein complex export from nucleus	7/1233	52/21335	0.029169548	0.199669704	ENSMUSG00000079065/ENSMUSG00000006005/ENSMUSG00000042650/ENSMUSG00000015023/ENSMUSG00000033658/ENSMUSG00000024384/ENSMUSG00000022800	BC005561/Tpr/Alkbh5/Ddx19a/Ddx19b/Iws1/Fyttd1	7
BP	GO:0043087	regulation of GTPase activity	25/1233	289/21335	0.029177333	0.199669704	ENSMUSG00000042473/ENSMUSG00000056553/ENSMUSG00000052920/ENSMUSG00000020745/ENSMUSG00000031292/ENSMUSG00000038530/ENSMUSG00000033721/ENSMUSG00000027523/ENSMUSG00000052085/ENSMUSG00000004530/ENSMUSG00000067851/ENSMUSG00000021451/ENSMUSG00000021676/ENSMUSG00000052302/ENSMUSG00000020590/ENSMUSG00000002489/ENSMUSG00000040158/ENSMUSG00000042364/ENSMUSG00000039230/ENSMUSG00000039046/ENSMUSG00000026024/…	Tbc1d8b/Ptprn2/Prkg1/Pafah1b1/Cdkl5/Rgs4/Vav3/Gnas/Dock8/Coro1c/Arfgef1/Sema4d/Iqgap2/Tbc1d30/Snx13/Tiam1/Tax1bp3/Snx18/Tbcd/Usp6nl/Als2/Tbc1d9/Wnt5a/Prom2/Itgb1	25
BP	GO:0010907	positive regulation of glucose metabolic process	6/1233	41/21335	0.029245895	0.199669704	ENSMUSG00000055980/ENSMUSG00000025006/ENSMUSG00000021109/ENSMUSG00000022383/ENSMUSG00000020463/ENSMUSG00000028630	Irs1/Sorbs1/Hif1a/Ppara/Ppp4r3b/Dyrk2	6
BP	GO:0098754	detoxification	6/1233	41/21335	0.029245895	0.199669704	ENSMUSG00000033792/ENSMUSG00000002944/ENSMUSG00000025934/ENSMUSG00000025068/ENSMUSG00000037434/ENSMUSG00000029759	Atp7a/Cd36/Gsta3/Gsto1/Slc30a1/Pon3	6
BP	GO:0050886	endocrine process	11/1233	100/21335	0.029495885	0.201115264	ENSMUSG00000015405/ENSMUSG00000017446/ENSMUSG00000020038/ENSMUSG00000027523/ENSMUSG00000052155/ENSMUSG00000024515/ENSMUSG00000020123/ENSMUSG00000043733/ENSMUSG00000031488/ENSMUSG00000004655/ENSMUSG00000037035	Ace2/C1qtnf1/Cry1/Gnas/Acvr2a/Smad4/Avpr1a/Ptpn11/Rab11fip1/Aqp1/Inhbb	11
BP	GO:0071897	DNA biosynthetic process	15/1233	152/21335	0.03007604	0.20410475	ENSMUSG00000034218/ENSMUSG00000028864/ENSMUSG00000006932/ENSMUSG00000050953/ENSMUSG00000063358/ENSMUSG00000031529/ENSMUSG00000026393/ENSMUSG00000020697/ENSMUSG00000022286/ENSMUSG00000074934/ENSMUSG00000024087/ENSMUSG00000046691/ENSMUSG00000033454/ENSMUSG00000026622/ENSMUSG00000024472	Atm/Hgf/Ctnnb1/Gja1/Mapk1/Tnks/Nek7/Lig3/Grhl2/Grem1/Cyp1b1/Chtf8/Zbtb1/Nek2/Dcp2	15
BP	GO:0006353	DNA-templated transcription, termination	4/1233	21/21335	0.030206105	0.20410475	ENSMUSG00000027433/ENSMUSG00000043535/ENSMUSG00000042699/ENSMUSG00000029038	Xrn2/Setx/Dhx9/Ssu72	4
BP	GO:0010743	regulation of macrophage derived foam cell differentiation	4/1233	21/21335	0.030206105	0.20410475	ENSMUSG00000002996/ENSMUSG00000018800/ENSMUSG00000022383/ENSMUSG00000002944	Hbp1/Abca5/Ppara/Cd36	4
BP	GO:0043153	entrainment of circadian clock by photoperiod	4/1233	21/21335	0.030206105	0.20410475	ENSMUSG00000014956/ENSMUSG00000020038/ENSMUSG00000040385/ENSMUSG00000004455	Ppp1cb/Cry1/Ppp1ca/Ppp1cc	4
BP	GO:0046685	response to arsenic-containing substance	4/1233	21/21335	0.030206105	0.20410475	ENSMUSG00000000787/ENSMUSG00000025068/ENSMUSG00000029110/ENSMUSG00000039782	Ddx3x/Gsto1/Rnf4/Cpeb2	4
BP	GO:0070861	regulation of protein exit from endoplasmic reticulum	4/1233	21/21335	0.030206105	0.20410475	ENSMUSG00000074093/ENSMUSG00000034435/ENSMUSG00000045294/ENSMUSG00000038039	Svip/Tmem30b/Insig1/Gcc2	4
BP	GO:1901522	positive regulation of transcription from RNA polymerase II promoter involved in cellular response to chemical stimulus	4/1233	21/21335	0.030206105	0.20410475	ENSMUSG00000021109/ENSMUSG00000021540/ENSMUSG00000039191/ENSMUSG00000026923	Hif1a/Smad5/Rbpj/Notch1	4
BP	GO:0009156	ribonucleoside monophosphate biosynthetic process	14/1233	139/21335	0.030361499	0.204426073	ENSMUSG00000073016/ENSMUSG00000021109/ENSMUSG00000011752/ENSMUSG00000025393/ENSMUSG00000022383/ENSMUSG00000022962/ENSMUSG00000025428/ENSMUSG00000062070/ENSMUSG00000023019/ENSMUSG00000031432/ENSMUSG00000029246/ENSMUSG00000029247/ENSMUSG00000028518/ENSMUSG00000023456	Uprt/Hif1a/Pgam1/Atp5b/Ppara/Gart/Atp5a1/Pgk1/Gpd1/Prps1/Ppat/Paics/Prkaa2/Tpi1	14
BP	GO:0006469	negative regulation of protein kinase activity	20/1233	220/21335	0.030382213	0.204426073	ENSMUSG00000024122/ENSMUSG00000031530/ENSMUSG00000025314/ENSMUSG00000027499/ENSMUSG00000038485/ENSMUSG00000028458/ENSMUSG00000022136/ENSMUSG00000003518/ENSMUSG00000004530/ENSMUSG00000024639/ENSMUSG00000019850/ENSMUSG00000021670/ENSMUSG00000030203/ENSMUSG00000002997/ENSMUSG00000051379/ENSMUSG00000013663/ENSMUSG00000022419/ENSMUSG00000049323/ENSMUSG00000020542/ENSMUSG00000020612	Pdpk1/Dusp4/Ptprj/Pkia/Socs7/Tesk1/Dnajc3/Dusp3/Coro1c/Gnaq/Tnfaip3/Hmgcr/Dusp16/Prkar2b/Flrt3/Pten/Deptor/Smcr8/Myocd/Prkar1a	20
BP	GO:0048284	organelle fusion	17/1233	179/21335	0.030411521	0.204426073	ENSMUSG00000042473/ENSMUSG00000022765/ENSMUSG00000033721/ENSMUSG00000000001/ENSMUSG00000014550/ENSMUSG00000002741/ENSMUSG00000006740/ENSMUSG00000039232/ENSMUSG00000062542/ENSMUSG00000046314/ENSMUSG00000052302/ENSMUSG00000027287/ENSMUSG00000063260/ENSMUSG00000009894/ENSMUSG00000030616/ENSMUSG00000039046/ENSMUSG00000031709	Tbc1d8b/Snap29/Vav3/Gnai3/Rbsn/Ykt6/Kif5b/Stx11/Syt9/Stxbp6/Tbc1d30/Snap23/Syt10/Snap47/Sytl2/Usp6nl/Tbc1d9	17
BP	GO:0032611	interleukin-1 beta production	8/1233	64/21335	0.030486978	0.204426073	ENSMUSG00000019850/ENSMUSG00000040522/ENSMUSG00000002944/ENSMUSG00000039005/ENSMUSG00000024411/ENSMUSG00000021994/ENSMUSG00000024789/ENSMUSG00000026471	Tnfaip3/Tlr8/Cd36/Tlr4/Aqp4/Wnt5a/Jak2/Mr1	8
BP	GO:0060425	lung morphogenesis	8/1233	64/21335	0.030486978	0.204426073	ENSMUSG00000006932/ENSMUSG00000039952/ENSMUSG00000063358/ENSMUSG00000015605/ENSMUSG00000016028/ENSMUSG00000022286/ENSMUSG00000035451/ENSMUSG00000025921	Ctnnb1/Dag1/Mapk1/Srf/Celsr1/Grhl2/Foxa1/Rdh10	8
BP	GO:0061371	determination of heart left/right asymmetry	8/1233	64/21335	0.030486978	0.204426073	ENSMUSG00000021109/ENSMUSG00000050953/ENSMUSG00000015605/ENSMUSG00000027878/ENSMUSG00000039191/ENSMUSG00000026923/ENSMUSG00000021994/ENSMUSG00000032965	Hif1a/Gja1/Srf/Notch2/Rbpj/Notch1/Wnt5a/Ift57	8
BP	GO:0007044	cell-substrate junction assembly	9/1233	76/21335	0.030749244	0.205660021	ENSMUSG00000025006/ENSMUSG00000024122/ENSMUSG00000025314/ENSMUSG00000062960/ENSMUSG00000004530/ENSMUSG00000074934/ENSMUSG00000026383/ENSMUSG00000013663/ENSMUSG00000044042	Sorbs1/Pdpk1/Ptprj/Kdr/Coro1c/Grem1/Epb41l5/Pten/Fmn1	9
BP	GO:0045913	positive regulation of carbohydrate metabolic process	9/1233	76/21335	0.030749244	0.205660021	ENSMUSG00000055980/ENSMUSG00000025006/ENSMUSG00000021109/ENSMUSG00000022383/ENSMUSG00000023019/ENSMUSG00000020463/ENSMUSG00000003226/ENSMUSG00000028630/ENSMUSG00000028518	Irs1/Sorbs1/Hif1a/Ppara/Gpd1/Ppp4r3b/Ranbp2/Dyrk2/Prkaa2	9
BP	GO:0032728	positive regulation of interferon-beta production	5/1233	31/21335	0.031039437	0.206811561	ENSMUSG00000045322/ENSMUSG00000040522/ENSMUSG00000039005/ENSMUSG00000026896/ENSMUSG00000042699	Tlr9/Tlr8/Tlr4/Ifih1/Dhx9	5
BP	GO:0090075	relaxation of muscle	5/1233	31/21335	0.031039437	0.206811561	ENSMUSG00000054640/ENSMUSG00000052920/ENSMUSG00000026576/ENSMUSG00000021699/ENSMUSG00000028525	Slc8a1/Prkg1/Atp1b1/Pde4d/Pde4b	5
BP	GO:2000352	negative regulation of endothelial cell apoptotic process	5/1233	31/21335	0.031039437	0.206811561	ENSMUSG00000024122/ENSMUSG00000062960/ENSMUSG00000019850/ENSMUSG00000037411/ENSMUSG00000022231	Pdpk1/Kdr/Tnfaip3/Serpine1/Sema5a	5
BP	GO:0031532	actin cytoskeleton reorganization	11/1233	101/21335	0.031441032	0.209222158	ENSMUSG00000063531/ENSMUSG00000029193/ENSMUSG00000019359/ENSMUSG00000043895/ENSMUSG00000030220/ENSMUSG00000051615/ENSMUSG00000021365/ENSMUSG00000034066/ENSMUSG00000022865/ENSMUSG00000006304/ENSMUSG00000032570	Sema3e/Cckar/Gdpd2/S1pr2/Arhgdib/Rap2a/Nedd9/Farp2/Cxadr/Arpc2/Atp2c1	11
BP	GO:0043409	negative regulation of MAPK cascade	15/1233	153/21335	0.031635841	0.210252358	ENSMUSG00000020044/ENSMUSG00000015405/ENSMUSG00000031530/ENSMUSG00000025314/ENSMUSG00000048234/ENSMUSG00000020745/ENSMUSG00000039952/ENSMUSG00000003518/ENSMUSG00000021670/ENSMUSG00000028414/ENSMUSG00000024515/ENSMUSG00000030203/ENSMUSG00000039005/ENSMUSG00000028053/ENSMUSG00000013663	Timp3/Ace2/Dusp4/Ptprj/Rnf149/Pafah1b1/Dag1/Dusp3/Hmgcr/Fktn/Smad4/Dusp16/Tlr4/Ash1l/Pten	15
BP	GO:0051222	positive regulation of protein transport	37/1233	466/21335	0.031713634	0.210503252	ENSMUSG00000034584/ENSMUSG00000024027/ENSMUSG00000076431/ENSMUSG00000019971/ENSMUSG00000031696/ENSMUSG00000031075/ENSMUSG00000039239/ENSMUSG00000033411/ENSMUSG00000021109/ENSMUSG00000051076/ENSMUSG00000033557/ENSMUSG00000050953/ENSMUSG00000026750/ENSMUSG00000034435/ENSMUSG00000031592/ENSMUSG00000063358/ENSMUSG00000006740/ENSMUSG00000050395/ENSMUSG00000040522/ENSMUSG00000002944/ENSMUSG00000006005/…	Exph5/Glp1r/Sox4/Cep290/Vps35/Ano1/Tgfb2/Ctdspl2/Hif1a/Vtcn1/Fam20b/Gja1/Psmb7/Tmem30b/Pcm1/Mapk1/Kif5b/Tnfsf15/Tlr8/Cd36/Tpr/Arpc2/Hnmt/Aacs/Tlr4/Chp2/Acsl3/Cadm1/Ifih1/Tomm70a/Dhx9/Wnt5a/Oscp1/Pdcd10/Jak2/Ptbp1/Cdkl2	37
BP	GO:0009161	ribonucleoside monophosphate metabolic process	22/1233	249/21335	0.031808051	0.210598139	ENSMUSG00000033792/ENSMUSG00000048482/ENSMUSG00000073016/ENSMUSG00000026576/ENSMUSG00000021109/ENSMUSG00000011752/ENSMUSG00000025393/ENSMUSG00000022383/ENSMUSG00000022962/ENSMUSG00000021577/ENSMUSG00000025428/ENSMUSG00000062070/ENSMUSG00000023019/ENSMUSG00000006273/ENSMUSG00000031432/ENSMUSG00000026819/ENSMUSG00000052459/ENSMUSG00000029246/ENSMUSG00000029247/ENSMUSG00000032420/ENSMUSG00000028518/…	Atp7a/Bdnf/Uprt/Atp1b1/Hif1a/Pgam1/Atp5b/Ppara/Gart/Sdha/Atp5a1/Pgk1/Gpd1/Atp6v1b2/Prps1/Slc25a25/Atp6v1a/Ppat/Paics/Nt5e/Prkaa2/Tpi1	22
BP	GO:0072659	protein localization to plasma membrane	22/1233	249/21335	0.031808051	0.210598139	ENSMUSG00000031696/ENSMUSG00000044147/ENSMUSG00000025006/ENSMUSG00000024122/ENSMUSG00000026576/ENSMUSG00000047126/ENSMUSG00000051615/ENSMUSG00000021062/ENSMUSG00000040022/ENSMUSG00000039246/ENSMUSG00000021466/ENSMUSG00000006740/ENSMUSG00000035247/ENSMUSG00000031889/ENSMUSG00000021870/ENSMUSG00000032883/ENSMUSG00000025885/ENSMUSG00000056515/ENSMUSG00000030616/ENSMUSG00000015002/ENSMUSG00000037295/…	Vps35/Arf6/Sorbs1/Pdpk1/Atp1b1/Cltc/Rap2a/Rab15/Rab11fip2/Lyplal1/Ptch1/Kif5b/Hectd1/D230025D16Rik/Slmap/Acsl3/Myo5b/Rab31/Sytl2/Efr3a/Ldlrap1/Itgb1	22
BP	GO:0009948	anterior/posterior axis specification	7/1233	53/21335	0.031993583	0.210633023	ENSMUSG00000006932/ENSMUSG00000015605/ENSMUSG00000024515/ENSMUSG00000026383/ENSMUSG00000030513/ENSMUSG00000078202/ENSMUSG00000021994	Ctnnb1/Srf/Smad4/Epb41l5/Pcsk6/Nrarp/Wnt5a	7
BP	GO:0030042	actin filament depolymerization	7/1233	53/21335	0.031993583	0.210633023	ENSMUSG00000028328/ENSMUSG00000070372/ENSMUSG00000058587/ENSMUSG00000029840/ENSMUSG00000006304/ENSMUSG00000015733/ENSMUSG00000022231	Tmod1/Capza1/Tmod3/Mtpn/Arpc2/Capza2/Sema5a	7
BP	GO:1903391	regulation of adherens junction organization	7/1233	53/21335	0.031993583	0.210633023	ENSMUSG00000025314/ENSMUSG00000062960/ENSMUSG00000004530/ENSMUSG00000074934/ENSMUSG00000026383/ENSMUSG00000013663/ENSMUSG00000044042	Ptprj/Kdr/Coro1c/Grem1/Epb41l5/Pten/Fmn1	7
BP	GO:0014020	primary neural tube formation	12/1233	114/21335	0.032004869	0.210633023	ENSMUSG00000032179/ENSMUSG00000039239/ENSMUSG00000021109/ENSMUSG00000021466/ENSMUSG00000050288/ENSMUSG00000016028/ENSMUSG00000022286/ENSMUSG00000035247/ENSMUSG00000029475/ENSMUSG00000021994/ENSMUSG00000039765/ENSMUSG00000032965	Bmp5/Tgfb2/Hif1a/Ptch1/Fzd2/Celsr1/Grhl2/Hectd1/Kdm2b/Wnt5a/Cc2d2a/Ift57	12
BP	GO:0072006	nephron development	14/1233	140/21335	0.032013655	0.210633023	ENSMUSG00000030082/ENSMUSG00000006932/ENSMUSG00000051397/ENSMUSG00000021466/ENSMUSG00000074934/ENSMUSG00000024515/ENSMUSG00000027878/ENSMUSG00000036585/ENSMUSG00000022144/ENSMUSG00000044042/ENSMUSG00000027439/ENSMUSG00000004655/ENSMUSG00000026923/ENSMUSG00000025932	Sec61a1/Ctnnb1/Tacstd2/Ptch1/Grem1/Smad4/Notch2/Fgf1/Gdnf/Fmn1/Gzf1/Aqp1/Notch1/Eya1	14
BP	GO:0050864	regulation of B cell activation	13/1233	127/21335	0.032162122	0.211345344	ENSMUSG00000034218/ENSMUSG00000045322/ENSMUSG00000024425/ENSMUSG00000037922/ENSMUSG00000047139/ENSMUSG00000036202/ENSMUSG00000033721/ENSMUSG00000019850/ENSMUSG00000045817/ENSMUSG00000040423/ENSMUSG00000039005/ENSMUSG00000022797/ENSMUSG00000089669	Atm/Tlr9/Ndfip1/Bank1/Cd24a/Rif1/Vav3/Tnfaip3/Zfp36l2/Rc3h1/Tlr4/Tfrc/Tnfsf13	13
BP	GO:0010035	response to inorganic substance	35/1233	437/21335	0.032227388	0.211509833	ENSMUSG00000033792/ENSMUSG00000021866/ENSMUSG00000028864/ENSMUSG00000053153/ENSMUSG00000041974/ENSMUSG00000020250/ENSMUSG00000062960/ENSMUSG00000003617/ENSMUSG00000063410/ENSMUSG00000022962/ENSMUSG00000005802/ENSMUSG00000063358/ENSMUSG00000021466/ENSMUSG00000021103/ENSMUSG00000019850/ENSMUSG00000023030/ENSMUSG00000002944/ENSMUSG00000013275/ENSMUSG00000037610/ENSMUSG00000027893/ENSMUSG00000024087/…	Atp7a/Anxa11/Hgf/Spag16/Spidr/Txnrd1/Kdr/Cp/Stk24/Gart/Slc30a4/Mapk1/Ptch1/Mnat1/Tnfaip3/Slc11a2/Cd36/Slc41a1/Kcnmb2/Ahcyl1/Cyp1b1/Avpr1a/Rnf4/Slc30a1/Chp2/Tfrc/Slc1a3/Setx/Mtf1/Apex1/Aqp1/Ripk1/Sord/Pdcd10/Ggh	35
BP	GO:0055006	cardiac cell development	10/1233	89/21335	0.032476975	0.212572285	ENSMUSG00000054640/ENSMUSG00000052920/ENSMUSG00000015605/ENSMUSG00000022865/ENSMUSG00000024515/ENSMUSG00000068614/ENSMUSG00000020542/ENSMUSG00000022752/ENSMUSG00000026923/ENSMUSG00000034295	Slc8a1/Prkg1/Srf/Cxadr/Smad4/Actc1/Myocd/Tomm70a/Notch1/Fhod3	10
BP	GO:0055024	regulation of cardiac muscle tissue development	10/1233	89/21335	0.032476975	0.212572285	ENSMUSG00000050953/ENSMUSG00000074934/ENSMUSG00000022865/ENSMUSG00000024515/ENSMUSG00000013663/ENSMUSG00000039191/ENSMUSG00000020542/ENSMUSG00000022752/ENSMUSG00000021067/ENSMUSG00000026923	Gja1/Grem1/Cxadr/Smad4/Pten/Rbpj/Myocd/Tomm70a/Sav1/Notch1	10
BP	GO:0003197	endocardial cushion development	6/1233	42/21335	0.03251058	0.212572285	ENSMUSG00000032179/ENSMUSG00000039239/ENSMUSG00000024515/ENSMUSG00000032216/ENSMUSG00000039191/ENSMUSG00000026923	Bmp5/Tgfb2/Smad4/Nedd4/Rbpj/Notch1	6
BP	GO:0006650	glycerophospholipid metabolic process	19/1233	208/21335	0.032769146	0.21399677	ENSMUSG00000025240/ENSMUSG00000024978/ENSMUSG00000030660/ENSMUSG00000005615/ENSMUSG00000043445/ENSMUSG00000030275/ENSMUSG00000036257/ENSMUSG00000026617/ENSMUSG00000066324/ENSMUSG00000013663/ENSMUSG00000021703/ENSMUSG00000032883/ENSMUSG00000062526/ENSMUSG00000023791/ENSMUSG00000032540/ENSMUSG00000021120/ENSMUSG00000032462/ENSMUSG00000035936/ENSMUSG00000060002	Sacm1l/Gpam/Pik3c2a/Pcyt1a/Pgp/Etnk1/Pnpla8/Bpnt1/Impad1/Pten/Serinc5/Acsl3/Mppe1/Pigx/Abhd5/Pigh/Pik3cb/Aldh5a1/Chpt1	19
BP	GO:0061448	connective tissue development	22/1233	250/21335	0.033051652	0.214847579	ENSMUSG00000032179/ENSMUSG00000033792/ENSMUSG00000003316/ENSMUSG00000006932/ENSMUSG00000029335/ENSMUSG00000017491/ENSMUSG00000039239/ENSMUSG00000007279/ENSMUSG00000021109/ENSMUSG00000052430/ENSMUSG00000027523/ENSMUSG00000015605/ENSMUSG00000066324/ENSMUSG00000074934/ENSMUSG00000021540/ENSMUSG00000021379/ENSMUSG00000026819/ENSMUSG00000035451/ENSMUSG00000026923/ENSMUSG00000021994/ENSMUSG00000027778/…	Bmp5/Atp7a/Glg1/Ctnnb1/Bmp3/Rarb/Tgfb2/Scube2/Hif1a/Bmpr1b/Gnas/Srf/Impad1/Grem1/Smad5/Id4/Slc25a25/Foxa1/Notch1/Wnt5a/Ift80/Spg20	22
BP	GO:0002718	regulation of cytokine production involved in immune response	8/1233	65/21335	0.033072517	0.214847579	ENSMUSG00000008734/ENSMUSG00000045322/ENSMUSG00000039239/ENSMUSG00000020641/ENSMUSG00000034028/ENSMUSG00000002944/ENSMUSG00000039005/ENSMUSG00000021994	Gprc5b/Tlr9/Tgfb2/Rsad2/Cd226/Cd36/Tlr4/Wnt5a	8
BP	GO:0003143	embryonic heart tube morphogenesis	8/1233	65/21335	0.033072517	0.214847579	ENSMUSG00000021109/ENSMUSG00000050953/ENSMUSG00000015605/ENSMUSG00000027878/ENSMUSG00000039191/ENSMUSG00000026923/ENSMUSG00000021994/ENSMUSG00000032965	Hif1a/Gja1/Srf/Notch2/Rbpj/Notch1/Wnt5a/Ift57	8
BP	GO:0009119	ribonucleoside metabolic process	9/1233	77/21335	0.033103774	0.214847579	ENSMUSG00000073016/ENSMUSG00000026575/ENSMUSG00000032561/ENSMUSG00000029772/ENSMUSG00000000001/ENSMUSG00000023961/ENSMUSG00000039662/ENSMUSG00000027893/ENSMUSG00000032420	Uprt/Nme7/Acpp/Ahcyl2/Gnai3/Enpp4/Icmt/Ahcyl1/Nt5e	9
BP	GO:0035773	insulin secretion involved in cellular response to glucose stimulus	9/1233	77/21335	0.033103774	0.214847579	ENSMUSG00000056553/ENSMUSG00000000441/ENSMUSG00000031075/ENSMUSG00000021109/ENSMUSG00000040022/ENSMUSG00000006740/ENSMUSG00000021670/ENSMUSG00000002489/ENSMUSG00000020546	Ptprn2/Raf1/Ano1/Hif1a/Rab11fip2/Kif5b/Hmgcr/Tiam1/Stxbp4	9
BP	GO:1904019	epithelial cell apoptotic process	11/1233	102/21335	0.033475688	0.216679391	ENSMUSG00000044147/ENSMUSG00000024122/ENSMUSG00000062960/ENSMUSG00000021585/ENSMUSG00000019850/ENSMUSG00000037411/ENSMUSG00000064210/ENSMUSG00000018983/ENSMUSG00000057522/ENSMUSG00000024789/ENSMUSG00000022231	Arf6/Pdpk1/Kdr/Cast/Tnfaip3/Serpine1/Ano6/E2f2/Spop/Jak2/Sema5a	11
BP	GO:0003002	regionalization	30/1233	365/21335	0.033493656	0.216679391	ENSMUSG00000034218/ENSMUSG00000006932/ENSMUSG00000026575/ENSMUSG00000047193/ENSMUSG00000060798/ENSMUSG00000052430/ENSMUSG00000024563/ENSMUSG00000021466/ENSMUSG00000015605/ENSMUSG00000016028/ENSMUSG00000037890/ENSMUSG00000034292/ENSMUSG00000052155/ENSMUSG00000074934/ENSMUSG00000024515/ENSMUSG00000026383/ENSMUSG00000027878/ENSMUSG00000029475/ENSMUSG00000035451/ENSMUSG00000036585/ENSMUSG00000022144/…	Atm/Ctnnb1/Nme7/Dync2h1/Intu/Bmpr1b/Smad2/Ptch1/Srf/Celsr1/Wdr19/Traf3ip1/Acvr2a/Grem1/Smad4/Epb41l5/Notch2/Kdm2b/Foxa1/Fgf1/Gdnf/Pcsk6/Rbpj/Sema3a/Cdon/Rpgrip1l/Nrarp/Notch1/Wnt5a/Ift57	30
BP	GO:1902903	regulation of supramolecular fiber organization	28/1233	336/21335	0.033509672	0.216679391	ENSMUSG00000044147/ENSMUSG00000025900/ENSMUSG00000028328/ENSMUSG00000028458/ENSMUSG00000041570/ENSMUSG00000051397/ENSMUSG00000070372/ENSMUSG00000058587/ENSMUSG00000034807/ENSMUSG00000067851/ENSMUSG00000039031/ENSMUSG00000021690/ENSMUSG00000021676/ENSMUSG00000015711/ENSMUSG00000029840/ENSMUSG00000024515/ENSMUSG00000006304/ENSMUSG00000027805/ENSMUSG00000050315/ENSMUSG00000015733/ENSMUSG00000035614/…	Arf6/Rp1/Tmod1/Tesk1/Camsap2/Tacstd2/Capza1/Tmod3/Colgalt1/Arfgef1/Arhgap18/Jmy/Iqgap2/Prune1/Mtpn/Smad4/Arpc2/Pfn2/Synpo2/Capza2/Togaram1/Arpc4/Tbcd/Fmn1/Arhgap28/Sema5a/Fhod3/Cyfip1	28
BP	GO:0072507	divalent inorganic cation homeostasis	38/1233	483/21335	0.033626213	0.217165849	ENSMUSG00000024027/ENSMUSG00000021665/ENSMUSG00000022533/ENSMUSG00000054640/ENSMUSG00000052920/ENSMUSG00000024122/ENSMUSG00000029193/ENSMUSG00000043252/ENSMUSG00000017446/ENSMUSG00000026576/ENSMUSG00000020611/ENSMUSG00000039239/ENSMUSG00000024327/ENSMUSG00000062960/ENSMUSG00000050953/ENSMUSG00000021699/ENSMUSG00000047139/ENSMUSG00000005802/ENSMUSG00000006269/ENSMUSG00000027523/ENSMUSG00000015342/…	Glp1r/Hexb/Atp13a3/Slc8a1/Prkg1/Pdpk1/Cckar/Tmem64/C1qtnf1/Atp1b1/Gna13/Tgfb2/Slc39a7/Kdr/Gja1/Pde4d/Cd24a/Slc30a4/Atp6v1b1/Gnas/Xk/Fzd2/Lpar3/Ero1l/Cd36/Slc41a1/Avpr1a/Gsto1/Atp2c1/Slc30a1/Atp2b1/Ccr6/Mcur1/Cul5/Itpr1/Pik3cb/Jak2/Itgb1	38
BP	GO:0032970	regulation of actin filament-based process	31/1233	380/21335	0.03392289	0.218560506	ENSMUSG00000044147/ENSMUSG00000063531/ENSMUSG00000044393/ENSMUSG00000028328/ENSMUSG00000039239/ENSMUSG00000028458/ENSMUSG00000054889/ENSMUSG00000030220/ENSMUSG00000051397/ENSMUSG00000021699/ENSMUSG00000070372/ENSMUSG00000058587/ENSMUSG00000016028/ENSMUSG00000067851/ENSMUSG00000039031/ENSMUSG00000021690/ENSMUSG00000021676/ENSMUSG00000029840/ENSMUSG00000024515/ENSMUSG00000006304/ENSMUSG00000027805/…	Arf6/Sema3e/Dsg2/Tmod1/Tgfb2/Tesk1/Dsp/Arhgdib/Tacstd2/Pde4d/Capza1/Tmod3/Celsr1/Arfgef1/Arhgap18/Jmy/Iqgap2/Mtpn/Smad4/Arpc2/Pfn2/Synpo2/Capza2/Arpc4/Pde4b/Fmn1/Arhgap28/Dixdc1/Sema5a/Fhod3/Cyfip1	31
BP	GO:0051701	interaction with host	12/1233	115/21335	0.033931249	0.218560506	ENSMUSG00000039952/ENSMUSG00000045827/ENSMUSG00000027536/ENSMUSG00000043279/ENSMUSG00000066278/ENSMUSG00000024740/ENSMUSG00000009907/ENSMUSG00000024974/ENSMUSG00000024892/ENSMUSG00000028552/ENSMUSG00000022043/ENSMUSG00000006411	Dag1/Serpinb9/Chmp4c/Trim56/Vps37b/Ddb1/Vps4b/Smc3/Pcx/Eps15/Trim35/Nectin4	12
BP	GO:0055007	cardiac muscle cell differentiation	13/1233	128/21335	0.033981739	0.218560506	ENSMUSG00000054640/ENSMUSG00000052920/ENSMUSG00000017491/ENSMUSG00000015605/ENSMUSG00000074934/ENSMUSG00000022865/ENSMUSG00000024515/ENSMUSG00000068614/ENSMUSG00000039191/ENSMUSG00000020542/ENSMUSG00000022752/ENSMUSG00000025809/ENSMUSG00000034295	Slc8a1/Prkg1/Rarb/Srf/Grem1/Cxadr/Smad4/Actc1/Rbpj/Myocd/Tomm70a/Itgb1/Fhod3	13
BP	GO:0034655	nucleobase-containing compound catabolic process	32/1233	395/21335	0.034291618	0.218560506	ENSMUSG00000034218/ENSMUSG00000062203/ENSMUSG00000016018/ENSMUSG00000021109/ENSMUSG00000011752/ENSMUSG00000027433/ENSMUSG00000021699/ENSMUSG00000022383/ENSMUSG00000024360/ENSMUSG00000019872/ENSMUSG00000024742/ENSMUSG00000062070/ENSMUSG00000023961/ENSMUSG00000023019/ENSMUSG00000056952/ENSMUSG00000021838/ENSMUSG00000041741/ENSMUSG00000045817/ENSMUSG00000040423/ENSMUSG00000024526/ENSMUSG00000036550/…	Atm/Gspt1/Skiv2l2/Hif1a/Pgam1/Xrn2/Pde4d/Ppara/Etf1/Smpdl3a/Fen1/Pgk1/Enpp4/Gpd1/Tatdn2/Samd4/Pde3a/Zfp36l2/Rc3h1/Cidea/Cnot1/Gdnf/Pde4b/Rbm24/Apex1/Nt5e/Dhx9/Prkaa2/Cnp/Tpi1/Ptbp1/Dcp2	32
BP	GO:0031334	positive regulation of protein complex assembly	21/1233	237/21335	0.034395337	0.218560506	ENSMUSG00000034218/ENSMUSG00000044147/ENSMUSG00000006932/ENSMUSG00000041974/ENSMUSG00000010517/ENSMUSG00000047139/ENSMUSG00000015605/ENSMUSG00000021573/ENSMUSG00000021690/ENSMUSG00000021676/ENSMUSG00000002944/ENSMUSG00000057440/ENSMUSG00000006304/ENSMUSG00000027805/ENSMUSG00000035614/ENSMUSG00000039005/ENSMUSG00000036550/ENSMUSG00000079426/ENSMUSG00000043535/ENSMUSG00000044042/ENSMUSG00000030447	Atm/Arf6/Ctnnb1/Spidr/Faf1/Cd24a/Srf/Tppp/Jmy/Iqgap2/Cd36/Mpp7/Arpc2/Pfn2/Togaram1/Tlr4/Cnot1/Arpc4/Setx/Fmn1/Cyfip1	21
BP	GO:0046578	regulation of Ras protein signal transduction	21/1233	237/21335	0.034395337	0.218560506	ENSMUSG00000026155/ENSMUSG00000044147/ENSMUSG00000027255/ENSMUSG00000039239/ENSMUSG00000030220/ENSMUSG00000036825/ENSMUSG00000021708/ENSMUSG00000033721/ENSMUSG00000034066/ENSMUSG00000067851/ENSMUSG00000039662/ENSMUSG00000021990/ENSMUSG00000027878/ENSMUSG00000002489/ENSMUSG00000024976/ENSMUSG00000026024/ENSMUSG00000036006/ENSMUSG00000052632/ENSMUSG00000026923/ENSMUSG00000004364/ENSMUSG00000025809	Smap1/Arf6/Arfgap2/Tgfb2/Arhgdib/Ssx2ip/Rasgrf2/Vav3/Farp2/Arfgef1/Icmt/Spata13/Notch2/Tiam1/Shoc2/Als2/Ripor2/Asap2/Notch1/Cul3/Itgb1	21
BP	GO:0046605	regulation of centrosome cycle	7/1233	54/21335	0.034994679	0.218560506	ENSMUSG00000006932/ENSMUSG00000027536/ENSMUSG00000033900/ENSMUSG00000048799/ENSMUSG00000009907/ENSMUSG00000003226/ENSMUSG00000026622	Ctnnb1/Chmp4c/Map9/Cep120/Vps4b/Ranbp2/Nek2	7
BP	GO:0006623	protein targeting to vacuole	5/1233	32/21335	0.03509571	0.218560506	ENSMUSG00000056234/ENSMUSG00000035284/ENSMUSG00000029426/ENSMUSG00000032216/ENSMUSG00000038039	Ncoa4/Vps13c/Scarb2/Nedd4/Gcc2	5
BP	GO:0021591	ventricular system development	5/1233	32/21335	0.03509571	0.218560506	ENSMUSG00000061802/ENSMUSG00000021103/ENSMUSG00000029475/ENSMUSG00000033282/ENSMUSG00000004655	Armc4/Mnat1/Kdm2b/Rpgrip1l/Aqp1	5
BP	GO:0045070	positive regulation of viral genome replication	5/1233	32/21335	0.03509571	0.218560506	ENSMUSG00000000787/ENSMUSG00000024740/ENSMUSG00000003813/ENSMUSG00000032383/ENSMUSG00000026923	Ddx3x/Ddb1/Rad23a/Ppib/Notch1	5
BP	GO:0048668	collateral sprouting	5/1233	32/21335	0.03509571	0.218560506	ENSMUSG00000048482/ENSMUSG00000036832/ENSMUSG00000021451/ENSMUSG00000004798/ENSMUSG00000036580	Bdnf/Lpar3/Sema4d/Ulk2/Spg20	5
BP	GO:0000272	polysaccharide catabolic process	4/1233	22/21335	0.035278985	0.218560506	ENSMUSG00000014956/ENSMUSG00000033059/ENSMUSG00000040385/ENSMUSG00000046794	Ppp1cb/Pygb/Ppp1ca/Ppp1r3b	4
BP	GO:0006541	glutamine metabolic process	4/1233	22/21335	0.035278985	0.218560506	ENSMUSG00000029992/ENSMUSG00000029246/ENSMUSG00000029752/ENSMUSG00000035936	Gfpt1/Ppat/Asns/Aldh5a1	4
BP	GO:0007063	regulation of sister chromatid cohesion	4/1233	22/21335	0.035278985	0.218560506	ENSMUSG00000006932/ENSMUSG00000024742/ENSMUSG00000031529/ENSMUSG00000041408	Ctnnb1/Fen1/Tnks/Wapl	4
BP	GO:0009648	photoperiodism	4/1233	22/21335	0.035278985	0.218560506	ENSMUSG00000014956/ENSMUSG00000020038/ENSMUSG00000040385/ENSMUSG00000004455	Ppp1cb/Cry1/Ppp1ca/Ppp1cc	4
BP	GO:0044851	hair cycle phase	4/1233	22/21335	0.035278985	0.218560506	ENSMUSG00000006932/ENSMUSG00000039239/ENSMUSG00000026923/ENSMUSG00000021994	Ctnnb1/Tgfb2/Notch1/Wnt5a	4
BP	GO:0051797	regulation of hair follicle development	4/1233	22/21335	0.035278985	0.218560506	ENSMUSG00000006932/ENSMUSG00000039239/ENSMUSG00000024515/ENSMUSG00000021994	Ctnnb1/Tgfb2/Smad4/Wnt5a	4
BP	GO:0060438	trachea development	4/1233	22/21335	0.035278985	0.218560506	ENSMUSG00000006932/ENSMUSG00000031075/ENSMUSG00000063358/ENSMUSG00000015605	Ctnnb1/Ano1/Mapk1/Srf	4
BP	GO:0071870	cellular response to catecholamine stimulus	4/1233	22/21335	0.035278985	0.218560506	ENSMUSG00000021699/ENSMUSG00000063358/ENSMUSG00000027523/ENSMUSG00000028525	Pde4d/Mapk1/Gnas/Pde4b	4
BP	GO:0072273	metanephric nephron morphogenesis	4/1233	22/21335	0.035278985	0.218560506	ENSMUSG00000006932/ENSMUSG00000074934/ENSMUSG00000022144/ENSMUSG00000044042	Ctnnb1/Grem1/Gdnf/Fmn1	4
BP	GO:1901532	regulation of hematopoietic progenitor cell differentiation	4/1233	22/21335	0.035278985	0.218560506	ENSMUSG00000062960/ENSMUSG00000033454/ENSMUSG00000026923/ENSMUSG00000024359	Kdr/Zbtb1/Notch1/Hspa9	4
BP	GO:1903204	negative regulation of oxidative stress-induced neuron death	4/1233	22/21335	0.035278985	0.218560506	ENSMUSG00000006932/ENSMUSG00000022307/ENSMUSG00000021109/ENSMUSG00000039697	Ctnnb1/Oxr1/Hif1a/Ncoa7	4
BP	GO:0030168	platelet activation	9/1233	78/21335	0.035580004	0.218560506	ENSMUSG00000052920/ENSMUSG00000025314/ENSMUSG00000017446/ENSMUSG00000020611/ENSMUSG00000027523/ENSMUSG00000015605/ENSMUSG00000039005/ENSMUSG00000027737/ENSMUSG00000032462	Prkg1/Ptprj/C1qtnf1/Gna13/Gnas/Srf/Tlr4/Slc7a11/Pik3cb	9
BP	GO:0030193	regulation of blood coagulation	9/1233	78/21335	0.035580004	0.218560506	ENSMUSG00000052920/ENSMUSG00000025314/ENSMUSG00000017446/ENSMUSG00000034127/ENSMUSG00000023961/ENSMUSG00000002944/ENSMUSG00000039005/ENSMUSG00000037411/ENSMUSG00000064210	Prkg1/Ptprj/C1qtnf1/Tspan8/Enpp4/Cd36/Tlr4/Serpine1/Ano6	9
BP	GO:0032606	type I interferon production	9/1233	78/21335	0.035580004	0.218560506	ENSMUSG00000045322/ENSMUSG00000033124/ENSMUSG00000043279/ENSMUSG00000034292/ENSMUSG00000024901/ENSMUSG00000040522/ENSMUSG00000039005/ENSMUSG00000026896/ENSMUSG00000042699	Tlr9/Atg9a/Trim56/Traf3ip1/Peli3/Tlr8/Tlr4/Ifih1/Dhx9	9
BP	GO:0070228	regulation of lymphocyte apoptotic process	9/1233	78/21335	0.035580004	0.218560506	ENSMUSG00000024978/ENSMUSG00000039239/ENSMUSG00000021109/ENSMUSG00000047139/ENSMUSG00000045827/ENSMUSG00000052085/ENSMUSG00000042474/ENSMUSG00000013663/ENSMUSG00000021994	Gpam/Tgfb2/Hif1a/Cd24a/Serpinb9/Dock8/Fcmr/Pten/Wnt5a	9
BP	GO:1900046	regulation of hemostasis	9/1233	78/21335	0.035580004	0.218560506	ENSMUSG00000052920/ENSMUSG00000025314/ENSMUSG00000017446/ENSMUSG00000034127/ENSMUSG00000023961/ENSMUSG00000002944/ENSMUSG00000039005/ENSMUSG00000037411/ENSMUSG00000064210	Prkg1/Ptprj/C1qtnf1/Tspan8/Enpp4/Cd36/Tlr4/Serpine1/Ano6	9
BP	GO:0003177	pulmonary valve development	3/1233	13/21335	0.035619479	0.218560506	ENSMUSG00000039239/ENSMUSG00000027878/ENSMUSG00000026923	Tgfb2/Notch2/Notch1	3
BP	GO:0003184	pulmonary valve morphogenesis	3/1233	13/21335	0.035619479	0.218560506	ENSMUSG00000039239/ENSMUSG00000027878/ENSMUSG00000026923	Tgfb2/Notch2/Notch1	3
BP	GO:0006415	translational termination	3/1233	13/21335	0.035619479	0.218560506	ENSMUSG00000062203/ENSMUSG00000024360/ENSMUSG00000050192	Gspt1/Etf1/Eif5a2	3
BP	GO:0007100	mitotic centrosome separation	3/1233	13/21335	0.035619479	0.218560506	ENSMUSG00000033900/ENSMUSG00000003226/ENSMUSG00000026622	Map9/Ranbp2/Nek2	3
BP	GO:0031000	response to caffeine	3/1233	13/21335	0.035619479	0.218560506	ENSMUSG00000055980/ENSMUSG00000054640/ENSMUSG00000028518	Irs1/Slc8a1/Prkaa2	3
BP	GO:0032525	somite rostral/caudal axis specification	3/1233	13/21335	0.035619479	0.218560506	ENSMUSG00000024515/ENSMUSG00000026383/ENSMUSG00000078202	Smad4/Epb41l5/Nrarp	3
BP	GO:0033147	negative regulation of intracellular estrogen receptor signaling pathway	3/1233	13/21335	0.035619479	0.218560506	ENSMUSG00000020954/ENSMUSG00000024063/ENSMUSG00000036550	Strn3/Lbh/Cnot1	3
BP	GO:0035721	intraciliary retrograde transport	3/1233	13/21335	0.035619479	0.218560506	ENSMUSG00000047193/ENSMUSG00000037890/ENSMUSG00000066643	Dync2h1/Wdr19/Wdr35	3
BP	GO:0035872	nucleotide-binding domain, leucine rich repeat containing receptor signaling pathway	3/1233	13/21335	0.035619479	0.218560506	ENSMUSG00000019850/ENSMUSG00000024901/ENSMUSG00000039005	Tnfaip3/Peli3/Tlr4	3
BP	GO:0036270	response to diuretic	3/1233	13/21335	0.035619479	0.218560506	ENSMUSG00000055980/ENSMUSG00000054640/ENSMUSG00000028518	Irs1/Slc8a1/Prkaa2	3
BP	GO:0046500	S-adenosylmethionine metabolic process	3/1233	13/21335	0.035619479	0.218560506	ENSMUSG00000029772/ENSMUSG00000027893/ENSMUSG00000037798	Ahcyl2/Ahcyl1/Mat1a	3
BP	GO:0055119	relaxation of cardiac muscle	3/1233	13/21335	0.035619479	0.218560506	ENSMUSG00000026576/ENSMUSG00000021699/ENSMUSG00000028525	Atp1b1/Pde4d/Pde4b	3
BP	GO:0061418	regulation of transcription from RNA polymerase II promoter in response to hypoxia	3/1233	13/21335	0.035619479	0.218560506	ENSMUSG00000021109/ENSMUSG00000039191/ENSMUSG00000026923	Hif1a/Rbpj/Notch1	3
BP	GO:0098877	neurotransmitter receptor transport to plasma membrane	3/1233	13/21335	0.035619479	0.218560506	ENSMUSG00000031696/ENSMUSG00000027287/ENSMUSG00000009894	Vps35/Snap23/Snap47	3
BP	GO:2001032	regulation of double-strand break repair via nonhomologous end joining	3/1233	13/21335	0.035619479	0.218560506	ENSMUSG00000021377/ENSMUSG00000049502/ENSMUSG00000036202	Dek/Dtx3l/Rif1	3
BP	GO:0030900	forebrain development	30/1233	367/21335	0.035629894	0.218560506	ENSMUSG00000033792/ENSMUSG00000031010/ENSMUSG00000054008/ENSMUSG00000006932/ENSMUSG00000052920/ENSMUSG00000047193/ENSMUSG00000029193/ENSMUSG00000017491/ENSMUSG00000038485/ENSMUSG00000021109/ENSMUSG00000020745/ENSMUSG00000035898/ENSMUSG00000031592/ENSMUSG00000015605/ENSMUSG00000024639/ENSMUSG00000048799/ENSMUSG00000021379/ENSMUSG00000029475/ENSMUSG00000022864/ENSMUSG00000013663/ENSMUSG00000039191/…	Atp7a/Usp9x/Ndst1/Ctnnb1/Prkg1/Dync2h1/Cckar/Rarb/Socs7/Hif1a/Pafah1b1/Uba6/Pcm1/Srf/Gnaq/Cep120/Id4/Kdm2b/D16Ertd472e/Pten/Rbpj/Cul5/Sema3a/Cdon/Rpgrip1l/Aqp1/Notch1/Wnt5a/Dixdc1/Sema5a	30
BP	GO:0060688	regulation of morphogenesis of a branching structure	8/1233	66/21335	0.035803224	0.219059246	ENSMUSG00000028864/ENSMUSG00000006932/ENSMUSG00000020019/ENSMUSG00000051397/ENSMUSG00000013089/ENSMUSG00000074934/ENSMUSG00000022144/ENSMUSG00000021994	Hgf/Ctnnb1/Ntn4/Tacstd2/Etv5/Grem1/Gdnf/Wnt5a	8
BP	GO:0006611	protein export from nucleus	13/1233	129/21335	0.035874084	0.219059246	ENSMUSG00000076431/ENSMUSG00000033411/ENSMUSG00000079065/ENSMUSG00000026667/ENSMUSG00000006005/ENSMUSG00000027893/ENSMUSG00000042650/ENSMUSG00000043733/ENSMUSG00000015023/ENSMUSG00000033658/ENSMUSG00000024359/ENSMUSG00000024384/ENSMUSG00000022800	Sox4/Ctdspl2/BC005561/Uhmk1/Tpr/Ahcyl1/Alkbh5/Ptpn11/Ddx19a/Ddx19b/Hspa9/Iws1/Fyttd1	13
BP	GO:0097479	synaptic vesicle localization	13/1233	129/21335	0.035874084	0.219059246	ENSMUSG00000035566/ENSMUSG00000006932/ENSMUSG00000017831/ENSMUSG00000022765/ENSMUSG00000006740/ENSMUSG00000039232/ENSMUSG00000062542/ENSMUSG00000027805/ENSMUSG00000013663/ENSMUSG00000027287/ENSMUSG00000061601/ENSMUSG00000009894/ENSMUSG00000030616	Pcdh17/Ctnnb1/Rab5a/Snap29/Kif5b/Stx11/Syt9/Pfn2/Pten/Snap23/Pclo/Snap47/Sytl2	13
BP	GO:0051092	positive regulation of NF-kappaB transcription factor activity	12/1233	116/21335	0.035938814	0.219059246	ENSMUSG00000045322/ENSMUSG00000005251/ENSMUSG00000004221/ENSMUSG00000029840/ENSMUSG00000002944/ENSMUSG00000074934/ENSMUSG00000039005/ENSMUSG00000022255/ENSMUSG00000042699/ENSMUSG00000021994/ENSMUSG00000021024/ENSMUSG00000021408	Tlr9/Ripk4/Ikbkg/Mtpn/Cd36/Grem1/Tlr4/Mtdh/Dhx9/Wnt5a/Psma6/Ripk1	12
BP	GO:0032757	positive regulation of interleukin-8 production	6/1233	43/21335	0.036002889	0.219059246	ENSMUSG00000045322/ENSMUSG00000040522/ENSMUSG00000039005/ENSMUSG00000037411/ENSMUSG00000021994/ENSMUSG00000021408	Tlr9/Tlr8/Tlr4/Serpine1/Wnt5a/Ripk1	6
BP	GO:0046825	regulation of protein export from nucleus	6/1233	43/21335	0.036002889	0.219059246	ENSMUSG00000076431/ENSMUSG00000033411/ENSMUSG00000026667/ENSMUSG00000006005/ENSMUSG00000043733/ENSMUSG00000024384	Sox4/Ctdspl2/Uhmk1/Tpr/Ptpn11/Iws1	6
BP	GO:0071385	cellular response to glucocorticoid stimulus	6/1233	43/21335	0.036002889	0.219059246	ENSMUSG00000033863/ENSMUSG00000045817/ENSMUSG00000037014/ENSMUSG00000022144/ENSMUSG00000004655/ENSMUSG00000024789	Klf9/Zfp36l2/Sstr4/Gdnf/Aqp1/Jak2	6
BP	GO:0051216	cartilage development	17/1233	183/21335	0.036461039	0.221590382	ENSMUSG00000032179/ENSMUSG00000033792/ENSMUSG00000003316/ENSMUSG00000006932/ENSMUSG00000029335/ENSMUSG00000017491/ENSMUSG00000039239/ENSMUSG00000007279/ENSMUSG00000021109/ENSMUSG00000052430/ENSMUSG00000027523/ENSMUSG00000015605/ENSMUSG00000066324/ENSMUSG00000074934/ENSMUSG00000021540/ENSMUSG00000021994/ENSMUSG00000027778	Bmp5/Atp7a/Glg1/Ctnnb1/Bmp3/Rarb/Tgfb2/Scube2/Hif1a/Bmpr1b/Gnas/Srf/Impad1/Grem1/Smad5/Wnt5a/Ift80	17
BP	GO:0060828	regulation of canonical Wnt signaling pathway	19/1233	211/21335	0.037116471	0.225313264	ENSMUSG00000076431/ENSMUSG00000008734/ENSMUSG00000038876/ENSMUSG00000056342/ENSMUSG00000031696/ENSMUSG00000000787/ENSMUSG00000043252/ENSMUSG00000024811/ENSMUSG00000028926/ENSMUSG00000031529/ENSMUSG00000024639/ENSMUSG00000020393/ENSMUSG00000074934/ENSMUSG00000039191/ENSMUSG00000078202/ENSMUSG00000026923/ENSMUSG00000021994/ENSMUSG00000032064/ENSMUSG00000022231	Sox4/Gprc5b/Rnf146/Usp34/Vps35/Ddx3x/Tmem64/Tnks2/Cdk14/Tnks/Gnaq/Kremen1/Grem1/Rbpj/Nrarp/Notch1/Wnt5a/Dixdc1/Sema5a	19
BP	GO:0009187	cyclic nucleotide metabolic process	14/1233	143/21335	0.03736115	0.226536987	ENSMUSG00000005580/ENSMUSG00000019971/ENSMUSG00000040407/ENSMUSG00000021699/ENSMUSG00000020654/ENSMUSG00000027523/ENSMUSG00000050288/ENSMUSG00000028005/ENSMUSG00000041741/ENSMUSG00000037014/ENSMUSG00000028525/ENSMUSG00000004655/ENSMUSG00000021994/ENSMUSG00000006782	Adcy9/Cep290/Akap9/Pde4d/Adcy3/Gnas/Fzd2/Gucy1b1/Pde3a/Sstr4/Pde4b/Aqp1/Wnt5a/Cnp	14
BP	GO:0055088	lipid homeostasis	13/1233	130/21335	0.037840481	0.229179041	ENSMUSG00000024978/ENSMUSG00000034297/ENSMUSG00000023963/ENSMUSG00000047139/ENSMUSG00000025353/ENSMUSG00000053846/ENSMUSG00000045294/ENSMUSG00000021242/ENSMUSG00000026097/ENSMUSG00000032540/ENSMUSG00000028518/ENSMUSG00000037295/ENSMUSG00000021751	Gpam/Med13/Cyp39a1/Cd24a/Ormdl2/Lipg/Insig1/Npc2/Ormdl1/Abhd5/Prkaa2/Ldlrap1/Acox2	13
BP	GO:0045727	positive regulation of translation	12/1233	117/21335	0.038029072	0.229791757	ENSMUSG00000076431/ENSMUSG00000000787/ENSMUSG00000022136/ENSMUSG00000026483/ENSMUSG00000063358/ENSMUSG00000023025/ENSMUSG00000026667/ENSMUSG00000021838/ENSMUSG00000024087/ENSMUSG00000042699/ENSMUSG00000050192/ENSMUSG00000006498	Sox4/Ddx3x/Dnajc3/Fam129a/Mapk1/Larp4/Uhmk1/Samd4/Cyp1b1/Dhx9/Eif5a2/Ptbp1	12
BP	GO:0060996	dendritic spine development	12/1233	117/21335	0.038029072	0.229791757	ENSMUSG00000044147/ENSMUSG00000020745/ENSMUSG00000031292/ENSMUSG00000060681/ENSMUSG00000035898/ENSMUSG00000027184/ENSMUSG00000031278/ENSMUSG00000002489/ENSMUSG00000022864/ENSMUSG00000013663/ENSMUSG00000025885/ENSMUSG00000037541	Arf6/Pafah1b1/Cdkl5/Slc9a6/Uba6/Caprin1/Acsl4/Tiam1/D16Ertd472e/Pten/Myo5b/Shank2	12
BP	GO:0030307	positive regulation of cell growth	17/1233	184/21335	0.038101591	0.22991308	ENSMUSG00000010051/ENSMUSG00000048482/ENSMUSG00000000787/ENSMUSG00000039239/ENSMUSG00000020745/ENSMUSG00000031292/ENSMUSG00000015605/ENSMUSG00000036832/ENSMUSG00000021451/ENSMUSG00000029840/ENSMUSG00000031278/ENSMUSG00000020123/ENSMUSG00000029475/ENSMUSG00000025885/ENSMUSG00000020902/ENSMUSG00000022231/ENSMUSG00000030447	Hyal1/Bdnf/Ddx3x/Tgfb2/Pafah1b1/Cdkl5/Srf/Lpar3/Sema4d/Mtpn/Acsl4/Avpr1a/Kdm2b/Myo5b/Ntn1/Sema5a/Cyfip1	17
BP	GO:0003208	cardiac ventricle morphogenesis	9/1233	79/21335	0.038180354	0.22991308	ENSMUSG00000076431/ENSMUSG00000006932/ENSMUSG00000039239/ENSMUSG00000054889/ENSMUSG00000021109/ENSMUSG00000022286/ENSMUSG00000024515/ENSMUSG00000039191/ENSMUSG00000026923	Sox4/Ctnnb1/Tgfb2/Dsp/Hif1a/Grhl2/Smad4/Rbpj/Notch1	9
BP	GO:1904035	regulation of epithelial cell apoptotic process	9/1233	79/21335	0.038180354	0.22991308	ENSMUSG00000024122/ENSMUSG00000062960/ENSMUSG00000021585/ENSMUSG00000019850/ENSMUSG00000037411/ENSMUSG00000064210/ENSMUSG00000057522/ENSMUSG00000024789/ENSMUSG00000022231	Pdpk1/Kdr/Cast/Tnfaip3/Serpine1/Ano6/Spop/Jak2/Sema5a	9
BP	GO:0016485	protein processing	22/1233	254/21335	0.038392304	0.230660964	ENSMUSG00000003316/ENSMUSG00000031696/ENSMUSG00000047193/ENSMUSG00000020183/ENSMUSG00000037075/ENSMUSG00000021585/ENSMUSG00000021917/ENSMUSG00000021587/ENSMUSG00000021466/ENSMUSG00000062070/ENSMUSG00000020340/ENSMUSG00000042474/ENSMUSG00000036112/ENSMUSG00000022125/ENSMUSG00000043207/ENSMUSG00000030513/ENSMUSG00000047866/ENSMUSG00000037411/ENSMUSG00000030530/ENSMUSG00000030884/ENSMUSG00000026775/…	Glg1/Vps35/Dync2h1/Cpm/Rnf139/Cast/Spcs1/Pcsk1/Ptch1/Pgk1/Cyfip2/Fcmr/Metap2/Cln5/Zmpste24/Pcsk6/Lonp2/Serpine1/Furin/Uqcrc2/Yme1l1/Snx12	22
BP	GO:0048545	response to steroid hormone	22/1233	254/21335	0.038392304	0.230660964	ENSMUSG00000005893/ENSMUSG00000048482/ENSMUSG00000020954/ENSMUSG00000039202/ENSMUSG00000017491/ENSMUSG00000033863/ENSMUSG00000039239/ENSMUSG00000034297/ENSMUSG00000022383/ENSMUSG00000020038/ENSMUSG00000064127/ENSMUSG00000033565/ENSMUSG00000024063/ENSMUSG00000045817/ENSMUSG00000035451/ENSMUSG00000025950/ENSMUSG00000037014/ENSMUSG00000036550/ENSMUSG00000022144/ENSMUSG00000031618/ENSMUSG00000004655/…	Nr2c2/Bdnf/Strn3/Abhd2/Rarb/Klf9/Tgfb2/Med13/Ppara/Cry1/Med14/Rbfox2/Lbh/Zfp36l2/Foxa1/Idh1/Sstr4/Cnot1/Gdnf/Nr3c2/Aqp1/Jak2	22
BP	GO:1903320	regulation of protein modification by small protein conjugation or removal	19/1233	212/21335	0.038655564	0.231871326	ENSMUSG00000076431/ENSMUSG00000020634/ENSMUSG00000006932/ENSMUSG00000020738/ENSMUSG00000034636/ENSMUSG00000024425/ENSMUSG00000049502/ENSMUSG00000037075/ENSMUSG00000020038/ENSMUSG00000032512/ENSMUSG00000019850/ENSMUSG00000051674/ENSMUSG00000024901/ENSMUSG00000026219/ENSMUSG00000032244/ENSMUSG00000029110/ENSMUSG00000013663/ENSMUSG00000010067/ENSMUSG00000004364	Sox4/Ubxn2a/Ctnnb1/Sumo2/Zyg11b/Ndfip1/Dtx3l/Rnf139/Cry1/Wdr48/Tnfaip3/Dcun1d4/Peli3/Trip12/Fem1b/Rnf4/Pten/Rassf1/Cul3	19
BP	GO:0010633	negative regulation of epithelial cell migration	8/1233	67/21335	0.038681977	0.231871326	ENSMUSG00000051397/ENSMUSG00000004530/ENSMUSG00000027805/ENSMUSG00000013663/ENSMUSG00000021745/ENSMUSG00000028883/ENSMUSG00000026923/ENSMUSG00000027835	Tacstd2/Coro1c/Pfn2/Pten/Ptprg/Sema3a/Notch1/Pdcd10	8
BP	GO:0051098	regulation of binding	30/1233	370/21335	0.039025559	0.233664421	ENSMUSG00000048482/ENSMUSG00000006932/ENSMUSG00000033295/ENSMUSG00000049502/ENSMUSG00000039239/ENSMUSG00000022383/ENSMUSG00000005362/ENSMUSG00000024563/ENSMUSG00000025437/ENSMUSG00000031529/ENSMUSG00000034292/ENSMUSG00000041408/ENSMUSG00000023132/ENSMUSG00000002944/ENSMUSG00000024515/ENSMUSG00000026383/ENSMUSG00000002489/ENSMUSG00000021379/ENSMUSG00000022125/ENSMUSG00000039005/ENSMUSG00000020542/…	Bdnf/Ctnnb1/Ptprf/Dtx3l/Tgfb2/Ppara/Crbn/Smad2/Usp33/Tnks/Traf3ip1/Wapl/Gzma/Cd36/Smad4/Epb41l5/Tiam1/Id4/Cln5/Tlr4/Myocd/Cald1/Arhgap28/Cdon/Ripor2/Dhx9/Wnt5a/Ldlrap1/Jak2/Nek2	30
BP	GO:0060537	muscle tissue development	35/1233	444/21335	0.039178189	0.233746626	ENSMUSG00000032179/ENSMUSG00000021039/ENSMUSG00000048482/ENSMUSG00000054640/ENSMUSG00000006932/ENSMUSG00000052920/ENSMUSG00000044393/ENSMUSG00000017491/ENSMUSG00000039239/ENSMUSG00000054889/ENSMUSG00000050953/ENSMUSG00000015605/ENSMUSG00000015342/ENSMUSG00000021670/ENSMUSG00000074934/ENSMUSG00000022865/ENSMUSG00000024515/ENSMUSG00000027763/ENSMUSG00000013663/ENSMUSG00000036585/ENSMUSG00000068614/…	Bmp5/Snw1/Bdnf/Slc8a1/Ctnnb1/Prkg1/Dsg2/Rarb/Tgfb2/Dsp/Gja1/Srf/Xk/Hmgcr/Grem1/Cxadr/Smad4/Mbnl1/Pten/Fgf1/Actc1/Rbpj/Myocd/Tomm70a/Skil/Cdon/Ripor2/Sav1/Notch1/Wnt5a/Psma6/Prkar1a/Eya1/Itgb1/Fhod3	35
BP	GO:0003231	cardiac ventricle development	14/1233	144/21335	0.039277915	0.233746626	ENSMUSG00000076431/ENSMUSG00000006932/ENSMUSG00000039239/ENSMUSG00000054889/ENSMUSG00000021109/ENSMUSG00000050288/ENSMUSG00000022286/ENSMUSG00000024515/ENSMUSG00000035247/ENSMUSG00000039191/ENSMUSG00000020542/ENSMUSG00000021067/ENSMUSG00000026923/ENSMUSG00000021994	Sox4/Ctnnb1/Tgfb2/Dsp/Hif1a/Fzd2/Grhl2/Smad4/Hectd1/Rbpj/Myocd/Sav1/Notch1/Wnt5a	14
BP	GO:0045834	positive regulation of lipid metabolic process	14/1233	144/21335	0.039277915	0.233746626	ENSMUSG00000024978/ENSMUSG00000055980/ENSMUSG00000025006/ENSMUSG00000022383/ENSMUSG00000033721/ENSMUSG00000026623/ENSMUSG00000002944/ENSMUSG00000020123/ENSMUSG00000037071/ENSMUSG00000036585/ENSMUSG00000024892/ENSMUSG00000032883/ENSMUSG00000024900/ENSMUSG00000032540	Gpam/Irs1/Sorbs1/Ppara/Vav3/Lpgat1/Cd36/Avpr1a/Scd1/Fgf1/Pcx/Acsl3/Cpt1a/Abhd5	14
BP	GO:0034314	Arp2/3 complex-mediated actin nucleation	5/1233	33/21335	0.039464225	0.233746626	ENSMUSG00000021690/ENSMUSG00000021676/ENSMUSG00000006304/ENSMUSG00000079426/ENSMUSG00000030447	Jmy/Iqgap2/Arpc2/Arpc4/Cyfip1	5
BP	GO:0034381	plasma lipoprotein particle clearance	5/1233	33/21335	0.039464225	0.233746626	ENSMUSG00000057074/ENSMUSG00000053846/ENSMUSG00000002944/ENSMUSG00000024924/ENSMUSG00000037295	Ces1g/Lipg/Cd36/Vldlr/Ldlrap1	5
BP	GO:0060740	prostate gland epithelium morphogenesis	5/1233	33/21335	0.039464225	0.233746626	ENSMUSG00000021379/ENSMUSG00000032244/ENSMUSG00000035451/ENSMUSG00000026923/ENSMUSG00000021994	Id4/Fem1b/Foxa1/Notch1/Wnt5a	5
BP	GO:1903053	regulation of extracellular matrix organization	5/1233	33/21335	0.039464225	0.233746626	ENSMUSG00000039239/ENSMUSG00000039952/ENSMUSG00000034807/ENSMUSG00000026923/ENSMUSG00000022231	Tgfb2/Dag1/Colgalt1/Notch1/Sema5a	5
BP	GO:0051258	protein polymerization	23/1233	269/21335	0.039481165	0.233746626	ENSMUSG00000044147/ENSMUSG00000025900/ENSMUSG00000028328/ENSMUSG00000041570/ENSMUSG00000070372/ENSMUSG00000058587/ENSMUSG00000021573/ENSMUSG00000067851/ENSMUSG00000039031/ENSMUSG00000021690/ENSMUSG00000021676/ENSMUSG00000015711/ENSMUSG00000029840/ENSMUSG00000006304/ENSMUSG00000027805/ENSMUSG00000015733/ENSMUSG00000035614/ENSMUSG00000079426/ENSMUSG00000039230/ENSMUSG00000044042/ENSMUSG00000024043/…	Arf6/Rp1/Tmod1/Camsap2/Capza1/Tmod3/Tppp/Arfgef1/Arhgap18/Jmy/Iqgap2/Prune1/Mtpn/Arpc2/Pfn2/Capza2/Togaram1/Arpc4/Tbcd/Fmn1/Arhgap28/Fhod3/Cyfip1	23
BP	GO:0001676	long-chain fatty acid metabolic process	10/1233	92/21335	0.039528391	0.233746626	ENSMUSG00000018796/ENSMUSG00000072949/ENSMUSG00000036257/ENSMUSG00000024887/ENSMUSG00000002944/ENSMUSG00000024087/ENSMUSG00000024600/ENSMUSG00000037014/ENSMUSG00000024900/ENSMUSG00000030483	Acsl1/Acot1/Pnpla8/Asah2/Cd36/Cyp1b1/Slc27a6/Sstr4/Cpt1a/Cyp2b10	10
BP	GO:0002224	toll-like receptor signaling pathway	10/1233	92/21335	0.039528391	0.233746626	ENSMUSG00000025017/ENSMUSG00000044147/ENSMUSG00000024122/ENSMUSG00000045322/ENSMUSG00000020641/ENSMUSG00000031309/ENSMUSG00000019850/ENSMUSG00000040522/ENSMUSG00000002944/ENSMUSG00000039005	Pik3ap1/Arf6/Pdpk1/Tlr9/Rsad2/Rps6ka3/Tnfaip3/Tlr8/Cd36/Tlr4	10
BP	GO:0006405	RNA export from nucleus	10/1233	92/21335	0.039528391	0.233746626	ENSMUSG00000079065/ENSMUSG00000021374/ENSMUSG00000006005/ENSMUSG00000042650/ENSMUSG00000003226/ENSMUSG00000015023/ENSMUSG00000033658/ENSMUSG00000042699/ENSMUSG00000024384/ENSMUSG00000022800	BC005561/Nup153/Tpr/Alkbh5/Ranbp2/Ddx19a/Ddx19b/Dhx9/Iws1/Fyttd1	10
BP	GO:0070232	regulation of T cell apoptotic process	6/1233	44/21335	0.03972698	0.234130868	ENSMUSG00000024978/ENSMUSG00000039239/ENSMUSG00000021109/ENSMUSG00000045827/ENSMUSG00000052085/ENSMUSG00000021994	Gpam/Tgfb2/Hif1a/Serpinb9/Dock8/Wnt5a	6
BP	GO:0070534	protein K63-linked ubiquitination	6/1233	44/21335	0.03972698	0.234130868	ENSMUSG00000043279/ENSMUSG00000024901/ENSMUSG00000026219/ENSMUSG00000035247/ENSMUSG00000029110/ENSMUSG00000032216	Trim56/Peli3/Trip12/Hectd1/Rnf4/Nedd4	6
BP	GO:0072666	establishment of protein localization to vacuole	6/1233	44/21335	0.03972698	0.234130868	ENSMUSG00000056234/ENSMUSG00000035284/ENSMUSG00000029426/ENSMUSG00000019850/ENSMUSG00000032216/ENSMUSG00000038039	Ncoa4/Vps13c/Scarb2/Tnfaip3/Nedd4/Gcc2	6
BP	GO:0008154	actin polymerization or depolymerization	18/1233	199/21335	0.040108884	0.2357402	ENSMUSG00000044147/ENSMUSG00000028328/ENSMUSG00000070372/ENSMUSG00000058587/ENSMUSG00000067851/ENSMUSG00000039031/ENSMUSG00000021690/ENSMUSG00000021676/ENSMUSG00000029840/ENSMUSG00000006304/ENSMUSG00000027805/ENSMUSG00000015733/ENSMUSG00000079426/ENSMUSG00000044042/ENSMUSG00000024043/ENSMUSG00000022231/ENSMUSG00000034295/ENSMUSG00000030447	Arf6/Tmod1/Capza1/Tmod3/Arfgef1/Arhgap18/Jmy/Iqgap2/Mtpn/Arpc2/Pfn2/Capza2/Arpc4/Fmn1/Arhgap28/Sema5a/Fhod3/Cyfip1	18
BP	GO:2000027	regulation of organ morphogenesis	18/1233	199/21335	0.040108884	0.2357402	ENSMUSG00000048482/ENSMUSG00000028864/ENSMUSG00000006932/ENSMUSG00000039239/ENSMUSG00000020019/ENSMUSG00000051397/ENSMUSG00000013089/ENSMUSG00000050288/ENSMUSG00000016028/ENSMUSG00000019850/ENSMUSG00000074934/ENSMUSG00000024515/ENSMUSG00000036585/ENSMUSG00000022144/ENSMUSG00000039191/ENSMUSG00000026923/ENSMUSG00000021994/ENSMUSG00000025932	Bdnf/Hgf/Ctnnb1/Tgfb2/Ntn4/Tacstd2/Etv5/Fzd2/Celsr1/Tnfaip3/Grem1/Smad4/Fgf1/Gdnf/Rbpj/Notch1/Wnt5a/Eya1	18
BP	GO:0090101	negative regulation of transmembrane receptor protein serine/threonine kinase signaling pathway	11/1233	105/21335	0.040134579	0.2357402	ENSMUSG00000003316/ENSMUSG00000024122/ENSMUSG00000020325/ENSMUSG00000033411/ENSMUSG00000006205/ENSMUSG00000074934/ENSMUSG00000024526/ENSMUSG00000027660/ENSMUSG00000026923/ENSMUSG00000021994/ENSMUSG00000036580	Glg1/Pdpk1/Fstl3/Ctdspl2/Htra1/Grem1/Cidea/Skil/Notch1/Wnt5a/Spg20	11
BP	GO:0050708	regulation of protein secretion	35/1233	445/21335	0.040257173	0.236196381	ENSMUSG00000034584/ENSMUSG00000024978/ENSMUSG00000024027/ENSMUSG00000076431/ENSMUSG00000055980/ENSMUSG00000031696/ENSMUSG00000045322/ENSMUSG00000031075/ENSMUSG00000039239/ENSMUSG00000021109/ENSMUSG00000020641/ENSMUSG00000051076/ENSMUSG00000037922/ENSMUSG00000050953/ENSMUSG00000006740/ENSMUSG00000050395/ENSMUSG00000062542/ENSMUSG00000021670/ENSMUSG00000040522/ENSMUSG00000002944/ENSMUSG00000002489/…	Exph5/Gpam/Glp1r/Sox4/Irs1/Vps35/Tlr9/Ano1/Tgfb2/Hif1a/Rsad2/Vtcn1/Bank1/Gja1/Kif5b/Tnfsf15/Syt9/Hmgcr/Tlr8/Cd36/Tiam1/Aacs/Ptpn11/Rab11fip1/Tlr4/Cidea/Cadm1/Ifih1/Cpt1a/Dhx9/Stxbp4/Wnt5a/Inhbb/Jak2/Ptbp1	35
BP	GO:0007596	blood coagulation	15/1233	158/21335	0.04033179	0.236230576	ENSMUSG00000052920/ENSMUSG00000025314/ENSMUSG00000017446/ENSMUSG00000020611/ENSMUSG00000034127/ENSMUSG00000027523/ENSMUSG00000015605/ENSMUSG00000023961/ENSMUSG00000002944/ENSMUSG00000039109/ENSMUSG00000039005/ENSMUSG00000027737/ENSMUSG00000037411/ENSMUSG00000064210/ENSMUSG00000032462	Prkg1/Ptprj/C1qtnf1/Gna13/Tspan8/Gnas/Srf/Enpp4/Cd36/F13a1/Tlr4/Slc7a11/Serpine1/Ano6/Pik3cb	15
BP	GO:0072503	cellular divalent inorganic cation homeostasis	36/1233	460/21335	0.040352874	0.236230576	ENSMUSG00000024027/ENSMUSG00000021665/ENSMUSG00000022533/ENSMUSG00000054640/ENSMUSG00000052920/ENSMUSG00000024122/ENSMUSG00000029193/ENSMUSG00000043252/ENSMUSG00000017446/ENSMUSG00000026576/ENSMUSG00000020611/ENSMUSG00000039239/ENSMUSG00000024327/ENSMUSG00000062960/ENSMUSG00000050953/ENSMUSG00000021699/ENSMUSG00000047139/ENSMUSG00000005802/ENSMUSG00000015342/ENSMUSG00000050288/ENSMUSG00000036832/…	Glp1r/Hexb/Atp13a3/Slc8a1/Prkg1/Pdpk1/Cckar/Tmem64/C1qtnf1/Atp1b1/Gna13/Tgfb2/Slc39a7/Kdr/Gja1/Pde4d/Cd24a/Slc30a4/Xk/Fzd2/Lpar3/Ero1l/Cd36/Slc41a1/Avpr1a/Gsto1/Atp2c1/Slc30a1/Atp2b1/Ccr6/Mcur1/Cul5/Itpr1/Pik3cb/Jak2/Itgb1	36
BP	GO:0003181	atrioventricular valve morphogenesis	4/1233	23/21335	0.040814133	0.236299445	ENSMUSG00000076431/ENSMUSG00000039239/ENSMUSG00000024515/ENSMUSG00000026923	Sox4/Tgfb2/Smad4/Notch1	4
BP	GO:0019068	virion assembly	4/1233	23/21335	0.040814133	0.236299445	ENSMUSG00000066278/ENSMUSG00000009907/ENSMUSG00000024892/ENSMUSG00000039046	Vps37b/Vps4b/Pcx/Usp6nl	4
BP	GO:0032800	receptor biosynthetic process	4/1233	23/21335	0.040814133	0.236299445	ENSMUSG00000015405/ENSMUSG00000021109/ENSMUSG00000022383/ENSMUSG00000030530	Ace2/Hif1a/Ppara/Furin	4
BP	GO:0042044	fluid transport	4/1233	23/21335	0.040814133	0.236299445	ENSMUSG00000027893/ENSMUSG00000024411/ENSMUSG00000004655/ENSMUSG00000030102	Ahcyl1/Aqp4/Aqp1/Itpr1	4
BP	GO:0045047	protein targeting to ER	4/1233	23/21335	0.040814133	0.236299445	ENSMUSG00000073079/ENSMUSG00000030082/ENSMUSG00000021917/ENSMUSG00000032042	Srp54a/Sec61a1/Spcs1/Srpr	4
BP	GO:0046688	response to copper ion	4/1233	23/21335	0.040814133	0.236299445	ENSMUSG00000033792/ENSMUSG00000003617/ENSMUSG00000004655/ENSMUSG00000027227	Atp7a/Cp/Aqp1/Sord	4
BP	GO:0048485	sympathetic nervous system development	4/1233	23/21335	0.040814133	0.236299445	ENSMUSG00000076431/ENSMUSG00000006932/ENSMUSG00000022144/ENSMUSG00000028883	Sox4/Ctnnb1/Gdnf/Sema3a	4
BP	GO:0071868	cellular response to monoamine stimulus	4/1233	23/21335	0.040814133	0.236299445	ENSMUSG00000021699/ENSMUSG00000063358/ENSMUSG00000027523/ENSMUSG00000028525	Pde4d/Mapk1/Gnas/Pde4b	4
BP	GO:0071869	response to catecholamine	4/1233	23/21335	0.040814133	0.236299445	ENSMUSG00000021699/ENSMUSG00000063358/ENSMUSG00000027523/ENSMUSG00000028525	Pde4d/Mapk1/Gnas/Pde4b	4
BP	GO:0071985	multivesicular body sorting pathway	4/1233	23/21335	0.040814133	0.236299445	ENSMUSG00000034584/ENSMUSG00000019578/ENSMUSG00000022257/ENSMUSG00000009907	Exph5/Ubxn6/Laptm4b/Vps4b	4
BP	GO:0006520	cellular amino acid metabolic process	23/1233	270/21335	0.040898112	0.236317113	ENSMUSG00000033792/ENSMUSG00000060376/ENSMUSG00000020250/ENSMUSG00000029028/ENSMUSG00000029772/ENSMUSG00000022962/ENSMUSG00000022742/ENSMUSG00000024640/ENSMUSG00000021831/ENSMUSG00000011179/ENSMUSG00000039662/ENSMUSG00000031672/ENSMUSG00000029992/ENSMUSG00000035878/ENSMUSG00000027893/ENSMUSG00000031089/ENSMUSG00000058709/ENSMUSG00000005360/ENSMUSG00000029246/ENSMUSG00000029752/ENSMUSG00000037798/…	Atp7a/Bckdha/Txnrd1/Lrrc47/Ahcyl2/Gart/Cpox/Psat1/Ero1l/Odc1/Icmt/Got2/Gfpt1/Hykk/Ahcyl1/Slc6a14/Egln2/Slc1a3/Ppat/Asns/Mat1a/Acat1/Aldh5a1	23
BP	GO:0014910	regulation of smooth muscle cell migration	9/1233	80/21335	0.04090709	0.236317113	ENSMUSG00000033792/ENSMUSG00000052920/ENSMUSG00000017831/ENSMUSG00000006304/ENSMUSG00000024087/ENSMUSG00000037411/ENSMUSG00000039191/ENSMUSG00000020542/ENSMUSG00000035960	Atp7a/Prkg1/Rab5a/Arpc2/Cyp1b1/Serpine1/Rbpj/Myocd/Apex1	9
BP	GO:0048592	eye morphogenesis	16/1233	172/21335	0.041068448	0.236988837	ENSMUSG00000048482/ENSMUSG00000006932/ENSMUSG00000068196/ENSMUSG00000025900/ENSMUSG00000017491/ENSMUSG00000021109/ENSMUSG00000062960/ENSMUSG00000040681/ENSMUSG00000053279/ENSMUSG00000056174/ENSMUSG00000027878/ENSMUSG00000070047/ENSMUSG00000029475/ENSMUSG00000038119/ENSMUSG00000004655/ENSMUSG00000021733	Bdnf/Ctnnb1/Col8a1/Rp1/Rarb/Hif1a/Kdr/Hmgn1/Aldh1a1/Col8a2/Notch2/Fat1/Kdm2b/Cdon/Aqp1/Slc4a7	16
BP	GO:0009124	nucleoside monophosphate biosynthetic process	14/1233	145/21335	0.04126369	0.237593888	ENSMUSG00000073016/ENSMUSG00000021109/ENSMUSG00000011752/ENSMUSG00000025393/ENSMUSG00000022383/ENSMUSG00000022962/ENSMUSG00000025428/ENSMUSG00000062070/ENSMUSG00000023019/ENSMUSG00000031432/ENSMUSG00000029246/ENSMUSG00000029247/ENSMUSG00000028518/ENSMUSG00000023456	Uprt/Hif1a/Pgam1/Atp5b/Ppara/Gart/Atp5a1/Pgk1/Gpd1/Prps1/Ppat/Paics/Prkaa2/Tpi1	14
BP	GO:0099531	presynaptic process involved in chemical synaptic transmission	14/1233	145/21335	0.04126369	0.237593888	ENSMUSG00000056553/ENSMUSG00000017831/ENSMUSG00000022765/ENSMUSG00000016028/ENSMUSG00000039232/ENSMUSG00000062542/ENSMUSG00000027162/ENSMUSG00000027805/ENSMUSG00000037434/ENSMUSG00000022144/ENSMUSG00000027287/ENSMUSG00000061601/ENSMUSG00000009894/ENSMUSG00000030616	Ptprn2/Rab5a/Snap29/Celsr1/Stx11/Syt9/Lin7c/Pfn2/Slc30a1/Gdnf/Snap23/Pclo/Snap47/Sytl2	14
BP	GO:0010812	negative regulation of cell-substrate adhesion	7/1233	56/21335	0.04154198	0.238673429	ENSMUSG00000063531/ENSMUSG00000051397/ENSMUSG00000032068/ENSMUSG00000004530/ENSMUSG00000013663/ENSMUSG00000037411/ENSMUSG00000026923	Sema3e/Tacstd2/Plet1/Coro1c/Pten/Serpine1/Notch1	7
BP	GO:0061337	cardiac conduction	7/1233	56/21335	0.04154198	0.238673429	ENSMUSG00000054640/ENSMUSG00000015405/ENSMUSG00000044393/ENSMUSG00000054889/ENSMUSG00000050953/ENSMUSG00000021699/ENSMUSG00000022865	Slc8a1/Ace2/Dsg2/Dsp/Gja1/Pde4d/Cxadr	7
BP	GO:0030239	myofibril assembly	8/1233	68/21335	0.041711428	0.238840174	ENSMUSG00000028328/ENSMUSG00000058587/ENSMUSG00000015605/ENSMUSG00000024515/ENSMUSG00000068614/ENSMUSG00000020612/ENSMUSG00000025809/ENSMUSG00000034295	Tmod1/Tmod3/Srf/Smad4/Actc1/Prkar1a/Itgb1/Fhod3	8
BP	GO:0045843	negative regulation of striated muscle tissue development	8/1233	68/21335	0.041711428	0.238840174	ENSMUSG00000048482/ENSMUSG00000050953/ENSMUSG00000022865/ENSMUSG00000024515/ENSMUSG00000013663/ENSMUSG00000020542/ENSMUSG00000022752/ENSMUSG00000021067	Bdnf/Gja1/Cxadr/Smad4/Pten/Myocd/Tomm70a/Sav1	8
BP	GO:0097327	response to antineoplastic agent	8/1233	68/21335	0.041711428	0.238840174	ENSMUSG00000006932/ENSMUSG00000041974/ENSMUSG00000006304/ENSMUSG00000038909/ENSMUSG00000029110/ENSMUSG00000022144/ENSMUSG00000004655/ENSMUSG00000024789	Ctnnb1/Spidr/Arpc2/Kat7/Rnf4/Gdnf/Aqp1/Jak2	8
BP	GO:0035264	multicellular organism growth	18/1233	200/21335	0.041798166	0.238840174	ENSMUSG00000024978/ENSMUSG00000034218/ENSMUSG00000021198/ENSMUSG00000017491/ENSMUSG00000021699/ENSMUSG00000024811/ENSMUSG00000032512/ENSMUSG00000021466/ENSMUSG00000027523/ENSMUSG00000039662/ENSMUSG00000022286/ENSMUSG00000060743/ENSMUSG00000027878/ENSMUSG00000005506/ENSMUSG00000024597/ENSMUSG00000043733/ENSMUSG00000026819/ENSMUSG00000032383	Gpam/Atm/Unc79/Rarb/Pde4d/Tnks2/Wdr48/Ptch1/Gnas/Icmt/Grhl2/H3f3a/Notch2/Celf1/Slc12a2/Ptpn11/Slc25a25/Ppib	18
BP	GO:0048839	inner ear development	18/1233	200/21335	0.041798166	0.238840174	ENSMUSG00000048482/ENSMUSG00000039239/ENSMUSG00000020745/ENSMUSG00000075470/ENSMUSG00000030029/ENSMUSG00000050288/ENSMUSG00000016028/ENSMUSG00000045294/ENSMUSG00000043733/ENSMUSG00000039191/ENSMUSG00000003721/ENSMUSG00000020902/ENSMUSG00000033282/ENSMUSG00000036006/ENSMUSG00000026923/ENSMUSG00000021994/ENSMUSG00000025932/ENSMUSG00000021733	Bdnf/Tgfb2/Pafah1b1/Alg10b/Lrig1/Fzd2/Celsr1/Insig1/Ptpn11/Rbpj/Insig2/Ntn1/Rpgrip1l/Ripor2/Notch1/Wnt5a/Eya1/Slc4a7	18
BP	GO:0030902	hindbrain development	15/1233	159/21335	0.042257587	0.241203188	ENSMUSG00000032179/ENSMUSG00000033792/ENSMUSG00000031010/ENSMUSG00000005893/ENSMUSG00000006932/ENSMUSG00000038485/ENSMUSG00000033565/ENSMUSG00000032096/ENSMUSG00000043733/ENSMUSG00000029475/ENSMUSG00000032030/ENSMUSG00000033282/ENSMUSG00000021733/ENSMUSG00000032064/ENSMUSG00000025809	Bmp5/Atp7a/Usp9x/Nr2c2/Ctnnb1/Socs7/Rbfox2/Arcn1/Ptpn11/Kdm2b/Cul5/Rpgrip1l/Slc4a7/Dixdc1/Itgb1	15
BP	GO:0015711	organic anion transport	32/1233	403/21335	0.043216726	0.241548288	ENSMUSG00000048482/ENSMUSG00000052920/ENSMUSG00000015405/ENSMUSG00000058921/ENSMUSG00000018796/ENSMUSG00000028127/ENSMUSG00000037762/ENSMUSG00000050953/ENSMUSG00000036257/ENSMUSG00000023169/ENSMUSG00000034435/ENSMUSG00000031596/ENSMUSG00000050017/ENSMUSG00000015342/ENSMUSG00000034320/ENSMUSG00000060961/ENSMUSG00000021728/ENSMUSG00000030096/ENSMUSG00000002944/ENSMUSG00000031278/ENSMUSG00000043885/…	Bdnf/Prkg1/Ace2/Slc10a5/Acsl1/Abcd3/Slc16a9/Gja1/Pnpla8/Slc38a1/Tmem30b/Slc7a2/Pitpnb/Xk/Slc26a2/Slc4a4/Emb/Slc6a6/Cd36/Acsl4/Slc36a4/Slc7a1/Slc6a14/Avpr1a/Slc23a2/Slc1a3/Acsl3/Slc7a11/Abca4/Slc16a12/Slc6a19/Slc4a7	32
BP	GO:0021543	pallium development	14/1233	146/21335	0.043319548	0.241548288	ENSMUSG00000031010/ENSMUSG00000006932/ENSMUSG00000038485/ENSMUSG00000021109/ENSMUSG00000020745/ENSMUSG00000035898/ENSMUSG00000015605/ENSMUSG00000048799/ENSMUSG00000021379/ENSMUSG00000013663/ENSMUSG00000032030/ENSMUSG00000028883/ENSMUSG00000038119/ENSMUSG00000032064	Usp9x/Ctnnb1/Socs7/Hif1a/Pafah1b1/Uba6/Srf/Cep120/Id4/Pten/Cul5/Sema3a/Cdon/Dixdc1	14
BP	GO:0000188	inactivation of MAPK activity	3/1233	14/21335	0.043434419	0.241548288	ENSMUSG00000031530/ENSMUSG00000003518/ENSMUSG00000030203	Dusp4/Dusp3/Dusp16	3
BP	GO:0003159	morphogenesis of an endothelium	3/1233	14/21335	0.043434419	0.241548288	ENSMUSG00000006932/ENSMUSG00000036585/ENSMUSG00000039191	Ctnnb1/Fgf1/Rbpj	3
BP	GO:0006107	oxaloacetate metabolic process	3/1233	14/21335	0.043434419	0.241548288	ENSMUSG00000020917/ENSMUSG00000031672/ENSMUSG00000024892	Acly/Got2/Pcx	3
BP	GO:0015936	coenzyme A metabolic process	3/1233	14/21335	0.043434419	0.241548288	ENSMUSG00000021670/ENSMUSG00000033610/ENSMUSG00000032047	Hmgcr/Pank1/Acat1	3
BP	GO:0016322	neuron remodeling	3/1233	14/21335	0.043434419	0.241548288	ENSMUSG00000020019/ENSMUSG00000024639/ENSMUSG00000034066	Ntn4/Gnaq/Farp2	3
BP	GO:0018119	peptidyl-cysteine S-nitrosylation	3/1233	14/21335	0.043434419	0.241548288	ENSMUSG00000022307/ENSMUSG00000039697/ENSMUSG00000038473	Oxr1/Ncoa7/Nos1ap	3
BP	GO:0032276	regulation of gonadotropin secretion	3/1233	14/21335	0.043434419	0.241548288	ENSMUSG00000052155/ENSMUSG00000024515/ENSMUSG00000037035	Acvr2a/Smad4/Inhbb	3
BP	GO:0034755	iron ion transmembrane transport	3/1233	14/21335	0.043434419	0.241548288	ENSMUSG00000033792/ENSMUSG00000023030/ENSMUSG00000022032	Atp7a/Slc11a2/Scara5	3
BP	GO:0042178	xenobiotic catabolic process	3/1233	14/21335	0.043434419	0.241548288	ENSMUSG00000018796/ENSMUSG00000025068/ENSMUSG00000029759	Acsl1/Gsto1/Pon3	3
[truncated: 5,892 more rows]
