# Supplementary material for: Effects of phytosterols' intake on systemic and tissue-specific lipid metabolism in C57BL/6J mice
Source: Front Nutr. 2022 Jul 27;9:924236. doi: 10.3389/fnut.2022.924236 (PMC9364813; doi:10.3389/fnut.2022.924236)
Supplement: Supplementary file 4 [file Table_4.XLS]

Table S4 KEGG enrichment analysis for significantly down-regulated DEGs in lung ��Padj �� 0.05��
KEGGID	Description	GeneRatio	BgRatio	pvalue	padj	geneID	geneName	keggID	Count
mmu00640	Propanoate metabolism	11/505	31/8011	1.49E-06	0.000437632	ENSMUSG00000019883/ENSMUSG00000022110/ENSMUSG00000025465/ENSMUSG00000025745/ENSMUSG00000027452/ENSMUSG00000032047/ENSMUSG00000032527/ENSMUSG00000035948/ENSMUSG00000041650/ENSMUSG00000052738/ENSMUSG00000060376	Echdc1/Sucla2/Echs1/Hadha/Acss1/Acat1/Pccb/Acss3/Pcca/Suclg1/Bckdha	mmu:52665/mmu:20916/mmu:93747/mmu:97212/mmu:68738/mmu:110446/mmu:66904/mmu:380660/mmu:110821/mmu:56451/mmu:12039	11
mmu01200	Carbon metabolism	22/505	120/8011	4.67E-06	0.0006848	ENSMUSG00000011752/ENSMUSG00000021577/ENSMUSG00000022110/ENSMUSG00000022477/ENSMUSG00000023456/ENSMUSG00000024556/ENSMUSG00000024640/ENSMUSG00000024892/ENSMUSG00000025465/ENSMUSG00000025745/ENSMUSG00000025950/ENSMUSG00000027452/ENSMUSG00000031299/ENSMUSG00000031432/ENSMUSG00000031672/ENSMUSG00000032047/ENSMUSG00000032527/ENSMUSG00000041650/ENSMUSG00000043445/ENSMUSG00000052738/ENSMUSG00000062070/…	Pgam1/Sdha/Sucla2/Aco2/Tpi1/Me2/Psat1/Pcx/Echs1/Hadha/Idh1/Acss1/Pdha1/Prps1/Got2/Acat1/Pccb/Pcca/Pgp/Suclg1/Pgk1/Prps1l3	mmu:18648/mmu:66945/mmu:20916/mmu:11429/mmu:21991/mmu:107029/mmu:107272/mmu:18563/mmu:93747/mmu:97212/mmu:15926/mmu:68738/mmu:18597/mmu:19139/mmu:14719/mmu:110446/mmu:66904/mmu:110821/mmu:67078/mmu:56451/mmu:18655/mmu:328099	22
mmu01212	Fatty acid metabolism	13/505	52/8011	1.39E-05	0.001355695	ENSMUSG00000018574/ENSMUSG00000018796/ENSMUSG00000021786/ENSMUSG00000024665/ENSMUSG00000024900/ENSMUSG00000025203/ENSMUSG00000025465/ENSMUSG00000025745/ENSMUSG00000031278/ENSMUSG00000032047/ENSMUSG00000032883/ENSMUSG00000037071/ENSMUSG00000059447	Acadvl/Acsl1/Oxsm/Fads2/Cpt1a/Scd2/Echs1/Hadha/Acsl4/Acat1/Acsl3/Scd1/Hadhb	mmu:11370/mmu:14081/mmu:71147/mmu:56473/mmu:12894/mmu:20250/mmu:93747/mmu:97212/mmu:50790/mmu:110446/mmu:74205/mmu:20249/mmu:231086	13
mmu04931	Insulin resistance	19/505	108/8011	3.79E-05	0.002778426	ENSMUSG00000002944/ENSMUSG00000004455/ENSMUSG00000013663/ENSMUSG00000014956/ENSMUSG00000022383/ENSMUSG00000024122/ENSMUSG00000024600/ENSMUSG00000024900/ENSMUSG00000028518/ENSMUSG00000029992/ENSMUSG00000031309/ENSMUSG00000032462/ENSMUSG00000033059/ENSMUSG00000033295/ENSMUSG00000040385/ENSMUSG00000043733/ENSMUSG00000046794/ENSMUSG00000055980/ENSMUSG00000067279	Cd36/Ppp1cc/Pten/Ppp1cb/Ppara/Pdpk1/Slc27a6/Cpt1a/Prkaa2/Gfpt1/Rps6ka3/Pik3cb/Pygb/Ptprf/Ppp1ca/Ptpn11/Ppp1r3b/Irs1/Ppp1r3c	mmu:12491/mmu:19047/mmu:19211/mmu:19046/mmu:19013/mmu:18607/mmu:225579/mmu:12894/mmu:108079/mmu:14583/mmu:110651/mmu:74769/mmu:110078/mmu:19268/mmu:19045/mmu:19247/mmu:244416/mmu:16367/mmu:53412	19
mmu04390	Hippo signaling pathway	22/505	153/8011	0.000220633	0.012929105	ENSMUSG00000000184/ENSMUSG00000004455/ENSMUSG00000006262/ENSMUSG00000006932/ENSMUSG00000010067/ENSMUSG00000014956/ENSMUSG00000020271/ENSMUSG00000021067/ENSMUSG00000021994/ENSMUSG00000022052/ENSMUSG00000024500/ENSMUSG00000024515/ENSMUSG00000024563/ENSMUSG00000032179/ENSMUSG00000036585/ENSMUSG00000037411/ENSMUSG00000039239/ENSMUSG00000040385/ENSMUSG00000043131/ENSMUSG00000050288/ENSMUSG00000052430/…	Ccnd2/Ppp1cc/Mob1b/Ctnnb1/Rassf1/Ppp1cb/Fbxw11/Sav1/Wnt5a/Ppp2r2a/Ppp2r2b/Smad4/Smad2/Bmp5/Fgf1/Serpine1/Tgfb2/Ppp1ca/Mob1a/Fzd2/Bmpr1b/Ccnd1	mmu:12444/mmu:19047/mmu:68473/mmu:12387/mmu:56289/mmu:19046/mmu:103583/mmu:64010/mmu:22418/mmu:71978/mmu:72930/mmu:17128/mmu:17126/mmu:12160/mmu:14164/mmu:18787/mmu:21808/mmu:19045/mmu:232157/mmu:57265/mmu:12167/mmu:12443	22
mmu04022	cGMP-PKG signaling pathway	23/505	166/8011	0.000279069	0.013627855	ENSMUSG00000000001/ENSMUSG00000000441/ENSMUSG00000004455/ENSMUSG00000005580/ENSMUSG00000014956/ENSMUSG00000015605/ENSMUSG00000016319/ENSMUSG00000019370/ENSMUSG00000019943/ENSMUSG00000020611/ENSMUSG00000020654/ENSMUSG00000024639/ENSMUSG00000026576/ENSMUSG00000030102/ENSMUSG00000033953/ENSMUSG00000036438/ENSMUSG00000040385/ENSMUSG00000041741/ENSMUSG00000044951/ENSMUSG00000052920/ENSMUSG00000054640/…	Gnai3/Raf1/Ppp1cc/Adcy9/Ppp1cb/Srf/Slc25a5/Calm3/Atp2b1/Gna13/Adcy3/Gnaq/Atp1b1/Itpr1/Ppp3r1/Calm2/Ppp1ca/Pde3a/Mylk4/Prkg1/Slc8a1/Irs1/Mapk1	mmu:14679/mmu:110157/mmu:19047/mmu:11515/mmu:19046/mmu:20807/mmu:11740/mmu:12315/mmu:67972/mmu:14674/mmu:104111/mmu:14682/mmu:11931/mmu:16438/mmu:19058/mmu:12314/mmu:19045/mmu:54611/mmu:238564/mmu:19091/mmu:20541/mmu:16367/mmu:26413	23
mmu00020	Citrate cycle (TCA cycle)	8/505	32/8011	0.000644114	0.023883262	ENSMUSG00000020917/ENSMUSG00000021577/ENSMUSG00000022110/ENSMUSG00000022477/ENSMUSG00000024892/ENSMUSG00000025950/ENSMUSG00000031299/ENSMUSG00000052738	Acly/Sdha/Sucla2/Aco2/Pcx/Idh1/Pdha1/Suclg1	mmu:104112/mmu:66945/mmu:20916/mmu:11429/mmu:18563/mmu:15926/mmu:18597/mmu:56451	8
mmu04218	Cellular senescence	23/505	176/8011	0.000652103	0.023883262	ENSMUSG00000000184/ENSMUSG00000000441/ENSMUSG00000004455/ENSMUSG00000013663/ENSMUSG00000014956/ENSMUSG00000016319/ENSMUSG00000018983/ENSMUSG00000019370/ENSMUSG00000020271/ENSMUSG00000024563/ENSMUSG00000030102/ENSMUSG00000031666/ENSMUSG00000032462/ENSMUSG00000033953/ENSMUSG00000034218/ENSMUSG00000036438/ENSMUSG00000037411/ENSMUSG00000039239/ENSMUSG00000040385/ENSMUSG00000045817/ENSMUSG00000057236/…	Ccnd2/Raf1/Ppp1cc/Pten/Ppp1cb/Slc25a5/E2f2/Calm3/Fbxw11/Smad2/Itpr1/Rbl2/Pik3cb/Ppp3r1/Atm/Calm2/Serpine1/Tgfb2/Ppp1ca/Zfp36l2/Rbbp4/Mapk1/Ccnd1	mmu:12444/mmu:110157/mmu:19047/mmu:19211/mmu:19046/mmu:11740/mmu:242705/mmu:12315/mmu:103583/mmu:17126/mmu:16438/mmu:19651/mmu:74769/mmu:19058/mmu:11920/mmu:12314/mmu:18787/mmu:21808/mmu:19045/mmu:12193/mmu:19646/mmu:26413/mmu:12443	23
mmu03320	PPAR signaling pathway	14/505	85/8011	0.000783668	0.025087233	ENSMUSG00000002944/ENSMUSG00000018796/ENSMUSG00000021751/ENSMUSG00000022383/ENSMUSG00000024122/ENSMUSG00000024600/ENSMUSG00000024665/ENSMUSG00000024900/ENSMUSG00000025006/ENSMUSG00000025203/ENSMUSG00000027875/ENSMUSG00000031278/ENSMUSG00000032883/ENSMUSG00000037071	Cd36/Acsl1/Acox2/Ppara/Pdpk1/Slc27a6/Fads2/Cpt1a/Sorbs1/Scd2/Hmgcs2/Acsl4/Acsl3/Scd1	mmu:12491/mmu:14081/mmu:93732/mmu:19013/mmu:18607/mmu:225579/mmu:56473/mmu:12894/mmu:20411/mmu:20250/mmu:15360/mmu:50790/mmu:74205/mmu:20249	14
mmu04371	Apelin signaling pathway	19/505	137/8011	0.000916591	0.025087233	ENSMUSG00000000001/ENSMUSG00000000441/ENSMUSG00000005580/ENSMUSG00000019370/ENSMUSG00000020611/ENSMUSG00000020654/ENSMUSG00000024515/ENSMUSG00000024563/ENSMUSG00000024639/ENSMUSG00000028518/ENSMUSG00000030102/ENSMUSG00000036402/ENSMUSG00000036438/ENSMUSG00000037411/ENSMUSG00000043004/ENSMUSG00000044951/ENSMUSG00000054640/ENSMUSG00000063358/ENSMUSG00000070348	Gnai3/Raf1/Adcy9/Calm3/Gna13/Adcy3/Smad4/Smad2/Gnaq/Prkaa2/Itpr1/Gng12/Calm2/Serpine1/Gng2/Mylk4/Slc8a1/Mapk1/Ccnd1	mmu:14679/mmu:110157/mmu:11515/mmu:12315/mmu:14674/mmu:104111/mmu:17128/mmu:17126/mmu:14682/mmu:108079/mmu:16438/mmu:14701/mmu:12314/mmu:18787/mmu:14702/mmu:238564/mmu:20541/mmu:26413/mmu:12443	19
mmu04144	Endocytosis	30/505	262/8011	0.001018187	0.025087233	ENSMUSG00000006304/ENSMUSG00000006740/ENSMUSG00000009907/ENSMUSG00000015733/ENSMUSG00000017639/ENSMUSG00000017831/ENSMUSG00000022797/ENSMUSG00000024563/ENSMUSG00000026155/ENSMUSG00000027255/ENSMUSG00000027423/ENSMUSG00000027536/ENSMUSG00000028552/ENSMUSG00000031488/ENSMUSG00000031696/ENSMUSG00000031988/ENSMUSG00000032216/ENSMUSG00000036580/ENSMUSG00000037295/ENSMUSG00000040022/ENSMUSG00000044147/…	Arpc2/Kif5b/Vps4b/Capza2/Rab11fip4/Rab5a/Tfrc/Smad2/Smap1/Arfgap2/Snx5/Chmp4c/Eps15/Rab11fip1/Vps35/Vps26b/Nedd4/Spg20/Ldlrap1/Rab11fip2/Arf6/Snx12/Cltc/Asap2/Stam2/Rab31/Vps37b/Arfgef1/Capza1/Arpc4	mmu:76709/mmu:16573/mmu:20479/mmu:12343/mmu:268451/mmu:271457/mmu:22042/mmu:17126/mmu:98366/mmu:77038/mmu:69178/mmu:66371/mmu:13858/mmu:75767/mmu:65114/mmu:69091/mmu:17999/mmu:229285/mmu:100017/mmu:74998/mmu:11845/mmu:55988/mmu:67300/mmu:211914/mmu:56324/mmu:106572/mmu:330192/mmu:211673/mmu:12340/mmu:68089	30
mmu04270	Vascular smooth muscle contraction	18/505	128/8011	0.001052802	0.025087233	ENSMUSG00000000441/ENSMUSG00000004455/ENSMUSG00000005580/ENSMUSG00000014956/ENSMUSG00000019370/ENSMUSG00000020123/ENSMUSG00000020611/ENSMUSG00000020654/ENSMUSG00000024639/ENSMUSG00000027523/ENSMUSG00000029761/ENSMUSG00000030102/ENSMUSG00000036438/ENSMUSG00000040385/ENSMUSG00000041977/ENSMUSG00000044951/ENSMUSG00000052920/ENSMUSG00000063358	Raf1/Ppp1cc/Adcy9/Ppp1cb/Calm3/Avpr1a/Gna13/Adcy3/Gnaq/Gnas/Cald1/Itpr1/Calm2/Ppp1ca/Arhgef11/Mylk4/Prkg1/Mapk1	mmu:110157/mmu:19047/mmu:11515/mmu:19046/mmu:12315/mmu:54140/mmu:14674/mmu:104111/mmu:14682/mmu:14683/mmu:109624/mmu:16438/mmu:12314/mmu:19045/mmu:213498/mmu:238564/mmu:19091/mmu:26413	18
mmu00650	Butanoate metabolism	7/505	27/8011	0.001113085	0.025087233	ENSMUSG00000025465/ENSMUSG00000025745/ENSMUSG00000027875/ENSMUSG00000029482/ENSMUSG00000032047/ENSMUSG00000033533/ENSMUSG00000035936	Echs1/Hadha/Hmgcs2/Aacs/Acat1/Acsm1/Aldh5a1	mmu:93747/mmu:97212/mmu:15360/mmu:78894/mmu:110446/mmu:117147/mmu:214579	7
mmu04978	Mineral absorption	9/505	45/8011	0.001683586	0.032930155	ENSMUSG00000004070/ENSMUSG00000019943/ENSMUSG00000021565/ENSMUSG00000023030/ENSMUSG00000026576/ENSMUSG00000029188/ENSMUSG00000033792/ENSMUSG00000037434/ENSMUSG00000054640	Hmox2/Atp2b1/Slc6a19/Slc11a2/Atp1b1/Slc34a2/Atp7a/Slc30a1/Slc8a1	mmu:15369/mmu:67972/mmu:74338/mmu:18174/mmu:11931/mmu:20531/mmu:11977/mmu:22782/mmu:20541	9
mmu05205	Proteoglycans in cancer	24/505	200/8011	0.001685844	0.032930155	ENSMUSG00000000441/ENSMUSG00000002489/ENSMUSG00000004455/ENSMUSG00000006932/ENSMUSG00000014956/ENSMUSG00000020044/ENSMUSG00000020592/ENSMUSG00000021109/ENSMUSG00000021466/ENSMUSG00000021994/ENSMUSG00000024122/ENSMUSG00000024563/ENSMUSG00000025809/ENSMUSG00000028864/ENSMUSG00000030102/ENSMUSG00000032462/ENSMUSG00000039005/ENSMUSG00000039239/ENSMUSG00000040385/ENSMUSG00000043733/ENSMUSG00000050288/…	Raf1/Tiam1/Ppp1cc/Ctnnb1/Ppp1cb/Timp3/Sdc1/Hif1a/Ptch1/Wnt5a/Pdpk1/Smad2/Itgb1/Hgf/Itpr1/Pik3cb/Tlr4/Tgfb2/Ppp1ca/Ptpn11/Fzd2/Kdr/Mapk1/Ccnd1	mmu:110157/mmu:21844/mmu:19047/mmu:12387/mmu:19046/mmu:21859/mmu:20969/mmu:15251/mmu:19206/mmu:22418/mmu:18607/mmu:17126/mmu:16412/mmu:15234/mmu:16438/mmu:74769/mmu:21898/mmu:21808/mmu:19045/mmu:19247/mmu:57265/mmu:16542/mmu:26413/mmu:12443	24
mmu00900	Terpenoid backbone biosynthesis	6/505	22/8011	0.001905758	0.034863349	ENSMUSG00000021670/ENSMUSG00000027875/ENSMUSG00000032047/ENSMUSG00000039662/ENSMUSG00000043207/ENSMUSG00000058258	Hmgcr/Hmgcs2/Acat1/Icmt/Zmpste24/Idi1	mmu:15357/mmu:15360/mmu:110446/mmu:57295/mmu:230709/mmu:319554	6
mmu00280	Valine, leucine and isoleucine degradation	10/505	55/8011	0.002022788	0.034863349	ENSMUSG00000025465/ENSMUSG00000025745/ENSMUSG00000027875/ENSMUSG00000029482/ENSMUSG00000032047/ENSMUSG00000032527/ENSMUSG00000041650/ENSMUSG00000059447/ENSMUSG00000060376/ENSMUSG00000064294	Echs1/Hadha/Hmgcs2/Aacs/Acat1/Pccb/Pcca/Hadhb/Bckdha/Aox3	mmu:93747/mmu:97212/mmu:15360/mmu:78894/mmu:110446/mmu:66904/mmu:110821/mmu:231086/mmu:12039/mmu:71724	10
mmu04720	Long-term potentiation	11/505	66/8011	0.002539418	0.040906194	ENSMUSG00000000441/ENSMUSG00000004455/ENSMUSG00000014956/ENSMUSG00000019370/ENSMUSG00000024639/ENSMUSG00000030102/ENSMUSG00000031309/ENSMUSG00000033953/ENSMUSG00000036438/ENSMUSG00000040385/ENSMUSG00000063358	Raf1/Ppp1cc/Ppp1cb/Calm3/Gnaq/Itpr1/Rps6ka3/Ppp3r1/Calm2/Ppp1ca/Mapk1	mmu:110157/mmu:19047/mmu:19046/mmu:12315/mmu:14682/mmu:16438/mmu:110651/mmu:19058/mmu:12314/mmu:19045/mmu:26413	11
mmu04910	Insulin signaling pathway	18/505	139/8011	0.002706213	0.040906194	ENSMUSG00000000441/ENSMUSG00000002997/ENSMUSG00000004455/ENSMUSG00000014956/ENSMUSG00000019370/ENSMUSG00000020612/ENSMUSG00000024122/ENSMUSG00000025006/ENSMUSG00000028518/ENSMUSG00000032462/ENSMUSG00000033059/ENSMUSG00000033295/ENSMUSG00000036438/ENSMUSG00000040385/ENSMUSG00000046794/ENSMUSG00000055980/ENSMUSG00000063358/ENSMUSG00000067279	Raf1/Prkar2b/Ppp1cc/Ppp1cb/Calm3/Prkar1a/Pdpk1/Sorbs1/Prkaa2/Pik3cb/Pygb/Ptprf/Calm2/Ppp1ca/Ppp1r3b/Irs1/Mapk1/Ppp1r3c	mmu:110157/mmu:19088/mmu:19047/mmu:19046/mmu:12315/mmu:19084/mmu:18607/mmu:20411/mmu:108079/mmu:74769/mmu:110078/mmu:19268/mmu:12314/mmu:19045/mmu:244416/mmu:16367/mmu:26413/mmu:53412	18
mmu04024	cAMP signaling pathway	23/505	196/8011	0.002792232	0.040906194	ENSMUSG00000000001/ENSMUSG00000000441/ENSMUSG00000002489/ENSMUSG00000004455/ENSMUSG00000005580/ENSMUSG00000014956/ENSMUSG00000019370/ENSMUSG00000019943/ENSMUSG00000020654/ENSMUSG00000021466/ENSMUSG00000021699/ENSMUSG00000022383/ENSMUSG00000024027/ENSMUSG00000026576/ENSMUSG00000027523/ENSMUSG00000028525/ENSMUSG00000032462/ENSMUSG00000033721/ENSMUSG00000036438/ENSMUSG00000040385/ENSMUSG00000041741/…	Gnai3/Raf1/Tiam1/Ppp1cc/Adcy9/Ppp1cb/Calm3/Atp2b1/Adcy3/Ptch1/Pde4d/Ppara/Glp1r/Atp1b1/Gnas/Pde4b/Pik3cb/Vav3/Calm2/Ppp1ca/Pde3a/Bdnf/Mapk1	mmu:14679/mmu:110157/mmu:21844/mmu:19047/mmu:11515/mmu:19046/mmu:12315/mmu:67972/mmu:104111/mmu:19206/mmu:238871/mmu:19013/mmu:14652/mmu:11931/mmu:14683/mmu:18578/mmu:74769/mmu:57257/mmu:12314/mmu:19045/mmu:54611/mmu:12064/mmu:26413	23
mmu01230	Biosynthesis of amino acids	12/505	78/8011	0.00329748	0.043907548	ENSMUSG00000011752/ENSMUSG00000022477/ENSMUSG00000023456/ENSMUSG00000024640/ENSMUSG00000024892/ENSMUSG00000025950/ENSMUSG00000029752/ENSMUSG00000031432/ENSMUSG00000031672/ENSMUSG00000037798/ENSMUSG00000062070/ENSMUSG00000079104	Pgam1/Aco2/Tpi1/Psat1/Pcx/Idh1/Asns/Prps1/Got2/Mat1a/Pgk1/Prps1l3	mmu:18648/mmu:11429/mmu:21991/mmu:107272/mmu:18563/mmu:15926/mmu:27053/mmu:19139/mmu:14719/mmu:11720/mmu:18655/mmu:328099	12
mmu04970	Salivary secretion	12/505	78/8011	0.00329748	0.043907548	ENSMUSG00000005580/ENSMUSG00000019370/ENSMUSG00000019943/ENSMUSG00000020654/ENSMUSG00000024597/ENSMUSG00000024639/ENSMUSG00000026576/ENSMUSG00000027523/ENSMUSG00000030102/ENSMUSG00000036438/ENSMUSG00000046159/ENSMUSG00000052920	Adcy9/Calm3/Atp2b1/Adcy3/Slc12a2/Gnaq/Atp1b1/Gnas/Itpr1/Calm2/Chrm3/Prkg1	mmu:11515/mmu:12315/mmu:67972/mmu:104111/mmu:20496/mmu:14682/mmu:11931/mmu:14683/mmu:16438/mmu:12314/mmu:12671/mmu:19091	12
mmu04216	Ferroptosis	8/505	41/8011	0.003547572	0.043907548	ENSMUSG00000003617/ENSMUSG00000018796/ENSMUSG00000022797/ENSMUSG00000023030/ENSMUSG00000027737/ENSMUSG00000031278/ENSMUSG00000032883/ENSMUSG00000056234	Cp/Acsl1/Tfrc/Slc11a2/Slc7a11/Acsl4/Acsl3/Ncoa4	mmu:12870/mmu:14081/mmu:22042/mmu:18174/mmu:26570/mmu:50790/mmu:74205/mmu:27057	8
mmu00071	Fatty acid degradation	9/505	50/8011	0.003596523	0.043907548	ENSMUSG00000018574/ENSMUSG00000018796/ENSMUSG00000024900/ENSMUSG00000025465/ENSMUSG00000025745/ENSMUSG00000031278/ENSMUSG00000032047/ENSMUSG00000032883/ENSMUSG00000059447	Acadvl/Acsl1/Cpt1a/Echs1/Hadha/Acsl4/Acat1/Acsl3/Hadhb	mmu:11370/mmu:14081/mmu:12894/mmu:93747/mmu:97212/mmu:50790/mmu:110446/mmu:74205/mmu:231086	9
mmu04611	Platelet activation	16/505	122/8011	0.004019113	0.047104006	ENSMUSG00000000001/ENSMUSG00000004455/ENSMUSG00000005580/ENSMUSG00000014956/ENSMUSG00000020611/ENSMUSG00000020654/ENSMUSG00000024639/ENSMUSG00000025809/ENSMUSG00000027287/ENSMUSG00000027523/ENSMUSG00000030102/ENSMUSG00000032462/ENSMUSG00000040385/ENSMUSG00000044951/ENSMUSG00000052920/ENSMUSG00000063358	Gnai3/Ppp1cc/Adcy9/Ppp1cb/Gna13/Adcy3/Gnaq/Itgb1/Snap23/Gnas/Itpr1/Pik3cb/Ppp1ca/Mylk4/Prkg1/Mapk1	mmu:14679/mmu:19047/mmu:11515/mmu:19046/mmu:14674/mmu:104111/mmu:14682/mmu:16412/mmu:20619/mmu:14683/mmu:16438/mmu:74769/mmu:19045/mmu:238564/mmu:19091/mmu:26413	16
mmu05142	Chagas disease (American trypanosomiasis)	14/505	101/8011	0.004195514	0.047280218	ENSMUSG00000000001/ENSMUSG00000004221/ENSMUSG00000022052/ENSMUSG00000024500/ENSMUSG00000024563/ENSMUSG00000024639/ENSMUSG00000024697/ENSMUSG00000027523/ENSMUSG00000032462/ENSMUSG00000037411/ENSMUSG00000039005/ENSMUSG00000039239/ENSMUSG00000045322/ENSMUSG00000063358	Gnai3/Ikbkg/Ppp2r2a/Ppp2r2b/Smad2/Gnaq/Gna14/Gnas/Pik3cb/Serpine1/Tlr4/Tgfb2/Tlr9/Mapk1	mmu:14679/mmu:16151/mmu:71978/mmu:72930/mmu:17126/mmu:14682/mmu:14675/mmu:14683/mmu:74769/mmu:18787/mmu:21898/mmu:21808/mmu:81897/mmu:26413	14
mmu04920	Adipocytokine signaling pathway	11/505	71/8011	0.004556602	0.049447568	ENSMUSG00000002944/ENSMUSG00000004221/ENSMUSG00000018796/ENSMUSG00000022383/ENSMUSG00000024789/ENSMUSG00000024900/ENSMUSG00000028518/ENSMUSG00000031278/ENSMUSG00000032883/ENSMUSG00000043733/ENSMUSG00000055980	Cd36/Ikbkg/Acsl1/Ppara/Jak2/Cpt1a/Prkaa2/Acsl4/Acsl3/Ptpn11/Irs1	mmu:12491/mmu:16151/mmu:14081/mmu:19013/mmu:16452/mmu:12894/mmu:108079/mmu:50790/mmu:74205/mmu:19247/mmu:16367	11
